# Supplementary material for: Progression of Osteosarcoma from a Non-Metastatic to a Metastatic Phenotype Is Causally Associated with Activation of an Autocrine and Paracrine uPA Axis
Source: PLoS One. 2015 Aug 28;10(8):e0133592. doi: 10.1371/journal.pone.0133592 (PMC4552671; doi:10.1371/journal.pone.0133592)
Supplement: S4 Table — Serum-reduced medium of 24 h cultures of SILAC-labelled metastatic (KHOS, KRIB) and non-metastatic (HOS, U2OS) OS cells was examined by quantitative proteomic analysis. Three biological replicates were analysed in three independent runs. Analysis shows inverted (i.e. light to heavy) ratios for the comparisons metastatic vs. non-metastatic. (XLSX) [file pone.0133592.s009.xlsx]

## Sheet: KOS-HOS L to H Run 1
	groupNum	numSpectra	numPepsUnique	scoreUnique	scoresUnique	percentCoverage	coverage_map	coverage_maps	enzyme	totalIntensity	lightOverHeavyRatioMean	stddevLightOverHeavyRatio	numLHRatios	database	accession_number	accession_numbers	entry_name
	1	44	30	492.23	492.23|31.01	32	0+50+9+8+12+282+9+45+15+18+20+25+12+15+18+14+22+38+64+87+33+69+38+55+9+3+14+10+32+10+26+4+27+18+30+76+8+11+10+24+18+83+28+6+19+40	0+50+9+8+12+282+9+45+15+18+20+25+12+15+18+14+22+38+64+87+33+69+38+55+9+3+14+10+32+10+26+4+27+18+30+76+8+11+10+24+18+83+28+6+19+40|0+44+9+939+14+481	Trypsin	152000000	1119.81	6438.73	37	SwissProt	P02452	P02452|P02458	Collagen alpha-1(I) chain
	2	38	34	448.65	448.65	14	0+386+20+8+11+108+11+7+22+12+24+252+24+91+38+14+13+86+16+49+12+28+20+18+11+50+16+33+15+8+15+56+17+3+10+31+16+13+12+76+8+82+27+3+7+54+14+71+13+513+15+73+13+152+7+77+15+18+19+160+13+171	0+386+20+8+11+108+11+7+22+12+24+252+24+91+38+14+13+86+16+49+12+28+20+18+11+50+16+33+15+8+15+56+17+3+10+31+16+13+12+76+8+82+27+3+7+54+14+71+13+513+15+73+13+152+7+77+15+18+19+160+13+171	Trypsin	56100000	0.35	0.28	36	SwissProt	P12111	P12111	Collagen alpha-3(VI) chain
	3	47	32	444.85	444.85|140.55|87.03	19	0+43+8+12+24+92+11+150+27+16+17+27+10+143+13+41+21+29+16+8+16+18+18+124+16+6+10+5+52+9+12+13+12+17+33+2+16+147+12+26+11+13+16+69+18+65+13+14+24+449+29+58+22+467+19+53+9+26	0+43+8+12+24+92+11+150+27+16+17+27+10+143+13+41+21+29+16+8+16+18+18+124+16+6+10+5+52+9+12+13+12+17+33+2+16+147+12+26+11+13+16+69+18+65+13+14+24+449+29+58+22+467+19+53+9+26|0+36+8+25+11+16+13+63+11+166+12+214+13+558+11+121+13+63+13+9+18+992+23+316|0+16+8+25+11+369+10+383+14+95+15+261+12+839+16+528	Trypsin	66000000	1589.62	8076.11	51	SwissProt	P21333	P21333|Q14315|O75369	Filamin-A
	4	75	25	360.15	360.15|45.44|27.6|15.83|15.83|15.83|15.83	53	0+100+20+9+14+2+10+4+9+7+9+4+29+5+48+12+10+2+10+17+13+30+14+3+20+9+29+11+16	0+100+20+9+14+2+10+4+9+7+9+4+29+5+48+12+10+2+10+17+13+30+14+3+20+9+29+11+16|0+105+13+268+9+75|0+278+10+98+11+73|0+383+9+634|0+382+9+525|0+370+9+164|0+377+9+113	Trypsin	278000000	0.24	0.13	57	SwissProt	P08670	P08670|P17661|P41219|P12036|P07197|P07196|Q16352	Vimentin
	5	140	21	351.53	351.53|101.74|79.62	60	0+15+13+4+18+21+9+1+8+3+11+2+15+6+6+30+17+4+10+9+26+11+23+7+12+4+41+9+23+14+22+18+8+14	0+15+13+4+18+21+9+1+8+3+11+2+15+6+6+30+17+4+10+9+26+11+23+7+12+4+41+9+23+14+22+18+8+14|0+32+18+55+15+6+6+124+6+81+15+14+22+40|0+15+13+4+18+55+15+136+6+110+22+40	Trypsin	549000000	0.53	0.1	88	SwissProt	P06733	P06733|P13929|P09104	Alpha-enolase
	6	79	21	321.77	321.77|13.24	49	0+32+24+17+16+3+23+10+10+6+21+11+13+2+36+6+16+48+11+14+17+31+9+7+39+25+8+12+22+42	0+32+24+17+16+3+23+10+10+6+21+11+13+2+36+6+16+48+11+14+17+31+9+7+39+25+8+12+22+42|0+337+11+226	Trypsin	139000000	362.94	2829.37	62	SwissProt	P14618	P14618|P30613	Pyruvate kinase isozymes M1/M2
	7	70	18	316.65	316.65|139.92|59.44|58.63|53.93|36.25|36.25	34	0+3+46+7+15+41+14+2+27+4+29+32+26+53+12+17+14+6+9+4+23+189+10+63	0+3+46+7+15+41+14+2+27+4+29+32+26+53+12+17+14+6+9+4+23+189+10+63|0+26+24+122+17+34+16+63+12+37+9+279|0+27+24+122+16+452|0+49+11+78+14+45+16+441|0+27+24+299+9+284|0+25+24+592|0+27+24+316	Trypsin	121000000	0.56	0.25	56	SwissProt	P11142	P11142|P54652|P34931|P11021|P17066|P08107|P48741	Heat shock cognate 71 kDa protein
	8	26	21	315.61	315.61	13	0+132+8+229+10+290+25+136+12+69+11+16+15+75+7+19+16+46+13+40+38+77+17+54+27+97+21+136+13+80+24+113+14+11+36+2+7+213+15+222	0+132+8+229+10+290+25+136+12+69+11+16+15+75+7+19+16+46+13+40+38+77+17+54+27+97+21+136+13+80+24+113+14+11+36+2+7+213+15+222	Trypsin	42800000	2.7	0.42	24	SwissProt	P02751	P02751	Fibronectin
	9	97	16	285.32	285.32|285.32|139.61|138.39|138.39|116.95|116.95|102.83|94.07|80.44|76.71|63.35	62	0+18+21+11+11+23+29+34+30+6+8+5+10+9+39+2+34+1+21+3+11+2+7+24+13+3	0+18+21+11+11+23+29+34+30+6+8+5+10+9+39+2+34+1+21+3+11+2+7+24+13+3|0+18+21+11+11+23+29+34+30+6+8+5+10+9+39+2+34+1+21+3+11+2+7+24+13+3|0+718+21+45+29+102+39+105+13+3|0+20+21+11+11+23+11+88+8+47+16+61+11+2+7+40|0+20+21+11+11+23+11+88+8+47+16+61+11+2+7+40|0+20+21+11+11+122+8+47+16+61+11+2+7+40|0+19+21+11+11+122+8+47+16+61+11+2+7+40|0+718+21+45+11+143+16+105+13+3|0+718+21+45+29+246+13+3|0+84+29+125+1…	Trypsin	589000000	0.47	0.22	69	SwissProt	P63261	P63261|P60709|Q6S8J3|P68133|P68032|P62736|P63267|A5A3E0|P0CG38|Q9BYX7|P0CG39|Q562R1	Actin, cytoplasmic 2
	10	34	18	270.39	270.39|225.56|104.21|75.8	24	0+35+11+18+12+19+8+30+23+18+11+13+16+50+27+1+8+46+13+17+11+48+15+28+14+73+12+137+24+3+11+140	0+35+11+18+12+19+8+30+23+18+11+13+16+50+27+1+8+46+13+17+11+48+15+28+14+73+12+137+24+3+11+140|0+54+11+18+12+19+8+30+23+125+10+85+11+48+15+226+28+10+24+3+11+66+16+29+17+12|0+42+11+18+12+57+23+136+8+76+11+48+15+437|0+49+11+18+12+19+8+30+23+731	Trypsin	46500000	1.24	0.26	29	SwissProt	P12814	P12814|O43707|P35609|Q08043	Alpha-actinin-1
	11	54	17	267.71	267.71|207.31|181.15|181.15|163.81|142.1|84.74|43.56|43.56|43.56|27.15|27.15	59	0+2+56+4+59+41+12+42+35+1+24+6+15+12+9+6+26+12+17+1+10+54	0+2+56+4+59+41+12+42+35+1+24+6+15+12+9+6+26+12+17+1+10+54|0+2+17+58+44+41+12+42+35+1+24+6+15+12+9+6+26+12+17+1+10+55|0+2+17+43+59+95+35+1+24+48+26+12+17+1+10+55|0+2+17+43+59+95+35+1+24+48+26+12+17+1+10+55|0+2+17+58+26+59+12+42+35+1+24+6+15+12+9+18+14+30+10+54|0+2+17+43+15+26+18+41+12+67+10+1+10+20+15+12+9+18+14+30+10+60|0+241+10+1+24+33+9+18+14+12+17+67|0+241+10+1+24+168|0+241+10+1+24+168|0+169+1…	Trypsin	90300000	0.44	0.32	51	SwissProt	P07437	P07437|P68371|Q9BVA1|Q13885|P04350|Q13509|Q9BUF5|Q3ZCM7|A6NNZ2|A6NKZ8|Q9H4B7|Q99867	Tubulin beta chain
	12	53	15	241.36	241.36|213.83|23.03|23.03	47	0+7+93+7+6+6+8+31+12+63+11+55+30+5	0+7+93+7+6+6+8+31+12+63+11+55+30+5|0+5+9+28+31+8+9+16+6+6+8+6+17+8+12+43+16+4+11+62+10+3+10+4|0+157+12+163|0+157+12+163	Trypsin	228000000	1.03	0.34	64	SwissProt	P07195	P07195|P00338|Q6ZMR3|P07864	L-lactate dehydrogenase B chain
	13	60	14	238.43	238.43	78	0+18+35+6+40+1+31+18+7+4+28+6+54+1	0+18+35+6+40+1+31+18+7+4+28+6+54+1	Trypsin	237000000	1.07	0.2	35	SwissProt	P60174	P60174	Triosephosphate isomerase
	14	39	14	231.88	231.88|217.03|187.57|134.81|127.39|73.26|43.86	53	0+18+31+34+32+12+30+1+9+26+29+23	0+18+31+34+32+12+30+1+9+26+29+23|0+19+9+1+21+11+12+21+24+12+40+26+29+30|0+29+22+11+8+15+32+12+30+1+9+26+29+22|0+27+22+11+8+23+24+12+12+19+9+26+29+23|0+28+22+11+8+22+19+22+10+30+55+20|0+28+22+11+8+22+15+111+10+19|0+41+8+11+8+146+10+24	Trypsin	353000000	316.73	2584.41	68	SwissProt	P63104	P63104|P62258|P31946|P27348|P61981|Q04917|P31947	14-3-3 protein zeta/delta
	15	17	15	212.45	212.45|59.7	12	0+86+10+131+18+52+23+148+13+26+12+248+26+18+19+26+9+16+11+130+12+39+21+132+19+152+9+103+7+159	0+86+10+131+18+52+23+148+13+26+12+248+26+18+19+26+9+16+11+130+12+39+21+132+19+152+9+103+7+159|0+86+10+411+12+248+13+242+12+606	Trypsin	14300000	0.38	0.18	15	SwissProt	Q00610	Q00610|P53675	Clathrin heavy chain 1
	16	23	16	211	211	9	0+224+11+108+41+406+45+92+9+31+25+216+17+30+20+62+12+44+11+307+13+127+15+409+19+88+9+120	0+224+11+108+41+406+45+92+9+31+25+216+17+30+20+62+12+44+11+307+13+127+15+409+19+88+9+120	Trypsin	19400000	0.63	0.18	17	SwissProt	P49327	P49327	Fatty acid synthase
	17	53	13	204.33	204.33|204.22|185.96|133.99|128.43|107|87.5|18.37	44	0+40+20+4+15+33+9+3+39+66+51+46+10+3+31+24+7+1+20+27	0+40+20+4+15+33+9+3+39+66+51+46+10+3+31+24+7+1+20+27|0+40+20+4+15+33+9+3+39+66+51+46+10+3+31+24+7+1+20+29|0+40+20+4+15+33+9+3+39+80+37+46+10+3+31+24+7+1+20+29|0+40+20+96+7+80+37+46+10+3+31+24+7+1+20+28|0+64+15+77+7+66+51+59+31+24+7+1+20+26|0+40+20+183+37+46+10+3+31+24+7+49|0+229+35+75+31+24+7+1+20+27|0+168+14+59	Trypsin	88300000	1952.28	12798.4	44	SwissProt	Q9BQE3	Q9BQE3|P68363|Q71U36|Q13748|P68366|Q6PEY2|Q9NY65|Q9H853	Tubulin alpha-1C chain
	18	43	11	204.02	204.02	41	0+117+12+11+10+22+19+13+14+4+71+10	0+117+12+11+10+22+19+13+14+4+71+10	Trypsin	412000000	2.97	0.53	29	SwissProt	P09486	P09486	SPARC
	19	69	11	201.46	201.46|57.85	57	0+34+39+8+11+3+17+20+14+6+14	0+34+39+8+11+3+17+20+14+6+14|0+81+11+3+17+54	Trypsin	292000000	0.63	0.16	45	SwissProt	P23528	P23528|Q9Y281	Cofilin-1
	20	35	13	196.28	196.28	52	0+45+6+8+8+4+13+14+11+13+7+2+34+6+9+10+26	0+45+6+8+8+4+13+14+11+13+7+2+34+6+9+10+26	Trypsin	191000000	1.51	0.28	24	SwissProt	P23284	P23284	Peptidyl-prolyl cis-trans isomerase B
	21	22	12	190.37	190.37	16	0+68+6+8+23+30+13+37+25+512+9+5+21+33+13+69+16+50+19+33+15+9+9+5	0+68+6+8+23+30+13+37+25+512+9+5+21+33+13+69+16+50+19+33+15+9+9+5	Trypsin	42300000	0.63	0.16	17	SwissProt	P12109	P12109	Collagen alpha-1(VI) chain
	22	61	11	181.76	181.76|181.76|93.17	29	0+5+25+54+12+38+12+20+6+46+72+140+9+23	0+5+25+54+12+38+12+20+6+46+72+140+9+23|0+5+25+54+12+38+12+20+6+46+72+140+9+23|0+5+25+104+12+101+19+164+9+24	Trypsin	262000000	0.39	0.34	41	SwissProt	Q5VTE0	Q5VTE0|P68104|Q05639	Elongation factor 1-alpha 1
	23	37	11	174.87	174.87	60	1+12+7+52+4+26+2+38+69	1+12+7+52+4+26+2+38+69	Trypsin	137000000	0.75	0.13	24	SwissProt	P09211	P09211	Glutathione S-transferase P
	24	39	11	174.85	174.85	63	0+7+28+33+41+1+26+22+32+9	0+7+28+33+41+1+26+22+32+9	Trypsin	260000000	0.57	0.08	29	SwissProt	Q06830	Q06830	Peroxiredoxin-1
	25	50	10	171.83	171.83|155.1|99.54	72	0+6+21+29+29+3+36+4+24	0+6+21+29+29+3+36+4+24|0+6+21+22+36+3+40+24|0+41+29+3+36+19+9	Trypsin	367000000	1.76	0.26	42	SwissProt	P22392	P22392|P15531|O60361	Nucleoside diphosphate kinase B
	26	26	11	170.49	170.49	18	0+71+19+197+12+43+24+49+11+72+8+132+9+1+28+51+38+80+13	0+71+19+197+12+43+24+49+11+72+8+132+9+1+28+51+38+80+13	Trypsin	26200000	0.66	0.24	19	SwissProt	P13639	P13639	Elongation factor 2
	27	28	12	168.9	168.9|148.44|40.36|32.55|23.73|19.38|17.22|13.77	21	0+41+12+2+9+8+35+184+28+40+33+89+21+122+15+85	0+41+12+2+9+8+35+184+28+40+33+89+21+122+15+85|0+60+9+18+25+187+28+19+9+12+33+99+11+122+15+85|0+55+9+31+12+150+10+114|0+55+9+8+10+282+11+222|0+102+12+270+11+408|0+388+14+302|0+100+12+231|0+27+13+378	Trypsin	71900000	0.41	0.14	28	SwissProt	P08238	P08238|P07900|Q58FF8|Q58FF7|P14625|Q12931|Q14568|Q58FG1	Heat shock protein HSP 90-beta
	28	19	11	168.88	168.88	42	0+28+14+1+14+30+12+12+23+19+20+35+7+28+15+31+15+27+33	0+28+14+1+14+30+12+12+23+19+20+35+7+28+15+31+15+27+33	Trypsin	114000000	0.72	0.06	11	SwissProt	P04075	P04075	Fructose-bisphosphate aldolase A
	29	31	12	168.1	168.1	47	0+26+19+7+22+4+26+61+20+6+48+2+16+57+10+14	0+26+19+7+22+4+26+61+20+6+48+2+16+57+10+14	Trypsin	53300000	0.99	0.19	22	SwissProt	P40926	P40926	Malate dehydrogenase, mitochondrial
	30	15	12	167.06	167.06	28	0+62+11+21+10+26+10+156+8+1+24+6+9+7+12+3+13+43+11+15+12+11+25+9	0+62+11+21+10+26+10+156+8+1+24+6+9+7+12+3+13+43+11+15+12+11+25+9	Trypsin	27000000	1.72	0.29	13	SwissProt	P30101	P30101	Protein disulfide-isomerase A3
	31	21	11	166.38	166.38	13	0+234+10+128+21+33+6+104+9+8+47+54+29+117+7+174	0+234+10+128+21+33+6+104+9+8+47+54+29+117+7+174	Trypsin	55000000	1.38	0.09	15	SwissProt	O94985	O94985	Calsyntenin-1
	32	11	11	163.15	163.15	13	0+201+20+33+17+75+10+216+36+12+21+5+19+251+21+369+19+43+23+51+10+47	0+201+20+33+17+75+10+216+36+12+21+5+19+251+21+369+19+43+23+51+10+47	Trypsin	19200000	14.48	13.01	11	SwissProt	P05997	P05997	Collagen alpha-2(V) chain
	33	22	10	157.38	157.38	35	0+29+11+7+15+9+10+21+16+6+17+21+8+42+20+41+12+23	0+29+11+7+15+9+10+21+16+6+17+21+8+42+20+41+12+23	Trypsin	57900000	5.21	2.05	18	SwissProt	Q12841	Q12841	Follistatin-related protein 1
	34	16	10	150.22	150.22	32	0+53+14+39+17+51+15+8+17+11+12+15+29+25+10+2+9+72+12+7	0+53+14+39+17+51+15+8+17+11+12+15+29+25+10+2+9+72+12+7	Trypsin	35400000	0.25	0.13	14	SwissProt	P36955	P36955	Pigment epithelium-derived factor
	35	19	11	150.11	150.11	11	0+20+21+9+33+3+9+6+8+45+10+52+12+60+11+218+12+382+8+122+13+116	0+20+21+9+33+3+9+6+8+45+10+52+12+60+11+218+12+382+8+122+13+116	Trypsin	24700000	0.82	0.26	14	SwissProt	P07996	P07996	Thrombospondin-1
	36	57	9	149.19	149.19	70	0+26+28+2+14+5+14+2+14+3+28+4	0+26+28+2+14+5+14+2+14+3+28+4	Trypsin	510000000	1.12	0.21	35	SwissProt	P07737	P07737	Profilin-1
	37	26	9	149.16	149.16|68.04|46.17	57	0+10+11+44+18+7+10+17+21+3+16+5+14+4+11+4+45+14	0+10+11+44+18+7+10+17+21+3+16+5+14+4+11+4+45+14|0+65+18+7+10+17+21+24+14+78|0+90+10+62+14+4+11+62	Trypsin	82900000	0.81	0.07	18	SwissProt	P18669	P18669|Q8N0Y7|P15259	Phosphoglycerate mutase 1
	38	31	8	149.1	149.1	57	0+70+28+4+34+5+39+5+18+4	0+70+28+4+34+5+39+5+18+4	Trypsin	297000000	1579.66	6879.8	20	SwissProt	P01033	P01033	Metalloproteinase inhibitor 1
	39	17	9	145.39	145.39	27	0+72+10+4+21+40+18+75+11+6+9+25+9+14+14+30+9+1	0+72+10+4+21+40+18+75+11+6+9+25+9+14+14+30+9+1	Trypsin	63600000	0.52	0.07	12	SwissProt	P21810	P21810	Biglycan
	40	18	11	144.59	144.59|27.49	36	0+75+11+5+6+9+17+33+28+15+17+63+18+35+18+3+8+4+17+24+11	0+75+11+5+6+9+17+33+28+15+17+63+18+35+18+3+8+4+17+24+11|0+91+6+59+15+246	Trypsin	45600000	0.34	0.06	14	SwissProt	P00558	P00558|P07205	Phosphoglycerate kinase 1
	41	20	10	143.63	143.63	32	0+34+15+5+18+39+11+62+51+78+28+7+9+55	0+34+15+5+18+39+11+62+51+78+28+7+9+55	Trypsin	33600000	1.2	0.31	14	SwissProt	P07339	P07339	Cathepsin D
	42	16	9	141	141|71.57	45	0+5+22+11+9+48+14+15+33+36+11+14+23+7	0+5+22+11+9+48+14+15+33+36+11+14+23+7|0+7+22+74+14+34+14+36+11+44	Trypsin	31700000	1.33	0.26	11	SwissProt	O14818	O14818|Q8TAA3	Proteasome subunit alpha type-7
	43	37	8	140.98	140.98	16	0+107+15+110+10+48+14+6+13+69+12+25+9+40+16+30	0+107+15+110+10+48+14+6+13+69+12+25+9+40+16+30	Trypsin	43600000	1.31	0.43	26	SwissProt	P07602	P07602	Proactivator polypeptide
	44	15	8	138.57	138.57	50	0+62+14+4+33+6+22+20+26	0+62+14+4+33+6+22+20+26	Trypsin	43600000	1.55	0.13	9	SwissProt	P30086	P30086	Phosphatidylethanolamine-binding protein 1
	45	31	9	138.09	138.09	51	0+66+14+6+21+11+21+23+24+14+15+19+14+23+63+1	0+66+14+6+21+11+21+23+24+14+15+19+14+23+63+1	Trypsin	85200000	1077.49	5166.47	24	SwissProt	P04406	P04406	Glyceraldehyde-3-phosphate dehydrogenase
	46	19	8	136.43	136.43	36	0+53+21+10+24+13+20+48+6+1+9+15	0+53+21+10+24+13+20+48+6+1+9+15	Trypsin	85300000	3.08	0.5	14	SwissProt	P16035	P16035	Metalloproteinase inhibitor 2
	47	25	9	136.32	136.32	34	0+53+17+11+7+84+24+16+35+6+27+38	0+53+17+11+7+84+24+16+35+6+27+38	Trypsin	62900000	683.57	2726.61	17	SwissProt	Q92820	Q92820	Gamma-glutamyl hydrolase
	48	11	10	136.12	136.12	18	0+11+14+25+10+2+10+29+7+48+10+74+9+49+13+128+11+40+25+12+14+123	0+11+14+25+10+2+10+29+7+48+10+74+9+49+13+128+11+40+25+12+14+123	Trypsin	13400000	0.44	0.14	11	SwissProt	P02545	P02545	Prelamin-A/C
	49	11	10	134.52	134.52	13	0+90+29+399+16+21+41+394+54+88+11+2+16+86	0+90+29+399+16+21+41+394+54+88+11+2+16+86	Trypsin	16700000	2.3	0.41	10	SwissProt	P14543	P14543	Nidogen-1
	50	11	10	133.04	133.04	8	0+141+8+106+13+3+14+259+20+25+33+4+20+475+14+194+12+268	0+141+8+106+13+3+14+259+20+25+33+4+20+475+14+194+12+268	Trypsin	13800000	3063.46	9185.18	10	SwissProt	P11047	P11047	Laminin subunit gamma-1
	51	32	8	129.19	129.19|45.94	44	0+19+9+3+6+18+14+7+15+27+7+8+11+10+11	0+19+9+3+6+18+14+7+15+27+7+8+11+10+11|0+31+6+18+14+49+7+39	Trypsin	288000000	0.45	0.13	21	SwissProt	P62937	P62937|Q9Y536	Peptidyl-prolyl cis-trans isomerase A
	52	45	7	127.98	127.98	10	0+161+7+89+7+22+24+127+15+47+9+101	0+161+7+89+7+22+24+127+15+47+9+101	Trypsin	1800000000	637.36	2722.52	34	SwissProt	P02768	P02768	Serum albumin
	53	23	8	127.31	127.31|113.2|113.2|100.81	23	0+3+9+10+16+8+8+59+34+6+15+185	0+3+9+10+16+8+8+59+34+6+15+185|0+3+11+1+32+59+34+6+15+211|0+3+11+1+32+59+34+6+15+159|0+15+32+59+34+6+15+159	Trypsin	71700000	0.32	0.16	29	SwissProt	P22626	P22626|P09651|P0C7M2|Q32P51	Heterogeneous nuclear ribonucleoproteins A2/B1
	54	20	8	123.32	123.32	44	0+24+29+3+7+4+17+13+9+2+17+7+9+21+11+51	0+24+29+3+7+4+17+13+9+2+17+7+9+21+11+51	Trypsin	28300000	0.83	0.2	14	SwissProt	P30041	P30041	Peroxiredoxin-6
	55	22	9	122.64	122.64	31	0+43+12+123+20+3+40+22+17+63+25+19+11+13+9+11	0+43+12+123+20+3+40+22+17+63+25+19+11+13+9+11	Trypsin	52100000	0.16	0.22	21	SwissProt	P00749	P00749	Urokinase-type plasminogen activator
	56	22	8	122.41	122.41	46	0+28+10+6+16+7+16+5+7+28+17+19+20+5	0+28+10+6+16+7+16+5+7+28+17+19+20+5	Trypsin	37300000	1.43	0.37	16	SwissProt	Q04760	Q04760	Lactoylglutathione lyase
	57	14	8	121.08	121.08	18	0+104+6+106+9+85+23+43+17+14+19+15+33+111	0+104+6+106+9+85+23+43+17+14+19+15+33+111	Trypsin	21300000	2.94	1.7	13	SwissProt	Q08380	Q08380	Galectin-3-binding protein
	58	13	9	120.61	120.61	45	0+11+30+26+9+8+11+6+47+63+18+41+17+2	0+11+30+26+9+8+11+6+47+63+18+41+17+2	Trypsin	12500000	0.97	0.05	11	SwissProt	P00491	P00491	Purine nucleoside phosphorylase
	59	20	8	118.43	118.43	48	0+4+8+45+22+9+32+7+12+21+22+17	0+4+8+45+22+9+32+7+12+21+22+17	Trypsin	21700000	0.42	0.12	15	SwissProt	P37802	P37802	Transgelin-2
	60	10	8	118.11	118.11	29	0+57+40+112+11+3+14+26+18+33+17+8	0+57+40+112+11+3+14+26+18+33+17+8	Trypsin	28500000	0.71	0.22	9	SwissProt	P07858	P07858	Cathepsin B
	61	15	8	115.33	115.33	41	0+97+37+19+14+38+16+5+50+6	0+97+37+19+14+38+16+5+50+6	Trypsin	22600000	0.46	0.14	12	SwissProt	Q16270	Q16270	Insulin-like growth factor-binding protein 7
	62	17	7	114.14	114.14	30	0+20+17+58+18+6+12+52+9+3+9+4+8+25	0+20+17+58+18+6+12+52+9+3+9+4+8+25	Trypsin	23500000	0.41	0.11	11	SwissProt	O00299	O00299	Chloride intracellular channel protein 1
	63	33	7	114.11	114.11|62.66|59.01	50	0+27+7+5+8+8+54+4+8+33	0+27+7+5+8+8+54+4+8+33|0+27+7+21+30+28+8+33|0+27+7+5+8+8+30+68	Trypsin	80000000	0.91	0.25	22	SwissProt	P63241	P63241|Q6IS14|Q9GZV4	Eukaryotic translation initiation factor 5A-1
	64	7	7	112.49	112.49	6	0+596+14+73+12+365+22+57+11+123+13+87+14+20+12+47	0+596+14+73+12+365+22+57+11+123+13+87+14+20+12+47	Trypsin	11100000	9.37	6.78	7	SwissProt	P02461	P02461	Collagen alpha-1(III) chain
	65	54	7	110.85	110.85|110.85|110.85|110.85	8	1+6+613+16+2+19+6+18+5	1+6+613+16+2+19+6+18+5|1+6+157+16+2+19+6+18+5|1+6+5+16+2+19+6+18+84|1+6+5+16+2+19+6+18+56	Trypsin	385000000	1.04	0.2	34	SwissProt	P0CG48	P0CG48|P0CG47|P62979|P62987	Polyubiquitin-C
	66	10	8	109.73	109.73	45	0+20+27+2+8+21+11+10+22+7+12+21+11+29	0+20+27+2+8+21+11+10+22+7+12+21+11+29	Trypsin	12900000	17.37	20.59	10	SwissProt	Q01995	Q01995	Transgelin
	67	19	7	109.16	109.16	26	0+66+26+33+17+28+9+26+25+68+12+24	0+66+26+33+17+28+9+26+25+68+12+24	Trypsin	29500000	1.33	0.5	14	SwissProt	P40925	P40925	Malate dehydrogenase, cytoplasmic
	68	26	7	106.19	106.19	66	0+8+7+13+8+4+14+2+10+4+29+3	0+8+7+13+8+4+14+2+10+4+29+3	Trypsin	61200000	0.65	0.28	15	SwissProt	P61604	P61604	10 kDa heat shock protein, mitochondrial
	69	15	7	104.27	104.27	34	0+103+12+3+10+27+14+10+27+10+25+11	0+103+12+3+10+27+14+10+27+10+25+11	Trypsin	19800000	1.68	0.45	10	SwissProt	P33316	P33316	Deoxyuridine 5'-triphosphate nucleotidohydrolase, mitochondrial
	70	17	7	104.01	104.01	46	0+5+7+20+57+9+24+67	0+5+7+20+57+9+24+67	Trypsin	43500000	0.73	0.09	11	SwissProt	Q99497	Q99497	Protein DJ-1
	71	11	6	103.91	103.91	38	0+17+9+1+14+7+18+4+7+22+16+62+15+13	0+17+9+1+14+7+18+4+7+22+16+62+15+13	Trypsin	12400000	1.28	0.52	8	SwissProt	P49720	P49720	Proteasome subunit beta type-3
	72	16	7	103.39	103.39|54.07	51	0+14+10+9+35+6+8+3+7+2+8+28+11+11	0+14+10+9+35+6+8+3+7+2+8+28+11+11|0+14+10+51+8+12+8+28+11+11	Trypsin	18800000	0.91	0.31	12	SwissProt	P61088	P61088|Q5JXB2	Ubiquitin-conjugating enzyme E2 N
	73	14	7	100.93	100.93	15	0+234+23+38+9+51+22+32+12+26+14+35+14+23+15+135	0+234+23+38+9+51+22+32+12+26+14+35+14+23+15+135	Trypsin	11700000	0.36	0.16	9	SwissProt	Q15582	Q15582	Transforming growth factor-beta-induced protein ig-h3
	74	31	7	98.09	98.09	30	0+32+13+9+47+138+9+19+6+4+14+3	0+32+13+9+47+138+9+19+6+4+14+3	Trypsin	52600000	0.2	0.28	26	SwissProt	P06748	P06748	Nucleophosmin
	75	11	7	96.8	96.8	25	0+78+13+32+5+12+10+15+14+46+14+6+12+6	0+78+13+32+5+12+10+15+14+46+14+6+12+6	Trypsin	20100000	1.6	0.23	9	SwissProt	P28074	P28074	Proteasome subunit beta type-5
	76	15	6	96.1	96.1|70	17	0+118+19+36+20+17+8+3+19+139+11+55	0+118+19+36+20+17+8+3+19+139+11+55|0+173+20+17+8+3+19+207	Trypsin	9590000	0.81	0.08	11	SwissProt	P50395	P50395|P31150	Rab GDP dissociation inhibitor beta
	77	10	7	95.91	95.91|65.17|54.06	10	0+53+7+23+24+130+9+16+11+154+8+151	0+53+7+23+24+130+9+16+11+154+8+151|0+53+7+40+7+130+9+16+11+304|0+100+7+130+9+16+11+310	Trypsin	12000000	0.9	0.39	10	SwissProt	P15311	P15311|P26038|P35241	Ezrin
	78	13	6	95.89	95.89	23	0+49+23+20+12+82+6+32+13+43+21+24	0+49+23+20+12+82+6+32+13+43+21+24	Trypsin	21700000	1.71	0.18	10	SwissProt	P18065	P18065	Insulin-like growth factor-binding protein 2
	79	12	7	95.53	95.53	34	0+17+23+2+10+11+17+9+28+38+25+115	0+17+23+2+10+11+17+9+28+38+25+115	Trypsin	19800000	0.52	0.14	9	SwissProt	P08865	P08865	40S ribosomal protein SA
	80	14	7	95.39	95.39	18	0+17+13+15+6+86+10+42+12+84+10+105+28+9	0+17+13+15+6+86+10+42+12+84+10+105+28+9	Trypsin	18900000	0.39	0.16	13	SwissProt	P26641	P26641	Elongation factor 1-gamma
	81	7	7	93.07	93.07	2	0+208+19+9+12+938+15+297+10+337+9+565+10+754+29+1472	0+208+19+9+12+938+15+297+10+337+9+565+10+754+29+1472	Trypsin	5490000	0.5	0.31	7	SwissProt	Q15149	Q15149	Plectin
	82	12	6	92.64	92.64	34	0+16+10+41+42+1+9+8+8+63	0+16+10+41+42+1+9+8+8+63	Trypsin	18100000	0.54	0.08	9	SwissProt	P32119	P32119	Peroxiredoxin-2
	83	11	7	92.08	92.08	5	0+193+15+371+11+618+9+291+22+20+20+91+13+14+9+89	0+193+15+371+11+618+9+291+22+20+20+91+13+14+9+89	Trypsin	11600000	1.65	0.51	8	SwissProt	P07942	P07942	Laminin subunit beta-1
	84	15	5	91.71	91.71	54	0+28+11+1+14+2+17+7+7+5+8+5	0+28+11+1+14+2+17+7+7+5+8+5	Trypsin	33100000	1.13	0.03	9	SwissProt	P99999	P99999	Cytochrome c
	85	16	6	91.47	91.47	18	0+147+79+15+11+171+15+120	0+147+79+15+11+171+15+120	Trypsin	14400000	0.91	0.28	12	SwissProt	P06744	P06744	Glucose-6-phosphate isomerase
	86	13	6	91.38	91.38|14.17	53	0+24+9+1+16+11+11+9+22+12+14+6	0+24+9+1+16+11+11+9+22+12+14+6|0+48+21+32	Trypsin	43300000	4726.32	13367	9	SwissProt	Q01469	Q01469|A8MUU1	Fatty acid-binding protein, epidermal
	87	12	6	91.29	91.29|61.86|17.94	17	0+45+16+7+14+17+11+36+22+156+10+72	0+45+16+7+14+17+11+36+22+156+10+72|0+46+16+7+14+79+7+156+10+72|0+51+16+344	Trypsin	23900000	0.53	0.08	9	SwissProt	P60842	P60842|Q14240|P38919	Eukaryotic initiation factor 4A-I
	88	9	7	91.12	91.12	16	0+60+12+149+12+17+18+137+12+45+7+4+8+45+25+22	0+60+12+149+12+17+18+137+12+45+7+4+8+45+25+22	Trypsin	7290000	0.45	0.18	9	SwissProt	P10809	P10809	60 kDa heat shock protein, mitochondrial
	89	17	6	90.39	90.39	62	0+29+35+10+34+4+16+7	0+29+35+10+34+4+16+7	Trypsin	56300000	0.45	0.29	11	SwissProt	P09382	P09382	Galectin-1
	90	11	6	88.53	88.53	21	0+42+19+19+11+49+9+156+15+45+16+27+26+15	0+42+19+19+11+49+9+156+15+45+16+27+26+15	Trypsin	12700000	1.9	0.69	10	SwissProt	Q15113	Q15113	Procollagen C-endopeptidase enhancer 1
	91	16	7	88.37	88.37	24	0+69+33+46+15+44+12+158+19+26+34+7	0+69+33+46+15+44+12+158+19+26+34+7	Trypsin	15800000	0.27	0.16	13	SwissProt	P61978	P61978	Heterogeneous nuclear ribonucleoprotein K
	92	6	6	85	85	25	0+38+6+3+10+98+17+53+32+7+16+37	0+38+6+3+10+98+17+53+32+7+16+37	Trypsin	7830000	0.59	0.23	6	SwissProt	P63244	P63244	Guanine nucleotide-binding protein subunit beta-2-like 1
	93	12	5	84.22	84.22	44	0+34+28+17+17+24+20+6	0+34+28+17+17+24+20+6	Trypsin	37800000	1.3	0.12	8	SwissProt	P01034	P01034	Cystatin-C
	94	20	6	83.66	83.66	41	0+19+8+38+13+5+32+20+18+4+21+45	0+19+8+38+13+5+32+20+18+4+21+45	Trypsin	51900000	0.9	0.07	12	SwissProt	P09936	P09936	Ubiquitin carboxyl-terminal hydrolase isozyme L1
	95	8	6	83.56	83.56	19	0+71+11+30+13+22+10+15+16+33+9+102+17+32	0+71+11+30+13+22+10+15+16+33+9+102+17+32	Trypsin	9810000	1.44	0.37	6	SwissProt	P26022	P26022	Pentraxin-related protein PTX3
	96	9	6	82.57	82.57	40	0+17+32+5+10+32+22+9+33+27+8+66	0+17+32+5+10+32+22+9+33+27+8+66	Trypsin	13700000	1230.48	2747.91	6	SwissProt	P25789	P25789	Proteasome subunit alpha type-4
	97	16	5	82.31	82.31|35.31|18.33	14	0+9+21+3+8+8+14+17+13+298	0+9+21+3+8+8+14+17+13+298|0+33+8+8+14+329|0+49+14+1004	Trypsin	15200000	0.78	0.26	10	SwissProt	P38159	P38159|O75526|Q8N7X1	Heterogeneous nuclear ribonucleoprotein G
	98	6	5	80.37	80.37	21	0+60+21+5+11+33+24+62+20+57+12+108	0+60+21+5+11+33+24+62+20+57+12+108	Trypsin	5290000	1.4	0.2	5	SwissProt	P17174	P17174	Aspartate aminotransferase, cytoplasmic
	99	7	6	80.2	80.2	14	0+117+10+9+15+111+14+5+10+97+8+36+11+26	0+117+10+9+15+111+14+5+10+97+8+36+11+26	Trypsin	5330000	20586	35368.3	7	SwissProt	P03956	P03956	Interstitial collagenase
	100	7	6	79.69	79.69	42	0+34+11+5+35+3+13+60+20+7	0+34+11+5+35+3+13+60+20+7	Trypsin	4060000	0.98	0.12	6	SwissProt	O75223	O75223	Gamma-glutamylcyclotransferase
	101	6	5	78.43	78.43	14	0+38+10+39+20+12+17+246+25+76	0+38+10+39+20+12+17+246+25+76	Trypsin	6620000	0.51	0.09	6	SwissProt	P52209	P52209	6-phosphogluconate dehydrogenase, decarboxylating
	102	8	6	78.1	78.1	30	0+11+32+16+12+33+12+112+18	0+11+32+16+12+33+12+112+18	Trypsin	18600000	6667.06	16327.5	7	SwissProt	P60900	P60900	Proteasome subunit alpha type-6
	103	24	4	76.82	76.82	40	0+26+6+7+22+7+10+23+10+8	0+26+6+7+22+7+10+23+10+8	Trypsin	239000000	2.83	0.11	15	SwissProt	P61769	P61769	Beta-2-microglobulin
	104	14	5	76.56	76.56	13	0+174+12+78+17+2+19+195+26+7+12+81	0+174+12+78+17+2+19+195+26+7+12+81	Trypsin	9580000	0.6	0.07	10	SwissProt	P29401	P29401	Transketolase
	105	5	5	76.39	76.39|76.39	45	0+18+15+31+20+21+11+6+22+4	0+18+15+31+20+21+11+6+22+4|0+16+15+31+20+21+11+6+22+4	Trypsin	7700000	0.69	0.14	5	SwissProt	Q96A72	Q96A72|P61326	Protein mago nashi homolog 2
	106	7	5	75.11	75.11|34.27	3	0+804+7+42+10+71+11+439+13+43+8+26	0+804+7+42+10+71+11+439+13+43+8+26|0+80+12+1298+13+79	Trypsin	71900000	67.65	98.07	6	SwissProt	P01023	P01023|P20742	Alpha-2-macroglobulin
	107	7	6	73.34	73.34	10	0+196+17+463+13+43+10+17+22+110+37+23+11+91	0+196+17+463+13+43+10+17+22+110+37+23+11+91	Trypsin	6020000	6.34	6.7	6	SwissProt	Q9BXX0	Q9BXX0	EMILIN-2
	108	16	5	72.38	72.38	40	0+23+10+30+15+6+9+8+11+9+8+3	0+23+10+30+15+6+9+8+11+9+8+3	Trypsin	30400000	0.7	0.37	10	SwissProt	P25398	P25398	40S ribosomal protein S12
	109	6	5	72.15	72.15	6	0+176+11+147+7+38+15+94+11+82+15+350	0+176+11+147+7+38+15+94+11+82+15+350	Trypsin	13000000	48.67	96.66	6	SwissProt	P19823	P19823	Inter-alpha-trypsin inhibitor heavy chain H2
	110	8	6	72.11	72.11	34	0+12+11+6+8+1+18+54+13+19+24+50	0+12+11+6+8+1+18+54+13+19+24+50	Trypsin	10400000	0.39	0.07	7	SwissProt	P62826	P62826	GTP-binding nuclear protein Ran
	111	6	5	72.05	72.05	35	0+51+23+14+30+5+20+3+9+73	0+51+23+14+30+5+20+3+9+73	Trypsin	7650000	0.8	0.07	5	SwissProt	Q9HB71	Q9HB71	Calcyclin-binding protein
	112	10	5	71.21	71.21	27	0+73+10+8+10+27+23+19+16+32	0+73+10+8+10+27+23+19+16+32	Trypsin	7680000	1.1	0.13	6	SwissProt	P00492	P00492	Hypoxanthine-guanine phosphoribosyltransferase
	113	7	5	71.18	71.18	5	0+86+19+44+12+11+19+357+8+646+17+226	0+86+19+44+12+11+19+357+8+646+17+226	Trypsin	3680000	0.54	0.24	6	SwissProt	Q6YHK3	Q6YHK3	CD109 antigen
	114	6	6	69.97	69.97	6	0+100+13+18+28+29+20+249+11+44+10+48+21+888	0+100+13+18+28+29+20+249+11+44+10+48+21+888	Trypsin	7280000	0.3	0.16	6	SwissProt	Q92626	Q92626	Peroxidasin homolog
	115	10	5	69.5	69.5	43	0+16+24+27+16+16+15+16+16+19	0+16+24+27+16+16+15+16+16+19	Trypsin	18200000	0.5	0.11	8	SwissProt	P30050	P30050	60S ribosomal protein L12
	116	9	5	68.9	68.9	24	0+59+36+16+6+6+13+83+13+49	0+59+36+16+6+6+13+83+13+49	Trypsin	9910000	0.55	0.43	9	SwissProt	P29692	P29692	Elongation factor 1-delta
	117	6	5	66.98	66.98	17	0+51+10+10+23+119+9+101+10+9+14+14	0+51+10+10+23+119+9+101+10+9+14+14	Trypsin	5340000	0.97	0.12	5	SwissProt	Q9Y617	Q9Y617	Phosphoserine aminotransferase
	118	15	5	66.43	66.43	41	0+35+16+20+32+2+7+4+7+28	0+35+16+20+32+2+7+4+7+28	Trypsin	45600000	2.25	0.42	11	SwissProt	P61916	P61916	Epididymal secretory protein E1
	119	8	5	66.27	66.27	5	0+35+21+229+15+133+11+225+11+375+9+70	0+35+21+229+15+133+11+225+11+375+9+70	Trypsin	4910000	1.27	0.1	7	SwissProt	P18206	P18206	Vinculin
	120	7	5	65.37	65.37	27	0+3+27+77+8+81+12+9+25+21	0+3+27+77+8+81+12+9+25+21	Trypsin	13500000	1.44	0.19	6	SwissProt	P25786	P25786	Proteasome subunit alpha type-1
	121	14	4	64.17	64.17	42	0+3+20+4+25+53	0+3+20+4+25+53	Trypsin	15000000	0.36	0.03	10	SwissProt	P31949	P31949	Protein S100-A11
	122	5	4	63.57	63.57	5	0+33+26+32+10+32+12+761	0+33+26+32+10+32+12+761	Trypsin	7940000	2.33	0.32	4	SwissProt	P19022	P19022	Cadherin-2
	123	6	4	63.39	63.39	17	0+95+35+105+8	0+95+35+105+8	Trypsin	11400000	0.27	0.03	4	SwissProt	Q96CG8	Q96CG8	Collagen triple helix repeat-containing protein 1
	124	11	4	63.3	63.3	38	0+46+10+4+18+2+12+11	0+46+10+4+18+2+12+11	Trypsin	16600000	0.4	0.1	8	SwissProt	P62805	P62805	Histone H4
	125	4	4	62.56	62.56|44.94|14.59	8	0+165+13+183+12+82+13+47+15+97	0+165+13+183+12+82+13+47+15+97|0+168+13+183+12+82+13+159|0+456+13+160	Trypsin	1620000	3.02	2.21	5	SwissProt	P13796	P13796|P13797|Q14651	Plastin-2
	126	11	4	62.2	62.2|24.92	27	0+5+14+2+13+76+20+42	0+5+14+2+13+76+20+42|0+115+20+5	Trypsin	21700000	1	0.37	9	SwissProt	P13693	P13693|Q56UQ5	Translationally-controlled tumor protein
	127	8	4	62.1	62.1	38	0+10+14+56+36+28+10	0+10+14+56+36+28+10	Trypsin	25900000	1.49	0.08	4	SwissProt	P00441	P00441	Superoxide dismutase [Cu-Zn]
	128	5	5	62.03	62.03	14	0+201+24+56+13+138+24+6+18+49	0+201+24+56+13+138+24+6+18+49	Trypsin	2530000	0.4	0.15	5	SwissProt	P06576	P06576	ATP synthase subunit beta, mitochondrial
	129	8	4	61.44	61.44	38	0+3+14+8+10+5+14+35+9+25	0+3+14+8+10+5+14+35+9+25	Trypsin	7580000	0.98	0.07	6	SwissProt	Q9BRA2	Q9BRA2	Thioredoxin domain-containing protein 17
	130	8	4	61.1	61.1	28	0+21+13+5+22+38+16+95+16+13	0+21+13+5+22+38+16+95+16+13	Trypsin	4880000	0.7	0.05	5	SwissProt	Q9UL46	Q9UL46	Proteasome activator complex subunit 2
	131	7	4	60.88	60.88	15	0+24+12+37+14+75+23+22+15+195	0+24+12+37+14+75+23+22+15+195	Trypsin	13300000	1	0.71	5	SwissProt	P27797	P27797	Calreticulin
	132	14	4	60.56	60.56	24	0+7+15+117+18+6+22+40	0+7+15+117+18+6+22+40	Trypsin	15700000	7103.96	21310.3	10	SwissProt	P24534	P24534	Elongation factor 1-beta
	133	5	4	60.46	60.46	5	0+60+11+141+12+404+17+523+29+178	0+60+11+141+12+404+17+523+29+178	Trypsin	4030000	21.34	25.41	4	SwissProt	Q14112	Q14112	Nidogen-2
	134	5	4	60.4	60.4|37.61|11.96	17	0+75+11+30+16+5+16+96	0+75+11+30+16+5+16+96|0+116+16+5+13+101|0+71+11+152	Trypsin	7460000	13038.3	26075.8	5	SwissProt	P39687	P39687|Q92688|O43423	Acidic leucine-rich nuclear phosphoprotein 32 family member A
	135	5	4	60.2	60.2	20	0+56+10+11+17+52+14+44+9+28	0+56+10+11+17+52+14+44+9+28	Trypsin	6360000	1.24	0.45	4	SwissProt	P20618	P20618	Proteasome subunit beta type-1
	136	8	4	60.15	60.15	31	0+67+18+38+11+5+49+57	0+67+18+38+11+5+49+57	Trypsin	8330000	0.74	0.04	5	SwissProt	P56537	P56537	Eukaryotic translation initiation factor 6
	137	6	4	59.46	59.46|41.07|16.88	15	0+46+24+31+14+29+16+196	0+46+24+31+14+29+16+196|0+46+24+74+16+205|0+78+11+282	Trypsin	7200000	0.36	0.1	10	SwissProt	Q15365	Q15365|Q15366|P57721	Poly(rC)-binding protein 1
	138	8	4	58.93	58.93	12	0+98+13+31+10+31+13+101+9+43	0+98+13+31+10+31+13+101+9+43	Trypsin	16300000	13722.6	24147.6	8	SwissProt	P29279	P29279	Connective tissue growth factor
	139	6	4	58.38	58.38	69	0+2+19+4+16+8+45+21	0+2+19+4+16+8+45+21	Trypsin	7740000	0.2	0.02	5	SwissProt	P05387	P05387	60S acidic ribosomal protein P2
	140	7	4	58.35	58.35	17	0+163+17+11+15+38+14	0+163+17+11+15+38+14	Trypsin	5330000	5585.75	13681.3	7	SwissProt	P22692	P22692	Insulin-like growth factor-binding protein 4
	141	7	4	58.33	58.33	42	0+18+45+12+16+51	0+18+45+12+16+51	Trypsin	19800000	1.43	0.13	5	SwissProt	Q14019	Q14019	Coactosin-like protein
	142	8	4	57.89	57.89	21	0+120+9+50+10+4+41+44	0+120+9+50+10+4+41+44	Trypsin	10400000	7.09	3.53	7	SwissProt	Q8WX77	Q8WX77	Insulin-like growth factor-binding protein-like 1
	143	10	4	57.88	57.88	15	0+64+20+101+21+12+20+87+23+183	0+64+20+101+21+12+20+87+23+183	Trypsin	5380000	0.25	0.19	9	SwissProt	P26599	P26599	Polypyrimidine tract-binding protein 1
	144	7	4	57.81	57.81	18	0+79+15+35+8+17+32+116	0+79+15+35+8+17+32+116	Trypsin	8540000	0.95	0.58	6	SwissProt	O76061	O76061	Stanniocalcin-2
	145	7	4	57.63	57.63	7	0+131+13+74+7+86+6+50	0+131+13+74+7+86+6+50	Trypsin	8870000	21.78	18.07	4	SwissProt	P02765	P02765	Alpha-2-HS-glycoprotein
	146	7	4	57.48	57.48	29	0+18+21+14+7+32+21+64+19+38	0+18+21+14+7+32+21+64+19+38	Trypsin	3760000	5908.95	13208.9	6	SwissProt	P25787	P25787	Proteasome subunit alpha type-2
	147	7	4	56.69	56.69	6	0+111+11+50+10+46+14+56+15+434	0+111+11+50+10+46+14+56+15+434	Trypsin	6080000	5399.7	12063.3	6	SwissProt	O00391	O00391	Sulfhydryl oxidase 1
	148	6	4	56.46	56.46|14.01	3	0+640+26+302+11+471+15+16+14+174	0+640+26+302+11+471+15+16+14+174|0+1497+14+174	Trypsin	11300000	75.72	147.82	6	SwissProt	P02462	P02462|P29400	Collagen alpha-1(IV) chain
	149	4	4	56.11	56.11|13.83	23	0+33+17+76+30+4+12+92+9+16	0+33+17+76+30+4+12+92+9+16|0+33+17+226	Trypsin	3420000	6690.3	11584.9	4	SwissProt	P46926	P46926|Q8TDQ7	Glucosamine-6-phosphate isomerase 1
	150	5	4	56.03	56.03	14	0+158+9+139+16+63+40+24	0+158+9+139+16+63+40+24	Trypsin	8900000	3.38	0.48	4	SwissProt	P10909	P10909	Clusterin
	151	7	3	55.96	55.96	20	0+90+32+14+14+4+13+123	0+90+32+14+14+4+13+123	Trypsin	10400000	0.08	0.03	7	SwissProt	Q01105	Q01105	Protein SET
	152	7	4	55.76	55.76|38.5|37.71|35.08|32.6	15	0+77+13+1+10+39+9+18+11+106	0+77+13+1+10+39+9+18+11+106|0+77+13+1+10+39+9+135|0+77+13+1+10+67+10+106|0+12+15+28+10+67+10+106|0+13+14+52+9+135	Trypsin	27000000	2.76	2.21	9	SwissProt	P06753	P06753|P09493|P07951|P67936|A6NL28	Tropomyosin alpha-3 chain
	153	8	4	54.92	54.92	13	0+86+11+107+11+30+24+68	0+86+11+107+11+30+24+68	Trypsin	10500000	0.5	0.13	7	SwissProt	P37837	P37837	Transaldolase
	154	4	4	54.6	54.6	18	0+36+12+64+25+106+10+8	0+36+12+64+25+106+10+8	Trypsin	4340000	1.76	0.42	4	SwissProt	P30040	P30040	Endoplasmic reticulum resident protein 29
	155	7	4	54.29	54.29	25	0+26+30+60+15+72+12+13	0+26+30+60+15+72+12+13	Trypsin	6710000	1.48	0.93	5	SwissProt	Q15631	Q15631	Translin
	156	8	4	53.58	53.58	13	0+37+23+40+13+217+18+56+8+63	0+37+23+40+13+217+18+56+8+63	Trypsin	5620000	0.39	0.09	7	SwissProt	Q01518	Q01518	Adenylyl cyclase-associated protein 1
	157	9	4	53.56	53.56	23	0+19+10+97+27+17+11+20	0+19+10+97+27+17+11+20	Trypsin	13900000	1.54	0.16	6	SwissProt	P49721	P49721	Proteasome subunit beta type-2
	158	4	4	53	53	20	0+163+43+76+22+128+34+27	0+163+43+76+22+128+34+27	Trypsin	1140000	0.44	0.26	4	SwissProt	P55058	P55058	Phospholipid transfer protein
	159	9	4	52.68	52.68	27	0+58+12+50+22+27+9+5+11	0+58+12+50+22+27+9+5+11	Trypsin	5930000	0.34	0.23	6	SwissProt	P62081	P62081	40S ribosomal protein S7
	160	7	4	52.63	52.63	14	0+32+11+113+16+51+13+105+17+23	0+32+11+113+16+51+13+105+17+23	Trypsin	4440000	4540.49	9078.75	5	SwissProt	P12277	P12277	Creatine kinase B-type
	161	7	4	52.16	52.16	7	0+106+26+306+12+20+18+282	0+106+26+306+12+20+18+282	Trypsin	10600000	0.96	0.08	4	SwissProt	P05067	P05067	Amyloid beta A4 protein
	162	4	4	51.85	51.85	2	0+1859+13+14+12+109+11+6+21	0+1859+13+14+12+109+11+6+21	Trypsin	10100000	5.92	2.58	4	SwissProt	O00468	O00468	Agrin
	163	14	3	51.76	51.76	32	0+92+18+14+41+14	0+92+18+14+41+14	Trypsin	12100000	1.38	0.28	9	SwissProt	O60888	O60888	Protein CutA
	164	6	4	51.64	51.64|40.47	10	0+48+10+86+11+101+12+71+10+79	0+48+10+86+11+101+12+71+10+79|0+47+10+198+12+71+10+79	Trypsin	5080000	0.65	0.03	4	SwissProt	Q13838	Q13838|O00148	Spliceosome RNA helicase BAT1
	165	4	3	50.94	50.94	22	0+54+29+47	0+54+29+47	Trypsin	2270000	2.18	0.13	4	SwissProt	Q15121	Q15121	Astrocytic phosphoprotein PEA-15
	166	6	4	50.93	50.93	11	0+170+25+27+25+53+8+200	0+170+25+27+25+53+8+200	Trypsin	2850000	0.95	0.14	5	SwissProt	P07237	P07237	Protein disulfide-isomerase
	167	5	4	50.83	50.83	4	0+51+8+13+11+9+9+6+10+779	0+51+8+13+11+9+9+6+10+779	Trypsin	3430000	6.58	3.44	5	SwissProt	Q14574	Q14574	Desmocollin-3
	168	6	3	50.35	50.35	7	0+125+22+178+12+93	0+125+22+178+12+93	Trypsin	14400000	1.3	0.09	3	SwissProt	P00505	P00505	Aspartate aminotransferase, mitochondrial
	169	5	4	50.32	50.32|37.84	16	0+16+10+108+12+3+13+85+17+53	0+16+10+108+12+3+13+85+17+53|0+16+10+108+12+3+13+155	Trypsin	6270000	0.48	0.19	5	SwissProt	P05388	P05388|Q8NHW5	60S acidic ribosomal protein P0
	170	6	4	50.26	50.26	11	0+167+18+16+16+12+12+138+10+104	0+167+18+16+16+12+12+138+10+104	Trypsin	8730000	0.43	0.15	5	SwissProt	Q16658	Q16658	Fascin
	171	8	3	50.07	50.07	12	0+80+14+60+20+108	0+80+14+60+20+108	Trypsin	9780000	1.03	0.04	5	SwissProt	Q07021	Q07021	Complement component 1 Q subcomponent-binding protein, mitochondrial
	172	8	3	49.93	49.93	29	0+8+13+64+9+2+9	0+8+13+64+9+2+9	Trypsin	21600000	0.94	0.06	4	SwissProt	P10599	P10599	Thioredoxin
	173	6	3	49.37	49.37	15	0+60+14+105+17+57+15+38	0+60+14+105+17+57+15+38	Trypsin	5360000	1.32	0.56	4	SwissProt	P50897	P50897	Palmitoyl-protein thioesterase 1
	174	5	4	48.71	48.71	30	0+13+8+16+13+13+16+31+9+32	0+13+8+16+13+13+16+31+9+32	Trypsin	9410000	0.85	0.01	4	SwissProt	P60660	P60660	Myosin light polypeptide 6
	175	4	3	48.34	48.34	21	0+20+12+136+19+22+22+10	0+20+12+136+19+22+22+10	Trypsin	10800000	1.31	0.06	3	SwissProt	P28066	P28066	Proteasome subunit alpha type-5
	176	4	3	47.87	47.87|13.83	19	0+100+42+73	0+100+42+73|0+99+13+101	Trypsin	4120000	0.91	0.88	4	SwissProt	Q13765	Q13765|Q9BZK3	Nascent polypeptide-associated complex subunit alpha
	177	4	3	47.85	47.85	9	0+59+15+127+14+188+11+11	0+59+15+127+14+188+11+11	Trypsin	3610000	0.24	0.06	4	SwissProt	P22234	P22234	Multifunctional protein ADE2
	178	5	4	46.84	46.84	12	0+24+11+48+15+172+9+2+13+102	0+24+11+48+15+172+9+2+13+102	Trypsin	4380000	0.46	0.09	5	SwissProt	Q9NTK5	Q9NTK5	Obg-like ATPase 1
	179	6	4	46.74	46.74	3	0+136+12+360+22+304+7+209+10+603	0+136+12+360+22+304+7+209+10+603	Trypsin	12500000	68.76	123.23	6	SwissProt	P01024	P01024	Complement C3
	180	4	4	46.41	46.41	7	0+324+9+29+8+116+22+15+14+173	0+324+9+29+8+116+22+15+14+173	Trypsin	3210000	0.26	0.16	4	SwissProt	P19338	P19338	Nucleolin
	181	4	3	46.36	46.36	22	0+72+13+101+16+2+25+10	0+72+13+101+16+2+25+10	Trypsin	3520000	1.01	0.27	3	SwissProt	P54819	P54819	Adenylate kinase 2, mitochondrial
	182	5	3	46.2	46.2	11	0+44+27+53+8+229+11+25	0+44+27+53+8+229+11+25	Trypsin	3510000	0.8	0.01	3	SwissProt	Q9BWD1	Q9BWD1	Acetyl-CoA acetyltransferase, cytosolic
	183	5	3	46.18	46.18	5	0+79+16+131+8+27+21+613	0+79+16+131+8+27+21+613	Trypsin	7520000	1.36	0.26	4	SwissProt	Q14118	Q14118	Dystroglycan
	184	6	3	45.91	45.91|45.91|28.11|28.11	25	0+19+11+8+35+108	0+19+11+8+35+108|0+19+11+8+35+108|0+19+11+8+21+121|0+19+11+8+21+121	Trypsin	7340000	0.5	0.24	6	SwissProt	P84077	P84077|P61204|P84085|P18085	ADP-ribosylation factor 1
	185	5	3	45.84	45.84	7	0+338+21+31+10+14+11+131	0+338+21+31+10+14+11+131	Trypsin	5200000	1.41	0.12	3	SwissProt	P07686	P07686	Beta-hexosaminidase subunit beta
	186	6	3	45.32	45.32	9	0+74+14+93+22+178	0+74+14+93+22+178	Trypsin	10300000	1.17	0.57	5	SwissProt	O00622	O00622	Protein CYR61
	187	8	3	44.53	44.53|28.73	21	0+14+13+16+9+33+10+54	0+14+13+16+9+33+10+54|0+77+9+33+10+50	Trypsin	9150000	2.2	0.46	5	SwissProt	P16949	P16949|Q93045	Stathmin
	188	7	3	44.3	44.3	29	0+52+15+33+31+23	0+52+15+33+31+23	Trypsin	9090000	0.98	0.17	4	SwissProt	P68036	P68036	Ubiquitin-conjugating enzyme E2 L3
	189	5	3	44.26	44.26	1	0+2776+29+14+19+33	0+2776+29+14+19+33	Trypsin	8440000	3.96	1.21	4	SwissProt	P35555	P35555	Fibrillin-1
	190	3	3	44.23	44.23	25	0+53+10+16+39+91+11+19	0+53+10+16+39+91+11+19	Trypsin	7010000	1.51	0.04	3	SwissProt	P28072	P28072	Proteasome subunit beta type-6
	191	4	3	44.16	44.16	34	0+52+9+9+28+10	0+52+9+9+28+10	Trypsin	4330000	1.14	0.2	3	SwissProt	O75347	O75347	Tubulin-specific chaperone A
	192	6	4	44.02	44.02	7	0+137+11+10+8+216+11+20+11+105	0+137+11+10+8+216+11+20+11+105	Trypsin	6530000	1.77	0.68	4	SwissProt	P06865	P06865	Beta-hexosaminidase subunit alpha
	193	8	3	43.62	43.62	24	0+40+22+28	0+40+22+28	Trypsin	56100000	0.24	0.03	5	SwissProt	P06703	P06703	Protein S100-A6
	194	5	3	43.55	43.55	13	0+83+9+85+17+56+11+12	0+83+9+85+17+56+11+12	Trypsin	5410000	1.81	0.23	5	SwissProt	Q86UD1	Q86UD1	Out at first protein homolog
	195	4	3	43.23	43.23	8	0+8+11+155+12+28+12+206	0+8+11+155+12+28+12+206	Trypsin	6060000	0.63	0.11	3	SwissProt	P23526	P23526	Adenosylhomocysteinase
	196	7	3	43.18	43.18	31	0+5+10+17+19+42	0+5+10+17+19+42	Trypsin	6810000	1.47	0.14	5	SwissProt	Q9H299	Q9H299	SH3 domain-binding glutamic acid-rich-like protein 3
	197	10	3	42.68	42.68|39.05|26.8	9	0+119+10+9+8+37+14+158	0+119+10+9+8+37+14+158|0+91+10+9+8+77+8+129|0+170+10+9+8+223	Trypsin	11800000	0.59	0.44	11	SwissProt	Q14103	Q14103|Q99729|O14979	Heterogeneous nuclear ribonucleoprotein D0
	198	3	3	42.66	42.66	15	0+27+13+36+14+97+10+46	0+27+13+36+14+97+10+46	Trypsin	2340000	0.69	0.04	3	SwissProt	P23396	P23396	40S ribosomal protein S3
	199	3	3	42.36	42.36	21	0+62+11+16+33+80	0+62+11+16+33+80	Trypsin	2230000	13.36	10.97	2	SwissProt	P05452	P05452	Tetranectin
	200	4	3	42.35	42.35	11	0+77+11+30+14+138+15+76	0+77+11+30+14+138+15+76	Trypsin	7420000	1.23	0.24	3	SwissProt	Q16769	Q16769	Glutaminyl-peptide cyclotransferase
	201	5	3	42.29	42.29	21	1+16+45+12+106+15+2	1+16+45+12+106+15+2	Trypsin	1960000	0.74	0.04	4	SwissProt	P30085	P30085	UMP-CMP kinase
	202	6	3	42.25	42.25	10	0+155+17+27+11+122+12+50	0+155+17+27+11+122+12+50	Trypsin	6740000	0.64	0.24	5	SwissProt	Q9UQ80	Q9UQ80	Proliferation-associated protein 2G4
	203	4	3	42.16	42.16	12	0+29+12+31+21+162	0+29+12+31+21+162	Trypsin	10500000	1.58	0.09	3	SwissProt	P25788	P25788	Proteasome subunit alpha type-3
	204	4	3	41.67	41.67	18	0+28+27+121+10+14	0+28+27+121+10+14	Trypsin	3940000	0.89	0.2	4	SwissProt	P61086	P61086	Ubiquitin-conjugating enzyme E2 K
	205	5	3	41.43	41.43	5	0+27+15+149+15+110+16+544	0+27+15+149+15+110+16+544	Trypsin	4200000	0.68	0.05	4	SwissProt	Q14974	Q14974	Importin subunit beta-1
	206	3	3	41.27	41.27	9	0+127+11+128+20+8+6+102	0+127+11+128+20+8+6+102	Trypsin	2100000	2.07	0.73	3	SwissProt	P05121	P05121	Plasminogen activator inhibitor 1
	207	4	3	41.2	41.2	17	0+35+15+40+15+68+9+45	0+35+15+40+15+68+9+45	Trypsin	1970000	0.43	0.07	4	SwissProt	O43809	O43809	Cleavage and polyadenylation specificity factor subunit 5
	208	4	3	41.19	41.19	8	0+320+11+26+13+6+17+73	0+320+11+26+13+6+17+73	Trypsin	2820000	0.5	0.16	3	SwissProt	Q13283	Q13283	Ras GTPase-activating protein-binding protein 1
	209	7	3	40.4	40.4|15.45	12	0+17+12+21+11+12+16+217	0+17+12+21+11+12+16+217|0+17+12+264	Trypsin	12000000	0.21	0.02	5	SwissProt	P07910	P07910|O60812	Heterogeneous nuclear ribonucleoproteins C1/C2
	210	9	3	40.27	40.27|38.09	19	0+16+10+21+10+17+9+64	0+16+10+21+10+17+9+64|0+14+10+21+10+17+9+64	Trypsin	11700000	0.86	0.18	7	SwissProt	Q13404	Q13404|Q15819	Ubiquitin-conjugating enzyme E2 variant 1
	211	3	3	40.2	40.2	26	0+35+30+30+12+53	0+35+30+30+12+53	Trypsin	5400000	0.26	0.06	3	SwissProt	Q15185	Q15185	Prostaglandin E synthase 3
	212	6	3	39.92	39.92|28.23|11.8	5	0+84+18+119+13+140+14+452	0+84+18+119+13+140+14+452|0+316+15+43+14+470|0+374+14+451	Trypsin	3740000	1.83	0.74	6	SwissProt	P34932	P34932|Q92598|O95757	Heat shock 70 kDa protein 4
	213	4	3	39.91	39.91	17	0+122+46+100	0+122+46+100	Trypsin	5220000	13.63	19.85	4	SwissProt	Q15691	Q15691	Microtubule-associated protein RP/EB family member 1
	214	3	3	39.9	39.9	3	0+327+15+249+18+84+15+658	0+327+15+249+18+84+15+658	Trypsin	3540000	31.53	38.71	3	SwissProt	P08123	P08123	Collagen alpha-2(I) chain
	215	3	3	39.55	39.55	20	0+100+9+21+26+17	0+100+9+21+26+17	Trypsin	3760000	2.04	0.32	3	SwissProt	Q969H8	Q969H8	UPF0556 protein C19orf10
	216	8	3	39.5	39.5	16	0+44+11+42+8+53+8+2	0+44+11+42+8+53+8+2	Trypsin	9110000	0.61	0.06	5	SwissProt	P59998	P59998	Actin-related protein 2/3 complex subunit 4
	217	6	3	39.46	39.46|13.5	11	0+12+10+11+8+60+19+196	0+12+10+11+8+60+19+196|0+13+10+302	Trypsin	5720000	0.77	0.19	4	SwissProt	P15121	P15121|P14550	Aldose reductase
	218	5	3	39.33	39.33	9	0+265+25+22+8+109+13+38	0+265+25+22+8+109+13+38	Trypsin	2490000	0.77	0.55	3	SwissProt	P10619	P10619	Lysosomal protective protein
	219	5	3	38.93	38.93	6	0+385+10+212+35+61	0+385+10+212+35+61	Trypsin	6780000	1.46	0.36	3	SwissProt	P23142	P23142	Fibulin-1
	220	3	3	38.77	38.77	5	0+375+8+20+10+8+16+172	0+375+8+20+10+8+16+172	Trypsin	2080000	2.2	1.36	3	SwissProt	P02771	P02771	Alpha-fetoprotein
	221	5	3	38.41	38.41	11	0+173+13+14+8+22+10+31	0+173+13+14+8+22+10+31	Trypsin	3470000	0.86	0.37	5	SwissProt	Q13162	Q13162	Peroxiredoxin-4
	222	3	3	38.39	38.39	7	0+78+9+127+11+69+11+110	0+78+9+127+11+69+11+110	Trypsin	3840000	1.16	0.2	3	SwissProt	Q99519	Q99519	Sialidase-1
	223	3	3	38.23	38.23	26	0+17+15+9+16+36+7+42	0+17+15+9+16+36+7+42	Trypsin	5470000	14.99	14.47	3	SwissProt	P69905	P69905	Hemoglobin subunit alpha
	224	4	3	38.15	38.15	12	0+11+14+76+9+4+8+119	0+11+14+76+9+4+8+119	Trypsin	6740000	0.42	0.32	3	SwissProt	P78417	P78417	Glutathione S-transferase omega-1
	225	6	3	37.98	37.98	13	0+9+9+121+16+22+14+98	0+9+9+121+16+22+14+98	Trypsin	2780000	1954.35	3907.33	5	SwissProt	Q15181	Q15181	Inorganic pyrophosphatase
	226	4	3	37.39	37.39	21	0+20+19+65+10+39+13+31	0+20+19+65+10+39+13+31	Trypsin	1040000	0.67	0.04	3	SwissProt	P61758	P61758	Prefoldin subunit 3
	227	3	3	37.16	37.16	10	0+58+9+12+13+202+14+27	0+58+9+12+13+202+14+27	Trypsin	1740000	0.75	0.04	3	SwissProt	O76003	O76003	Glutaredoxin-3
	228	4	3	37.01	37.01	11	0+78+9+64+7+18+12+52	0+78+9+64+7+18+12+52	Trypsin	3380000	0.6	0.23	4	SwissProt	Q96C19	Q96C19	EF-hand domain-containing protein D2
	229	4	3	36.66	36.66|14.45	11	0+10+28+211	0+10+28+211|0+19+12+212	Trypsin	7290000	0.5	0.07	3	SwissProt	Q9P0L0	Q9P0L0|O95292	Vesicle-associated membrane protein-associated protein A
	230	4	3	36.66	36.66	12	0+47+17+5+12+108+10+104	0+47+17+5+12+108+10+104	Trypsin	9150000	1.52	0.14	3	SwissProt	Q9UBR2	Q9UBR2	Cathepsin Z
	231	5	3	36.05	36.05	14	0+170+37+49	0+170+37+49	Trypsin	12500000	0.58	0.04	4	SwissProt	P30048	P30048	Thioredoxin-dependent peroxide reductase, mitochondrial
	232	4	2	35.98	35.98	12	0+60+19+54+9+87	0+60+19+54+9+87	Trypsin	6460000	0.53	0	2	SwissProt	P68402	P68402	Platelet-activating factor acetylhydrolase IB subunit beta
	233	3	3	35.93	35.93	4	0+214+6+34+9+132+10+145	0+214+6+34+9+132+10+145	Trypsin	1930000	2.26	1.02	3	SwissProt	O43405	O43405	Cochlin
	234	3	3	35.91	35.91|22.88|12.44	18	0+12+12+5+14+71+13+88	0+12+12+5+14+71+13+88|0+12+12+90+13+84|0+12+12+185	Trypsin	5030000	0.39	0.2	3	SwissProt	P09429	P09429|B2RPK0|P26583	High mobility group protein B1
	235	3	3	35.81	35.81	12	0+137+9+20+15+37+7+29	0+137+9+20+15+37+7+29	Trypsin	940000	1.66	0.96	3	SwissProt	P61289	P61289	Proteasome activator complex subunit 3
	236	4	3	35.71	35.71	16	0+75+8+65+28+38	0+75+8+65+28+38	Trypsin	2540000	0.62	0.18	3	SwissProt	P30044	P30044	Peroxiredoxin-5, mitochondrial
	237	5	2	34.15	34.15|34.15	7	0+88+16+209+11+15	0+88+16+209+11+15|0+88+16+209+11+15	Trypsin	3330000	1.29	0.35	3	SwissProt	P07355	P07355|A6NMY6	Annexin A2
	238	2	2	34.06	34.06	10	0+289+27+35+19+63	0+289+27+35+19+63	Trypsin	1590000	3.99	0.04	2	SwissProt	Q99538	Q99538	Legumain
	239	5	2	33.71	33.71	55	0+12+55+11+9+28	0+12+55+11+9+28	Trypsin	41700000	1.15	0	3	SwissProt	P14174	P14174	Macrophage migration inhibitory factor
	240	3	3	33.27	33.27	6	0+34+9+339+11+35+12+26	0+34+9+339+11+35+12+26	Trypsin	1650000	0.42	0.07	3	SwissProt	O75390	O75390	Citrate synthase, mitochondrial
	241	5	2	33.12	33.12	8	0+111+23+74+7+149	0+111+23+74+7+149	Trypsin	21900000	0.7	0.05	3	SwissProt	P09972	P09972	Fructose-bisphosphate aldolase C
	242	6	2	32.98	32.98	2	0+423+12+108+9+158	0+423+12+108+9+158	Trypsin	70900000	23.29	17.22	6	SwissProt	P02788	P02788	Lactotransferrin
	243	4	2	32.94	32.94	11	0+78+23+80+10+86	0+78+23+80+10+86	Trypsin	2900000	0.7	0.03	2	SwissProt	P29218	P29218	Inositol monophosphatase 1
	244	2	2	32.32	32.32	5	0+118+16+260+9+29	0+118+16+260+9+29	Trypsin	532000	1.86	0.16	2	SwissProt	Q8NBS9	Q8NBS9	Thioredoxin domain-containing protein 5
	245	2	2	32.25	32.25	0	0+449+10+107+14+1892	0+449+10+107+14+1892	Trypsin	1150000	1.33	0.06	2	SwissProt	Q13813	Q13813	Spectrin alpha chain, brain
	246	6	2	32.22	32.22	3	0+295+17+11+13+470	0+295+17+11+13+470	Trypsin	2970000	0.72	0.03	3	SwissProt	P55072	P55072	Transitional endoplasmic reticulum ATPase
	247	3	3	32.17	32.17	9	0+60+14+77+14+152+11+80	0+60+14+77+14+152+11+80	Trypsin	1860000	0.96	0.5	3	SwissProt	P05455	P05455	Lupus La protein
	248	3	2	31.85	31.85	7	0+39+10+172+9+33	0+39+10+172+9+33	Trypsin	1380000	0.8	0.14	2	SwissProt	P62701	P62701	40S ribosomal protein S4, X isoform
	249	2	2	31.31	31.31|20.33|20.33	3	0+197+12+232+12+186	0+197+12+232+12+186|0+199+12+433|0+183+12+383	Trypsin	1510000	12.49	3.36	2	SwissProt	P35908	P35908|P04264|Q7Z794	Keratin, type II cytoskeletal 2 epidermal
	250	5	2	31.23	31.23	12	0+38+14+117+9	0+38+14+117+9	Trypsin	5250000	0.54	0.16	3	SwissProt	P62913	P62913	60S ribosomal protein L11
	251	4	2	31.15	31.15	24	0+44+12+34+16+9	0+44+12+34+16+9	Trypsin	6560000	0.34	0.01	3	SwissProt	P62888	P62888	60S ribosomal protein L30
	252	7	2	30.65	30.65|30.65|30.65|30.65|30.65|30.65|30.65|30.65|30.65|30.65|30.65|30.65|30.65|30.65|16.84	19	0+58+15+27+9+17	0+58+15+27+9+17|0+58+15+27+9+17|0+58+15+27+9+17|0+58+15+27+9+17|0+58+15+27+9+17|0+58+15+27+9+17|0+58+15+27+9+17|0+58+15+27+9+17|0+58+15+27+9+17|0+58+15+27+9+17|0+58+15+27+9+17|0+58+15+27+9+17|0+58+15+27+9+17|0+58+15+27+9+17|0+101+9+17	Trypsin	18000000	0.42	0.15	6	SwissProt	Q99879	Q99879|Q99880|P33778|P57053|P58876|Q99877|Q16778|Q5QNW6|Q8N257|P23527|P62807|P06899|Q93079|O60814|Q96A08	Histone H2B type 1-M
	253	4	2	30.42	30.42	10	0+141+15+125+18+19	0+141+15+125+18+19	Trypsin	2570000	0.89	0.15	3	SwissProt	P27695	P27695	DNA-(apurinic or apyrimidinic site) lyase
	254	3	2	30.3	30.3	12	0+72+12+79+16+48	0+72+12+79+16+48	Trypsin	3290000	1.58	0.52	3	SwissProt	Q92520	Q92520	Protein FAM3C
	255	4	2	30.19	30.19	22	0+10+11+40+12+30	0+10+11+40+12+30	Trypsin	4280000	0.32	0.07	3	SwissProt	Q96FQ6	Q96FQ6	Protein S100-A16
	256	7	2	30.1	30.1	51	0+33+59+22	0+33+59+22	Trypsin	15000000	0.34	0.04	4	SwissProt	P05386	P05386	60S acidic ribosomal protein P1
	257	2	2	29.84	29.84	4	0+140+27+318+12+470	0+140+27+318+12+470	Trypsin	2020000	1.77	1.64	2	SwissProt	P15144	P15144	Aminopeptidase N
	258	2	2	29.53	29.53	4	0+146+11+225+9+73	0+146+11+225+9+73	Trypsin	9720000	50.69	0	1	SwissProt	P01008	P01008	Antithrombin-III
	259	4	2	29.49	29.49|14.28	19	0+75+12+12+11+8	0+75+12+12+11+8|0+75+12+47	Trypsin	3010000	1.18	0.07	3	SwissProt	P30046	P30046|A6NHG4	D-dopachrome decarboxylase
	260	2	2	29.19	29.19	9	0+45+15+141+10+53	0+45+15+141+10+53	Trypsin	5350000	2.16	0.49	2	SwissProt	P28070	P28070	Proteasome subunit beta type-4
	261	3	2	29.15	29.15	13	0+14+11+12+13+128	0+14+11+12+13+128	Trypsin	981000	0.79	0.16	3	SwissProt	O15145	O15145	Actin-related protein 2/3 complex subunit 3
	262	4	2	29.15	29.15	11	0+80+10+49+14+53	0+80+10+49+14+53	Trypsin	3060000	10088.9	14266.7	3	SwissProt	O43399	O43399	Tumor protein D54
	263	2	2	29.13	29.13	2	0+385+9+101+13+252	0+385+9+101+13+252	Trypsin	1080000	0.69	0.06	2	SwissProt	P02786	P02786	Transferrin receptor protein 1
	264	3	2	29.05	29.05|29.05|17.41|17.41|17.41	12	0+31+10+55+9+42	0+31+10+55+9+42|0+31+10+55+9+42|0+31+10+106|0+31+10+106|0+31+10+106	Trypsin	15300000	82.94	55.93	3	SwissProt	P02042	P02042|P68871|P02100|P69891|P69892	Hemoglobin subunit delta
	265	4	2	28.79	28.79	13	0+48+15+51+9+49	0+48+15+51+9+49	Trypsin	2060000	1.25	0.18	3	SwissProt	O95881	O95881	Thioredoxin domain-containing protein 12
	266	2	2	28.76	28.76	3	0+171+21+431	0+171+21+431	Trypsin	1470000	0.43	0.1	2	SwissProt	O60506	O60506	Heterogeneous nuclear ribonucleoprotein Q
	267	4	2	28.55	28.55	7	0+212+15+29+11+64	0+212+15+29+11+64	Trypsin	3420000	0.29	0.26	3	SwissProt	Q9Y266	Q9Y266	Nuclear migration protein nudC
	268	2	2	28.5	28.5	3	0+28+10+25+9+439	0+28+10+25+9+439	Trypsin	670000	0.41	0.11	2	SwissProt	P48444	P48444	Coatomer subunit delta
	269	4	2	28.42	28.42	1	0+2815+18+29+17+33	0+2815+18+29+17+33	Trypsin	3260000	8.14	3.72	4	SwissProt	P35556	P35556	Fibrillin-2
	270	4	2	28.01	28.01	22	0+16+8+17+11+34	0+16+8+17+11+34	Trypsin	1400000	0.82	0.07	3	SwissProt	P49458	P49458	Signal recognition particle 9 kDa protein
	271	2	2	27.87	27.87	8	0+87+28+56+9+235	0+87+28+56+9+235	Trypsin	1310000	1.31	0.19	2	SwissProt	O43505	O43505	N-acetyllactosaminide beta-1,3-N-acetylglucosaminyltransferase
	272	3	2	27.84	27.84	16	0+87+14+10+10+22	0+87+14+10+10+22	Trypsin	1490000	13.73	2.22	3	SwissProt	P21741	P21741	Midkine
	273	2	2	27.72	27.72	4	0+281+15+144+10+98	0+281+15+144+10+98	Trypsin	1460000	0.8	0.11	2	SwissProt	P50990	P50990	T-complex protein 1 subunit theta
	274	2	2	27.6	27.6	5	0+127+7+33+15+196	0+127+7+33+15+196	Trypsin	6590000	0.22	0.04	2	SwissProt	P51991	P51991	Heterogeneous nuclear ribonucleoprotein A3
	275	2	2	27.58	27.58	9	0+107+10+54+10+20	0+107+10+54+10+20	Trypsin	4250000	12.5	3.2	2	SwissProt	P02753	P02753	Retinol-binding protein 4
	276	4	2	27.26	27.26	11	0+14+17+118	0+14+17+118	Trypsin	10300000	1.33	0.07	3	SwissProt	P62158	P62158	Calmodulin
	277	2	2	27.15	27.15	18	0+63+24+125+26+39	0+63+24+125+26+39	Trypsin	544000	0.98	0.06	2	SwissProt	Q15404	Q15404	Ras suppressor protein 1
	278	2	2	27.03	27.03	4	0+412+21+347+18+49	0+412+21+347+18+49	Trypsin	917000	0.37	0.21	2	SwissProt	P43243	P43243	Matrin-3
	279	2	2	26.78	26.78	7	0+162+18+129+12+77	0+162+18+129+12+77	Trypsin	499000	19482.6	19480.4	2	SwissProt	P07093	P07093	Glia-derived nexin
	280	3	2	26.74	26.74	19	0+8+11+68+12+20	0+8+11+68+12+20	Trypsin	5210000	0.5	0.05	3	SwissProt	P60866	P60866	40S ribosomal protein S20
	281	2	2	26.7	26.7	4	0+87+9+55+14+305	0+87+9+55+14+305	Trypsin	2310000	1.41	0.19	2	SwissProt	Q15904	Q15904	V-type proton ATPase subunit S1
	282	3	2	26.66	26.66	14	0+22+14+75+10+49	0+22+14+75+10+49	Trypsin	2000000	1.88	1.33	3	SwissProt	Q9H773	Q9H773	dCTP pyrophosphatase 1
	283	2	2	26.38	26.38	7	0+75+10+62+16+199	0+75+10+62+16+199	Trypsin	2070000	4.88	0.29	2	SwissProt	Q9BRK5	Q9BRK5	45 kDa calcium-binding protein
	284	2	2	26.26	26.26	13	0+86+10+10+11+34	0+86+10+10+11+34	Trypsin	2040000	0.3	0.07	2	SwissProt	P62263	P62263	40S ribosomal protein S14
	285	2	2	26.21	26.21	4	0+263+10+128+7+7	0+263+10+128+7+7	Trypsin	1300000	840.17	0	1	SwissProt	P05543	P05543	Thyroxine-binding globulin
	286	4	2	26.11	26.11	20	0+30+9+22+11+26	0+30+9+22+11+26	Trypsin	2730000	0.48	0.07	3	SwissProt	Q99584	Q99584	Protein S100-A13
	287	4	2	26.03	26.03	15	0+149+30+14	0+149+30+14	Trypsin	3240000	0.88	0.27	3	SwissProt	P17900	P17900	Ganglioside GM2 activator
	288	5	2	25.96	25.96|25.96|25.96|25.96|25.96|25.96|25.96|25.96|25.96|25.96	21	0+21+9+70+19+11	0+21+9+70+19+11|0+21+9+70+19+11|0+21+9+70+19+11|0+21+9+70+19+11|0+21+9+70+19+11|0+21+9+70+19+11|0+21+9+70+19+10|0+21+9+70+19+10|0+21+9+70+19+9|0+21+9+70+19+9	Trypsin	10700000	0.32	0.06	4	SwissProt	P04908	P04908|Q7L7L0|P20671|Q93077|Q6FI13|P0C0S8|Q9BTM1|Q16777|Q99878|Q96KK5	Histone H2A type 1-B/E
	289	2	2	25.94	25.94	11	0+78+13+14+13+99	0+78+13+14+13+99	Trypsin	952000	0.99	0.09	2	SwissProt	P62906	P62906	60S ribosomal protein L10a
	290	2	2	25.9	25.9	10	0+88+9+54+10+28	0+88+9+54+10+28	Trypsin	1910000	0.34	0.01	2	SwissProt	P01116	P01116	GTPase KRas
	291	2	2	25.83	25.83	12	0+30+7+46+9+34	0+30+7+46+9+34	Trypsin	3210000	0.4	0.05	2	SwissProt	P49773	P49773	Histidine triad nucleotide-binding protein 1
	292	3	2	25.75	25.75	5	0+47+10+79+16+363	0+47+10+79+16+363	Trypsin	1090000	0.36	0.13	3	SwissProt	P11413	P11413	Glucose-6-phosphate 1-dehydrogenase
	293	2	2	25.74	25.74	11	0+148+14+22+19+95	0+148+14+22+19+95	Trypsin	916000	0.78	0.7	2	SwissProt	Q96CN7	Q96CN7	Isochorismatase domain-containing protein 1
	294	3	2	25.61	25.61	2	0+475+12+268+20+322	0+475+12+268+20+322	Trypsin	702000	1.09	0.05	2	SwissProt	O00410	O00410	Importin-5
	295	3	2	25.57	25.57	33	0+44+12+12+21+9	0+44+12+12+21+9	Trypsin	10600000	0.98	0	2	SwissProt	P04080	P04080	Cystatin-B
	296	2	2	25.41	25.41	4	0+347+15+135+13+83	0+347+15+135+13+83	Trypsin	4800000	2.7	0.12	2	SwissProt	P28799	P28799	Granulins
	297	3	2	25.39	25.39	15	0+132+32+61+12+40	0+132+32+61+12+40	Trypsin	3390000	1.32	0.05	2	SwissProt	Q99436	Q99436	Proteasome subunit beta type-7
	298	2	2	25.36	25.36	5	0+176+9+13+9+110	0+176+9+13+9+110	Trypsin	1920000	1.02	0.17	2	SwissProt	P02649	P02649	Apolipoprotein E
	299	2	2	25.34	25.34	5	0+209+13+105+12+125	0+209+13+105+12+125	Trypsin	938000	2.31	0.77	2	SwissProt	P78539	P78539	Sushi repeat-containing protein SRPX
	300	5	2	25.3	25.3|25.3|25.3|23.73|12.53|12.53|12.53|12.53|12.53	13	0+13+11+116+16+49	0+13+11+116+16+49|0+10+11+116+16+48|0+10+11+116+16+48|0+11+11+139+11+28|0+10+11+191|0+10+11+186|0+10+11+186|0+10+11+180|0+10+11+182	Trypsin	6090000	0.51	0.4	5	SwissProt	P62820	P62820|Q9H0U4|Q92928|P61026|P59190|P61006|Q92930|Q15286|P51153	Ras-related protein Rab-1A
	301	3	2	25.23	25.23	11	0+55+8+57+7	0+55+8+57+7	Trypsin	3870000	0.95	0	1	SwissProt	P61970	P61970	Nuclear transport factor 2
	302	2	2	25.23	25.23	12	0+50+10+30+8+48	0+50+10+30+8+48	Trypsin	1500000	0.36	0.19	2	SwissProt	P62249	P62249	40S ribosomal protein S16
	303	2	2	25.14	25.14	1	0+74+9+196+8+853	0+74+9+196+8+853	Trypsin	240000	0.91	0.17	2	SwissProt	Q16531	Q16531	DNA damage-binding protein 1
	304	3	2	25.05	25.05	12	0+118+19+167+20	0+118+19+167+20	Trypsin	2230000	0.99	0	1	SwissProt	P67809	P67809	Nuclease-sensitive element-binding protein 1
	305	2	2	24.86	24.86|13.31	25	0+18+16+57+13+9	0+18+16+57+13+9|0+18+16+79	Trypsin	656000	0.58	0	2	SwissProt	P41567	P41567|O60739	Eukaryotic translation initiation factor 1
	306	3	2	24.85	24.85	13	0+18+12+19+10+99	0+18+12+19+10+99	Trypsin	1910000	1.04	0.18	3	SwissProt	P63279	P63279	SUMO-conjugating enzyme UBC9
	307	2	2	24.66	24.66	3	0+134+6+221+7+51	0+134+6+221+7+51	Trypsin	1380000	0.05	0	2	SwissProt	Q7L1Q6	Q7L1Q6	Basic leucine zipper and W2 domain-containing protein 1
	308	2	2	24.62	24.62	11	0+85+18+27+12+111	0+85+18+27+12+111	Trypsin	611000	0.92	0.03	2	SwissProt	Q9Y696	Q9Y696	Chloride intracellular channel protein 4
	309	3	2	24.22	24.22	16	0+81+11+3+17+53	0+81+11+3+17+53	Trypsin	1100000	0.81	0.17	3	SwissProt	P60981	P60981	Destrin
	310	2	2	24.07	24.07	10	0+129+15+55+11+40	0+129+15+55+11+40	Trypsin	2690000	0.11	0.08	2	SwissProt	P17931	P17931	Galectin-3
	311	3	2	24.01	24.01	8	0+83+25+199	0+83+25+199	Trypsin	1970000	0.2	0.03	3	SwissProt	Q96AG4	Q96AG4	Leucine-rich repeat-containing protein 59
	312	2	2	23.92	23.92	3	0+210+16+108+13+576	0+210+16+108+13+576	Trypsin	1080000	0.31	0.23	2	SwissProt	O14786	O14786	Neuropilin-1
	313	3	2	23.83	23.83	20	0+9+11+28+13+58	0+9+11+28+13+58	Trypsin	5130000	0.37	0.08	3	SwissProt	P62314	P62314	Small nuclear ribonucleoprotein Sm D1
	314	2	2	23.79	23.79	16	0+18+14+67+12+43	0+18+14+67+12+43	Trypsin	1740000	0.84	0.12	2	SwissProt	Q9UHV9	Q9UHV9	Prefoldin subunit 2
	315	2	2	23.73	23.73	2	0+186+11+495+16+311	0+186+11+495+16+311	Trypsin	2190000	1.27	0.09	2	SwissProt	P12110	P12110	Collagen alpha-2(VI) chain
	316	2	2	23.59	23.59	7	0+127+19+458+29+27	0+127+19+458+29+27	Trypsin	1620000	1.99	0.04	2	SwissProt	P08253	P08253	72 kDa type IV collagenase
	317	2	2	23.43	23.43	5	0+306+10+268+23+42	0+306+10+268+23+42	Trypsin	2330000	1.95	0.24	2	SwissProt	Q16881	Q16881	Thioredoxin reductase 1, cytoplasmic
	318	2	2	23.42	23.42	17	0+55+11+20+11+28	0+55+11+20+11+28	Trypsin	1390000	1.77	0.12	2	SwissProt	O14737	O14737	Programmed cell death protein 5
	319	3	2	23.41	23.41	29	0+14+16+43+9+4	0+14+16+43+9+4	Trypsin	271000	0.88	0.29	2	SwissProt	Q9H3K6	Q9H3K6	BolA-like protein 2
	320	2	2	23.39	23.39	2	0+546+8+62+19+466	0+546+8+62+19+466	Trypsin	961000	1.05	0.08	2	SwissProt	P53396	P53396	ATP-citrate synthase
	321	2	2	23.19	23.19	19	0+11+10+66+9	0+11+10+66+9	Trypsin	1250000	1.12	0	1	SwissProt	O95777	O95777	N-alpha-acetyltransferase 38, NatC auxiliary subunit
	322	3	2	23.1	23.1	8	0+150+17+132+17+99	0+150+17+132+17+99	Trypsin	1210000	0.28	0.07	3	SwissProt	P52597	P52597	Heterogeneous nuclear ribonucleoprotein F
	323	2	2	23.07	23.07	4	0+20+7+92+13+282	0+20+7+92+13+282	Trypsin	692000	0.24	0.17	2	SwissProt	O75874	O75874	Isocitrate dehydrogenase [NADP] cytoplasmic
	324	4	1	23.03	23.03	4	0+465+27+71	0+465+27+71	Trypsin	4610000	1.67	0.34	2	SwissProt	O14773	O14773	Tripeptidyl-peptidase 1
	325	2	2	22.84	22.84	10	0+57+7+9+7+56	0+57+7+9+7+56	Trypsin	4740000	0.34	0.02	2	SwissProt	P68431	P68431	Histone H3.1
	326	2	2	22.34	22.34	16	0+151+17+10+15	0+151+17+10+15	Trypsin	1040000	1.77	0	1	SwissProt	P21291	P21291	Cysteine and glycine-rich protein 1
	327	2	2	22.23	22.23	5	0+61+6+6+6+128	0+61+6+6+6+128	Trypsin	1490000	0.6	0.16	2	SwissProt	P30405	P30405	Peptidyl-prolyl cis-trans isomerase F, mitochondrial
	328	3	2	22.08	22.08	4	0+132+10+210+16+173	0+132+10+210+16+173	Trypsin	2020000	1.59	1.2	2	SwissProt	P48643	P48643	T-complex protein 1 subunit epsilon
	329	2	1	22.05	22.05	3	0+104+12+217	0+104+12+217	Trypsin	4960000	1.32	0	1	SwissProt	P07711	P07711	Cathepsin L1
	330	2	1	21.38	21.38	2	0+511+13+87	0+511+13+87	Trypsin	159000	0.96	0	1	SwissProt	P23588	P23588	Eukaryotic translation initiation factor 4B
	331	6	1	20.72	20.72	5	0+85+16+166	0+85+16+166	Trypsin	14900000	13.05	7.75	5	SwissProt	P02647	P02647	Apolipoprotein A-I
	332	2	1	20.46	20.46	5	0+36+22+325	0+36+22+325	Trypsin	2950000	0.07	0	2	SwissProt	O95084	O95084	Serine protease 23
	333	2	1	20.1	20.1	3	0+197+15+266	0+197+15+266	Trypsin	2170000	9.11	1.67	2	SwissProt	P04004	P04004	Vitronectin
	334	3	1	19.85	19.85	2	0+165+11+215	0+165+11+215	Trypsin	611000	0.22	0.15	3	SwissProt	P55209	P55209	Nucleosome assembly protein 1-like 1
	335	2	1	19.79	19.79	2	0+310+13+138	0+310+13+138	Trypsin	1200000	1.81	0.37	2	SwissProt	Q02818	Q02818	Nucleobindin-1
	336	2	1	19.54	19.54	7	0+167+15+22	0+167+15+22	Trypsin	1010000	0.7	0.01	2	SwissProt	P46782	P46782	40S ribosomal protein S5
	337	3	1	19.49	19.49	1	0+78+12+652	0+78+12+652	Trypsin	5740000	0.48	0.03	3	SwissProt	P16070	P16070	CD44 antigen
	338	1	1	19.44	19.44	3	0+322+20+193	0+322+20+193	Trypsin	92700	0	0	1	SwissProt	P78371	P78371	T-complex protein 1 subunit beta
	339	2	1	19.43	19.43	1	0+1105+18+61	0+1105+18+61	Trypsin	1430000	1.52	0	1	SwissProt	P98095	P98095	Fibulin-2
	340	1	1	19.21	19.21	2	0+244+11+200	0+244+11+200	Trypsin	416000	1.84	0	1	SwissProt	Q13867	Q13867	Bleomycin hydrolase
	341	2	1	19.16	19.16|19.16|19.16	11	0+20+12+71	0+20+12+71|0+21+12+62|0+21+12+62	Trypsin	8860000	1.5	0.01	2	SwissProt	P55854	P55854|P61956|Q6EEV6	Small ubiquitin-related modifier 3
	342	3	1	19.04	19.04	7	0+152+15+37	0+152+15+37	Trypsin	4010000	1.42	0.64	2	SwissProt	P52565	P52565	Rho GDP-dissociation inhibitor 1
	343	1	1	18.97	18.97	5	0+201+15+44	0+201+15+44	Trypsin	869000	5.65	0	1	SwissProt	Q9UHG2	Q9UHG2	ProSAAS
	344	2	1	18.71	18.71	8	0+98+13+39	0+98+13+39	Trypsin	273000	1.11	0	1	SwissProt	P52434	P52434	DNA-directed RNA polymerases I, II, and III subunit RPABC3
	345	1	1	18.68	18.68	4	0+76+13+204	0+76+13+204	Trypsin	448000	0.76	0	1	SwissProt	P15880	P15880	40S ribosomal protein S2
	346	2	1	18.39	18.39	3	0+127+14+249	0+127+14+249	Trypsin	2560000	0.55	0	1	SwissProt	Q12905	Q12905	Interleukin enhancer-binding factor 2
	347	1	1	18.24	18.24	6	0+230+32+214	0+230+32+214	Trypsin	185000	5.89	0	1	SwissProt	P16870	P16870	Carboxypeptidase E
	348	1	1	18.15	18.15	14	0+97+17+4	0+97+17+4	Trypsin	1140000	1.16	0	1	SwissProt	P58546	P58546	Myotrophin
	349	3	1	17.97	17.97	4	0+6+14+293	0+6+14+293	Trypsin	1050000	0.63	0.02	2	SwissProt	O43765	O43765	Small glutamine-rich tetratricopeptide repeat-containing protein alpha
	350	2	1	17.91	17.91	0	0+341+14+1605	0+341+14+1605	Trypsin	872000	0.36	0.08	2	SwissProt	P35579	P35579	Myosin-9
	351	2	1	17.87	17.87	8	0+103+12+27	0+103+12+27	Trypsin	1310000	1.19	0	1	SwissProt	P26885	P26885	Peptidyl-prolyl cis-trans isomerase FKBP2
	352	2	1	17.81	17.81	5	0+50+10+122	0+50+10+122	Trypsin	1700000	0.63	0	1	SwissProt	Q9UBQ0	Q9UBQ0	Vacuolar protein sorting-associated protein 29
	353	2	1	17.79	17.79	9	0+122+17+42	0+122+17+42	Trypsin	19200	0	0	2	SwissProt	Q9ULC4	Q9ULC4	Malignant T cell-amplified sequence 1
	354	1	1	17.75	17.75	9	0+60+21+139	0+60+21+139	Trypsin	128000	1.1	0	1	SwissProt	O75629	O75629	Protein CREG1
	355	4	1	17.37	17.37	5	0+8+9+148	0+8+9+148	Trypsin	1460000	3.45	4.34	3	SwissProt	P46783	P46783	40S ribosomal protein S10
	356	2	1	17.17	17.17	4	0+208+13+45	0+208+13+45	Trypsin	1540000	0.66	0	1	SwissProt	Q9Y287	Q9Y287	Integral membrane protein 2B
	357	2	1	17.09	17.09	6	0+202+14+6	0+202+14+6	Trypsin	1220000	0.99	0	1	SwissProt	P04179	P04179	Superoxide dismutase [Mn], mitochondrial
	358	1	1	16.95	16.95	5	0+22+21+319	0+22+21+319	Trypsin	349000	0.52	0	1	SwissProt	Q9P035	Q9P035	3-hydroxyacyl-CoA dehydratase 3
	359	1	1	16.87	16.87	3	0+70+15+291	0+70+15+291	Trypsin	218000	0.47	0	1	SwissProt	Q9UNM6	Q9UNM6	26S proteasome non-ATPase regulatory subunit 13
	360	2	1	16.86	16.86	17	0+37+17+43	0+37+17+43	Trypsin	2250000	0.84	0.03	2	SwissProt	P60903	P60903	Protein S100-A10
	361	1	1	16.86	16.86	1	0+149+12+729	0+149+12+729	Trypsin	627000	6.56	0	1	SwissProt	Q06033	Q06033	Inter-alpha-trypsin inhibitor heavy chain H3
	362	3	1	16.84	16.84	2	0+306+13+220	0+306+13+220	Trypsin	1010000	0.34	0.22	2	SwissProt	P50991	P50991	T-complex protein 1 subunit delta
	363	4	1	16.75	16.75	4	0+144+11+102	0+144+11+102	Trypsin	5430000	1.27	0.44	2	SwissProt	Q86V81	Q86V81	THO complex subunit 4
	364	1	1	16.72	16.72	2	0+150+11+330	0+150+11+330	Trypsin	3490000	7.25	0	1	SwissProt	P08697	P08697	Alpha-2-antiplasmin
	365	1	1	16.7	16.7	3	0+118+14+308	0+118+14+308	Trypsin	485000	0.34	0	1	SwissProt	Q15084	Q15084	Protein disulfide-isomerase A6
	366	1	1	16.53	16.53	4	0+214+17+170	0+214+17+170	Trypsin	299000	0.72	0	1	SwissProt	O00300	O00300	Tumor necrosis factor receptor superfamily member 11B
	367	2	1	16.46	16.46	16	0+38+13+30	0+38+13+30	Trypsin	554000	0.77	0	1	SwissProt	Q9P1F3	Q9P1F3	costars family protein C6orf115
	368	2	1	16.4	16.4	4	0+225+16+158	0+225+16+158	Trypsin	1320000	1.36	0	1	SwissProt	P38571	P38571	Lysosomal acid lipase/cholesteryl ester hydrolase
	369	1	1	16.21	16.21|16.21	3	0+142+13+270	0+142+13+270|0+143+13+269	Trypsin	1280000	0.96	0	1	SwissProt	Q16576	Q16576|Q09028	Histone-binding protein RBBP7
	370	1	1	16.19	16.19	8	0+66+10+49	0+66+10+49	Trypsin	605000	9.53	0	1	SwissProt	P62851	P62851	40S ribosomal protein S25
	371	2	1	16.18	16.18	1	0+167+15+856	0+167+15+856	Trypsin	910000	0.05	0.03	2	SwissProt	O95373	O95373	Importin-7
	372	1	1	16.17	16.17	0	0+1042+17+1056	0+1042+17+1056	Trypsin	10400	0	0	1	SwissProt	Q14980	Q14980	Nuclear mitotic apparatus protein 1
	373	1	1	16.09	16.09	6	0+135+14+81	0+135+14+81	Trypsin	338000	0.42	0	1	SwissProt	O75608	O75608	Acyl-protein thioesterase 1
	374	1	1	15.86	15.86	0	0+4257+15+119	0+4257+15+119	Trypsin	305000	9.87	0	1	SwissProt	P98160	P98160	Basement membrane-specific heparan sulfate proteoglycan core protein
	375	5	1	15.75	15.75	12	0+58+14+36	0+58+14+36	Trypsin	2960000	1.14	0.01	3	SwissProt	P62942	P62942	Peptidyl-prolyl cis-trans isomerase FKBP1A
	376	1	1	15.72	15.72	1	0+86+18+856	0+86+18+856	Trypsin	65500	0.08	0	1	SwissProt	Q02241	Q02241	Kinesin-like protein KIF23
	377	2	1	15.6	15.6	5	0+198+18+122	0+198+18+122	Trypsin	1340000	34.53	22.23	2	SwissProt	P51884	P51884	Lumican
	378	2	1	15.56	15.56	7	0+105+10+19	0+105+10+19	Trypsin	1840000	4.85	1.25	2	SwissProt	P16860	P16860	Natriuretic peptides B
	379	3	1	15.31	15.31|15.31|15.31	2	0+198+11+209	0+198+11+209|0+198+11+209|0+69+11+130	Trypsin	766000	0.64	0.23	2	SwissProt	Q9P1U1	Q9P1U1|P61158|Q9C0K3	Actin-related protein 3B
	380	2	1	15.18	15.18	6	0+78+14+133	0+78+14+133	Trypsin	1490000	0.66	0	1	SwissProt	P78330	P78330	Phosphoserine phosphatase
	381	1	1	15.16	15.16	1	0+704+16+224	0+704+16+224	Trypsin	260000	1.11	0	1	SwissProt	Q14697	Q14697	Neutral alpha-glucosidase AB
	382	1	1	15.12	15.12	7	0+253+21+8	0+253+21+8	Trypsin	415000	0.4	0	1	SwissProt	P10768	P10768	S-formylglutathione hydrolase
	383	2	1	15.1	15.1	8	0+41+15+121	0+41+15+121	Trypsin	2700000	1.14	0	1	SwissProt	P62633	P62633	Cellular nucleic acid-binding protein
	384	4	1	15.09	15.09	10	0+91+14+35	0+91+14+35	Trypsin	2530000	0.38	0	2	SwissProt	P35080	P35080	Profilin-2
	385	2	1	15	15	7	0+69+9+48	0+69+9+48	Trypsin	1160000	0.45	0.1	2	SwissProt	P62318	P62318	Small nuclear ribonucleoprotein Sm D3
	386	1	1	14.89	14.89	10	0+120+16+11	0+120+16+11	Trypsin	221000	0.43	0	1	SwissProt	Q9Y2V2	Q9Y2V2	Calcium-regulated heat stable protein 1
	387	1	1	14.86	14.86	1	0+952+13+193	0+952+13+193	Trypsin	1130000	0.41	0	1	SwissProt	Q8IUX7	Q8IUX7	Adipocyte enhancer-binding protein 1
	388	1	1	14.83	14.83	1	0+549+7+43	0+549+7+43	Trypsin	829000	0	0	0	SwissProt	P43652	P43652	Afamin
	389	1	1	14.81	14.81	6	0+165+15+60	0+165+15+60	Trypsin	1630000	1.93	0	1	SwissProt	P24592	P24592	Insulin-like growth factor-binding protein 6
	390	3	1	14.8	14.8	0	0+748+8+52	0+748+8+52	Trypsin	694000	0.72	0.19	2	SwissProt	P25205	P25205	DNA replication licensing factor MCM3
	391	1	1	14.76	14.76	6	0+120+12+67	0+120+12+67	Trypsin	681000	0.56	0	1	SwissProt	P20809	P20809	Interleukin-11
	392	1	1	14.73	14.73	3	0+173+12+176	0+173+12+176	Trypsin	496000	11.84	0	1	SwissProt	Q99873	Q99873	Protein arginine N-methyltransferase 1
	393	1	1	14.72	14.72	1	0+872+11+188	0+872+11+188	Trypsin	293000	0.32	0	1	SwissProt	O14980	O14980	Exportin-1
	394	1	1	14.71	14.71	3	0+380+13+25	0+380+13+25	Trypsin	658000	5.65	0	1	SwissProt	P50454	P50454	Serpin H1
	395	1	1	14.67	14.67|14.67	0	0+637+6+37	0+637+6+37|0+35+6+106	Trypsin	1310000	5.05	0	1	SwissProt	Q9H3D4	Q9H3D4|P02766	Tumor protein 63
	396	1	1	14.65	14.65	4	0+439+21+36	0+439+21+36	Trypsin	310000	2.73	0	1	SwissProt	P42785	P42785	Lysosomal Pro-X carboxypeptidase
	397	1	1	14.64	14.64	9	0+49+12+72	0+49+12+72	Trypsin	221000	4.45	0	1	SwissProt	P62847	P62847	40S ribosomal protein S24
	398	1	1	14.52	14.52	2	0+372+9+49	0+372+9+49	Trypsin	679000	2.22	0	1	SwissProt	P05783	P05783	Keratin, type I cytoskeletal 18
	399	1	1	14.49	14.49	4	0+5+12+259	0+5+12+259	Trypsin	488000	0.33	0	1	SwissProt	Q9NQR4	Q9NQR4	Omega-amidase NIT2
	400	1	1	14.47	14.47	3	0+459+19+35	0+459+19+35	Trypsin	866000	14.99	0	1	SwissProt	O95497	O95497	Pantetheinase
	401	1	1	14.29	14.29	3	0+94+12+245	0+94+12+245	Trypsin	457000	0.6	0	1	SwissProt	P17612	P17612	cAMP-dependent protein kinase catalytic subunit alpha
	402	1	1	14.26	14.26	2	0+17+10+466	0+17+10+466	Trypsin	631000	1.86	0	1	SwissProt	P12955	P12955	Xaa-Pro dipeptidase
	403	1	1	14.23	14.23	3	0+65+12+283	0+65+12+283	Trypsin	128000	128379	0	1	SwissProt	O00115	O00115	Deoxyribonuclease-2-alpha
	404	1	1	14.22	14.22	4	0+224+14+80	0+224+14+80	Trypsin	268000	0.5	0	1	SwissProt	Q8WVY7	Q8WVY7	Ubiquitin-like domain-containing CTD phosphatase 1
	405	2	1	14.21	14.21	17	0+51+12+6	0+51+12+6	Trypsin	1050000	0.92	0.02	2	SwissProt	P62857	P62857	40S ribosomal protein S28
	406	1	1	14.19	14.19	12	0+65+15+42	0+65+15+42	Trypsin	542000	0.45	0	1	SwissProt	Q9BT73	Q9BT73	Proteasome assembly chaperone 3
	407	1	1	14.16	14.16	2	0+69+8+227	0+69+8+227	Trypsin	798000	2.71	0	1	SwissProt	P10646	P10646	Tissue factor pathway inhibitor
	408	1	1	14.03	14.03	5	0+94+15+162	0+94+15+162	Trypsin	536000	0.75	0	1	SwissProt	Q96FW1	Q96FW1	Ubiquitin thioesterase OTUB1
	409	1	1	14.03	14.03	1	0+331+8+137	0+331+8+137	Trypsin	948000	0.87	0	1	SwissProt	Q9H3G5	Q9H3G5	Probable serine carboxypeptidase CPVL
	410	1	1	13.98	13.98|13.98|13.98|13.98|13.98|13.98|13.98|13.98|13.98|13.98|13.98|13.98|13.98|13.98|13.98|13.98|13.98|13.98|13.98|13.98|13.98|13.98|13.98|13.98|13.98|13.98|13.98|13.98|13.98|13.98|13.98|13.98|13.98|13.98|13.98|13.98|13.98|13.98	3	0+45+14+313	0+45+14+313|0+45+14+306|0+45+14+307|0+45+14+306|0+45+14+306|0+45+14+307|0+45+14+306|0+45+14+306|0+45+14+306|0+45+14+307|0+45+14+306|0+45+14+307|0+45+14+306|0+45+14+306|0+45+14+306|0+45+14+306|0+45+14+306|0+45+14+306|0+45+14+306|0+45+14+306|0+45+14+306|0+45+14+306|0+45+14+306|0+45+14+306|0+45+14+306|0+45+14+303|0+45+14+303|0+45+14+303|0+45+14+303|0+45+14+303|0+45+14+303|0+45+14+303|0+45+14+303|0+4…	Trypsin	164000	0.35	0	1	SwissProt	Q95604	Q95604|P18462|P30504|P30457|P30450|P30508|P30453|P10314|P30456|P30510|P16189|Q29960|P10316|P13746|P30455|P01892|P01891|P16188|P16190|P30459|P30512|P30443|P04439|P30447|P05534|Q29940|P18464|P30490|P30493|P30491|P30495|P30498|P30685|P30484|P30464|P30492|P10319|P18465	HLA class I histocompatibility antigen, Cw-17 alpha chain
	411	2	1	13.92	13.92	11	0+4+13+97	0+4+13+97	Trypsin	2190000	1.02	0	1	SwissProt	O75368	O75368	SH3 domain-binding glutamic acid-rich-like protein
	412	2	1	13.91	13.91	13	0+114+20+13	0+114+20+13	Trypsin	1380000	1.22	0	1	SwissProt	Q96C90	Q96C90	Protein phosphatase 1 regulatory subunit 14B
	413	1	1	13.83	13.83	3	0+424+20+165	0+424+20+165	Trypsin	345000	0.59	0	1	SwissProt	P12956	P12956	X-ray repair cross-complementing protein 6
	414	3	1	13.81	13.81	1	0+868+13+335	0+868+13+335	Trypsin	11900000	13.3	7.2	3	SwissProt	O15016	O15016	Tripartite motif-containing protein 66
	415	2	1	13.78	13.78	6	0+114+11+49	0+114+11+49	Trypsin	4700000	0.75	0	1	SwissProt	Q9Y5S9	Q9Y5S9	RNA-binding protein 8A
	416	1	1	13.76	13.76	1	0+259+6+116	0+259+6+116	Trypsin	914000	0.91	0	1	SwissProt	P06732	P06732	Creatine kinase M-type
	417	1	1	13.73	13.73|13.73	2	0+39+8+235	0+39+8+235|0+39+8+174	Trypsin	1280000	0.56	0	1	SwissProt	Q9BRL6	Q9BRL6|Q01130	Serine/arginine-rich splicing factor 8
	418	1	1	13.7	13.7|13.7	16	0+101+24+22	0+101+24+22|0+101+24+22	Trypsin	100000	0.92	0	1	SwissProt	P62837	P62837|P61077	Ubiquitin-conjugating enzyme E2 D2
	419	3	1	13.56	13.56	5	0+64+9+107	0+64+9+107	Trypsin	1930000	0.79	0.21	2	SwissProt	P01344	P01344	Insulin-like growth factor II
	420	1	1	13.56	13.56|13.56|13.56|13.56	1	0+30+11+595	0+30+11+595|0+30+11+590|0+30+11+573|0+21+11+168	Trypsin	546000	0.39	0	1	SwissProt	P11940	P11940|Q9H361|Q4VXU2|Q5JQF8	Polyadenylate-binding protein 1
	421	1	1	13.5	13.5	20	0+68+19+8	0+68+19+8	Trypsin	63000	0.76	0	1	SwissProt	Q9Y333	Q9Y333	U6 snRNA-associated Sm-like protein LSm2
	422	2	1	13.47	13.47	4	0+207+10+22	0+207+10+22	Trypsin	511000	0.95	0	1	SwissProt	Q9NR28	Q9NR28	Diablo homolog, mitochondrial
	423	1	1	13.39	13.39	0	0+1484+10+218	0+1484+10+218	Trypsin	514000	1.02	0	1	SwissProt	P08572	P08572	Collagen alpha-2(IV) chain
	424	1	1	13.37	13.37	0	0+685+6+1110	0+685+6+1110	Trypsin	3320000	90.18	0	1	SwissProt	Q8NI35	Q8NI35	InaD-like protein
	425	2	1	13.36	13.36	2	0+30+13+451	0+30+13+451	Trypsin	870000	1.45	0.66	2	SwissProt	P54578	P54578	Ubiquitin carboxyl-terminal hydrolase 14
	426	1	1	13.32	13.32	2	0+438+12+64	0+438+12+64	Trypsin	447000	0.27	0	1	SwissProt	P12268	P12268	Inosine-5'-monophosphate dehydrogenase 2
	427	1	1	13.31	13.31	0	0+850+10+569	0+850+10+569	Trypsin	803000	2.3	0	1	SwissProt	O75882	O75882	Attractin
	428	2	1	13.28	13.28	3	0+102+13+259	0+102+13+259	Trypsin	714000	0.09	0	1	SwissProt	Q7L2H7	Q7L2H7	Eukaryotic translation initiation factor 3 subunit M
	429	2	1	13.27	13.27|13.27	2	0+192+7+137	0+192+7+137|0+194+7+126	Trypsin	629000	1.2	0	1	SwissProt	Q4G0F5	Q4G0F5|O75436	Vacuolar protein sorting-associated protein 26B
	430	2	1	13.25	13.25	4	0+220+12+17	0+220+12+17	Trypsin	1890000	0.86	0	1	SwissProt	Q06323	Q06323	Proteasome activator complex subunit 1
	431	1	1	13.24	13.24	7	0+14+13+153	0+14+13+153	Trypsin	1100000	0.52	0	1	SwissProt	P07741	P07741	Adenine phosphoribosyltransferase
	432	8	1	13.23	13.23	2	0+285+10+68	0+285+10+68	Trypsin	144000000	38.57	31	6	SwissProt	Q9H6D7	Q9H6D7	HAUS augmin-like complex subunit 4
	433	2	1	13.2	13.2|13.2	1	0+297+9+286	0+297+9+286|0+348+9+169	Trypsin	1410000	0.4	0.2	2	SwissProt	Q92804	Q92804|P35637	TATA-binding protein-associated factor 2N
	434	1	1	13.17	13.17	2	0+327+9+103	0+327+9+103	Trypsin	1140000	10.82	0	1	SwissProt	Q08629	Q08629	Testican-1
	435	4	1	13.08	13.08|13.08	8	0+121+16+48	0+121+16+48|0+125+16+42	Trypsin	415000	9096.94	9096.06	2	SwissProt	P83916	P83916|Q13185	Chromobox protein homolog 1
	436	1	1	13.06	13.06|13.06	3	0+118+14+237	0+118+14+237|0+114+14+112	Trypsin	1220000	0.39	0	1	SwissProt	P50502	P50502|Q8IZP2	Hsc70-interacting protein
	437	1	1	13.04	13.04	6	0+119+13+56	0+119+13+56	Trypsin	508000	0.41	0	1	SwissProt	Q07020	Q07020	60S ribosomal protein L18
	438	1	1	13.03	13.03	5	0+68+17+212	0+68+17+212	Trypsin	205000	0.23	0	1	SwissProt	P46777	P46777	60S ribosomal protein L5
	439	2	1	12.91	12.91	5	0+39+11+151	0+39+11+151	Trypsin	2120000	1.34	0	1	SwissProt	P43487	P43487	Ran-specific GTPase-activating protein
	440	1	1	12.9	12.9	7	0+81+17+140	0+81+17+140	Trypsin	1420000	0.8	0	1	SwissProt	Q9UNN8	Q9UNN8	Endothelial protein C receptor
	441	1	1	12.89	12.89	3	0+298+16+103	0+298+16+103	Trypsin	430000	0.94	0	1	SwissProt	P11279	P11279	Lysosome-associated membrane glycoprotein 1
	442	1	1	12.86	12.86	5	0+29+10+138	0+29+10+138	Trypsin	312000	0.51	0	1	SwissProt	P61923	P61923	Coatomer subunit zeta-1
	443	1	1	12.86	12.86	2	0+160+11+316	0+160+11+316	Trypsin	263000	0.67	0	1	SwissProt	Q9UNW1	Q9UNW1	Multiple inositol polyphosphate phosphatase 1
	444	1	1	12.84	12.84	7	0+44+17+179	0+44+17+179	Trypsin	369000	0.91	0	1	SwissProt	P51858	P51858	Hepatoma-derived growth factor
	445	2	1	12.82	12.82	3	0+23+7+150	0+23+7+150	Trypsin	2350000	0.51	0	1	SwissProt	P41271	P41271	Neuroblastoma suppressor of tumorigenicity 1
	446	2	1	12.8	12.8	2	0+211+8+62	0+211+8+62	Trypsin	2160000	0	0	0	SwissProt	Q96S21	Q96S21	Ras-related protein Rab-40C
	447	1	1	12.76	12.76|12.76	2	0+52+8+222	0+52+8+222|0+49+8+168	Trypsin	898000	0.27	0	1	SwissProt	P09012	P09012|P08579	U1 small nuclear ribonucleoprotein A
	448	1	1	12.74	12.74	6	0+112+13+75	0+112+13+75	Trypsin	2240000	0.23	0	1	SwissProt	O15347	O15347	High mobility group protein B3
	449	1	1	12.74	12.74	6	0+5+16+209	0+5+16+209	Trypsin	516000	0.71	0	1	SwissProt	P15374	P15374	Ubiquitin carboxyl-terminal hydrolase isozyme L3
	450	1	1	12.68	12.68	0	0+1532+17+773	0+1532+17+773	Trypsin	262000	0.37	0	1	SwissProt	Q6UVK1	Q6UVK1	Chondroitin sulfate proteoglycan 4
	451	2	1	12.66	12.66	12	0+33+16+84	0+33+16+84	Trypsin	383000	0.66	0	1	SwissProt	O15116	O15116	U6 snRNA-associated Sm-like protein LSm1
	452	3	1	12.66	12.66|12.66|12.66	5	0+43+17+270	0+43+17+270|0+42+17+268|0+43+17+263	Trypsin	1280000	0.54	0.01	2	SwissProt	P62136	P62136|P62140|P36873	Serine/threonine-protein phosphatase PP1-alpha catalytic subunit
	453	1	1	12.65	12.65	2	0+210+7+44	0+210+7+44	Trypsin	1130000	0.79	0	1	SwissProt	P12004	P12004	Proliferating cell nuclear antigen
	454	1	1	12.62	12.62	2	0+204+10+207	0+204+10+207	Trypsin	1560000	2.67	0	1	SwissProt	Q9UI42	Q9UI42	Carboxypeptidase A4
	455	1	1	12.53	12.53	4	0+277+21+173	0+277+21+173	Trypsin	21600	0	0	1	SwissProt	P23381	P23381	Tryptophanyl-tRNA synthetase, cytoplasmic
	456	1	1	12.51	12.51	0	0+1069+11+1284	0+1069+11+1284	Trypsin	365000	0.96	0	1	SwissProt	Q01082	Q01082	Spectrin beta chain, brain 1
	457	1	1	12.5	12.5	22	0+33+20+34	0+33+20+34	Trypsin	1390000	1.3	0	1	SwissProt	P07108	P07108	Acyl-CoA-binding protein
	458	1	1	12.45	12.45	3	0+246+8+4	0+246+8+4	Trypsin	586000	0.85	0	1	SwissProt	O95336	O95336	6-phosphogluconolactonase
	459	1	1	12.44	12.44	4	0+52+11+170	0+52+11+170	Trypsin	352000	0.54	0	1	SwissProt	Q9BVG4	Q9BVG4	UPF0368 protein Cxorf26
	460	1	1	12.42	12.42	1	0+546+7+145	0+546+7+145	Trypsin	884000	0	0	0	SwissProt	P02787	P02787	Serotransferrin
	461	1	1	12.41	12.41	6	0+77+17+162	0+77+17+162	Trypsin	123000	1.83	0	1	SwissProt	O00584	O00584	Ribonuclease T2
	462	1	1	12.37	12.37	7	0+156+16+53	0+156+16+53	Trypsin	5670	5673	0	1	SwissProt	P21266	P21266	Glutathione S-transferase Mu 3
	463	2	1	12.35	12.35|12.35	5	0+150+10+11	0+150+10+11|0+151+10+11	Trypsin	2340000	0.76	0	1	SwissProt	P19105	P19105|O14950	Myosin regulatory light chain 12A
	464	1	1	12.31	12.31	0	0+204+7+1367	0+204+7+1367	Trypsin	835000	1.44	0	1	SwissProt	Q5SYB0	Q5SYB0	FERM and PDZ domain-containing protein 1
	465	1	1	12.28	12.28	3	0+126+10+167	0+126+10+167	Trypsin	3190000	0.21	0	1	SwissProt	Q9UKJ1	Q9UKJ1	Paired immunoglobulin-like type 2 receptor alpha
	466	2	1	12.28	12.28	0	0+1766+14+761	0+1766+14+761	Trypsin	711000	1.09	0	1	SwissProt	Q9Y490	Q9Y490	Talin-1
	467	1	1	12.27	12.27	2	0+157+11+212	0+157+11+212	Trypsin	309000	0.59	0	1	SwissProt	O00154	O00154	Cytosolic acyl coenzyme A thioester hydrolase
	468	1	1	12.2	12.2	13	0+32+16+75	0+32+16+75	Trypsin	239000	0.31	0	1	SwissProt	Q5JS54	Q5JS54	Proteasome assembly chaperone 4
	469	1	1	12.18	12.18	7	0+81+13+69	0+81+13+69	Trypsin	908000	1.18	0	1	SwissProt	P63208	P63208	S-phase kinase-associated protein 1
	470	2	1	12.14	12.14	5	0+135+11+38	0+135+11+38	Trypsin	1780000	0.37	0	1	SwissProt	Q96EK6	Q96EK6	Glucosamine 6-phosphate N-acetyltransferase
	471	1	1	12.07	12.07	4	0+27+10+168	0+27+10+168	Trypsin	1100000	2.4	0	1	SwissProt	P04792	P04792	Heat shock protein beta-1
	472	2	1	12.04	12.04	1	0+722+10+175	0+722+10+175	Trypsin	307000	0.08	0.07	2	SwissProt	P78344	P78344	Eukaryotic translation initiation factor 4 gamma 2
	473	1	1	12.02	12.02	14	0+104+17	0+104+17	Trypsin	988000	0	0	0	SwissProt	P35244	P35244	Replication protein A 14 kDa subunit
	474	1	1	12.02	12.02	4	0+64+11+149	0+64+11+149	Trypsin	630000	2.05	0	1	SwissProt	Q9UM22	Q9UM22	Mammalian ependymin-related protein 1
	475	1	1	12.01	12.01	4	0+205+17+124	0+205+17+124	Trypsin	432000	0.36	0	1	SwissProt	P31942	P31942	Heterogeneous nuclear ribonucleoprotein H3
	476	2	1	11.95	11.95	4	0+16+7+122	0+16+7+122	Trypsin	1460000	0.84	0	1	SwissProt	P39019	P39019	40S ribosomal protein S19
	477	1	1	11.95	11.95	5	0+55+24+335	0+55+24+335	Trypsin	596000	0.58	0	1	SwissProt	Q13148	Q13148	TAR DNA-binding protein 43
	478	1	1	11.95	11.95	0	0+281+9+797	0+281+9+797	Trypsin	161000	0.02	0	1	SwissProt	Q14157	Q14157	Ubiquitin-associated protein 2-like
	479	1	1	11.93	11.93	2	0+537+12+1	0+537+12+1	Trypsin	365000	0.78	0	1	SwissProt	Q14247	Q14247	Src substrate cortactin
	480	2	1	11.9	11.9	11	0+88+12+2	0+88+12+2	Trypsin	2510000	2.14	0	1	SwissProt	P62310	P62310	U6 snRNA-associated Sm-like protein LSm3
	481	1	1	11.8	11.8	6	0+118+20+152	0+118+20+152	Trypsin	898000	1.04	0	1	SwissProt	Q99598	Q99598	Translin-associated protein X
	482	1	1	11.79	11.79|11.79|11.79	5	0+22+11+182	0+22+11+182|0+22+11+182|0+23+11+182	Trypsin	333000	0.27	0	1	SwissProt	P61020	P61020|P20339|P51148	Ras-related protein Rab-5B
	483	1	1	11.76	11.76	3	0+285+10+7	0+285+10+7	Trypsin	723000	0.4	0	1	SwissProt	P19623	P19623	Spermidine synthase
	484	1	1	11.76	11.76	6	0+220+24+149	0+220+24+149	Trypsin	317000	0.81	0	1	SwissProt	Q9BWS9	Q9BWS9	Chitinase domain-containing protein 1
	485	1	1	11.74	11.74	3	0+260+16+199	0+260+16+199	Trypsin	429000	0.3	0	1	SwissProt	P26368	P26368	Splicing factor U2AF 65 kDa subunit
	486	1	1	11.71	11.71	2	0+125+12+415	0+125+12+415	Trypsin	1220000	3.52	0	1	SwissProt	P15586	P15586	N-acetylglucosamine-6-sulfatase
	487	1	1	11.7	11.7	8	0+8+10+100	0+8+10+100	Trypsin	417000	0.72	0	1	SwissProt	P62316	P62316	Small nuclear ribonucleoprotein Sm D2
	488	2	1	11.69	11.69	7	0+40+8+53	0+40+8+53	Trypsin	1500000	0.16	0.02	2	SwissProt	P26447	P26447	Protein S100-A4
	489	1	1	11.69	11.69	1	0+296+10+417	0+296+10+417	Trypsin	779000	1.43	0	1	SwissProt	P26639	P26639	Threonyl-tRNA synthetase, cytoplasmic
	490	1	1	11.67	11.67	2	0+26+6+191	0+26+6+191	Trypsin	1290000	672.94	0	1	SwissProt	P02743	P02743	Serum amyloid P-component
	491	1	1	11.66	11.66	0	0+1722+9+494	0+1722+9+494	Trypsin	256000	1.99	0	1	SwissProt	P27708	P27708	CAD protein
	492	1	1	11.61	11.61	4	0+179+19+196	0+179+19+196	Trypsin	15700	0	0	1	SwissProt	Q92597	Q92597	Protein NDRG1
	493	1	1	11.54	11.54	4	0+203+11+56	0+203+11+56	Trypsin	265000	0.79	0	1	SwissProt	Q9NQ88	Q9NQ88	Probable fructose-2,6-bisphosphatase TIGAR
	494	1	1	11.52	11.52	9	0+63+12+47	0+63+12+47	Trypsin	503000	0	0	0	SwissProt	Q6P5R6	Q6P5R6	60S ribosomal protein L22-like 1
	495	1	1	11.47	11.47	0	0+63+8+1199	0+63+8+1199	Trypsin	531000	0.35	0	1	SwissProt	Q08211	Q08211	ATP-dependent RNA helicase A
	496	1	1	11.46	11.46	0	0+58+7+805	0+58+7+805	Trypsin	2080000	0.05	0	1	SwissProt	Q99814	Q99814	Endothelial PAS domain-containing protein 1
	497	1	1	11.44	11.44	5	0+78+8+66	0+78+8+66	Trypsin	542000	0.56	0	1	SwissProt	P62269	P62269	40S ribosomal protein S18
	498	1	1	11.43	11.43	6	0+224+22+92	0+224+22+92	Trypsin	815000	0.71	0	1	SwissProt	O95433	O95433	Activator of 90 kDa heat shock protein ATPase homolog 1
	499	1	1	11.43	11.43	10	0+51+9+23	0+51+9+23	Trypsin	181000	0.42	0	1	SwissProt	P63220	P63220	40S ribosomal protein S21
	500	1	1	11.42	11.42	1	0+742+10+113	0+742+10+113	Trypsin	37000	6.33	0	1	SwissProt	Q9H1B5	Q9H1B5	Xylosyltransferase 2
	501	1	1	11.42	11.42	10	0+9+17+134	0+9+17+134	Trypsin	682000	0.97	0	1	SwissProt	Q9NWV4	Q9NWV4	UPF0587 protein C1orf123
	502	1	1	11.38	11.38	4	0+32+10+168	0+32+10+168	Trypsin	598000	0.56	0	1	SwissProt	Q96IU4	Q96IU4	Abhydrolase domain-containing protein 14B
	503	2	1	11.34	11.34|11.34	2	0+25+7+208	0+25+7+208|0+25+7+208	Trypsin	2320000	0.31	0.07	2	SwissProt	P63162	P63162|P14678	Small nuclear ribonucleoprotein-associated protein N
	504	1	1	11.3	11.3	5	0+35+8+97	0+35+8+97	Trypsin	510000	1.02	0	1	SwissProt	P62829	P62829	60S ribosomal protein L23
	505	2	1	11.24	11.24	2	0+380+10+81	0+380+10+81	Trypsin	2010000	1.39	0	1	SwissProt	P48723	P48723	Heat shock 70 kDa protein 13
	506	1	1	11.19	11.19	2	0+141+10+205	0+141+10+205	Trypsin	646000	1.05	0	1	SwissProt	Q12907	Q12907	Vesicular integral-membrane protein VIP36
	507	1	1	11.17	11.17	6	0+196+13+3	0+196+13+3	Trypsin	326000	0.22	0	1	SwissProt	Q9BUL8	Q9BUL8	Programmed cell death protein 10
	508	1	1	11.16	11.16	2	0+215+9+96	0+215+9+96	Trypsin	374000	0.13	0	1	SwissProt	Q13155	Q13155	Aminoacyl tRNA synthase complex-interacting multifunctional protein 2
	509	1	1	11.15	11.15	5	0+90+6+8	0+90+6+8	Trypsin	523000	0.88	0	1	SwissProt	P84090	P84090	Enhancer of rudimentary homolog
	510	1	1	11.15	11.15	2	0+8+15+676	0+8+15+676	Trypsin	43700	0.02	0	1	SwissProt	Q14978	Q14978	Nucleolar and coiled-body phosphoprotein 1
	511	1	1	11.14	11.14	5	0+116+16+136	0+116+16+136	Trypsin	560000	0.17	0	1	SwissProt	Q9BTT0	Q9BTT0	Acidic leucine-rich nuclear phosphoprotein 32 family member E
	512	1	1	11.14	11.14	6	0+90+15+118	0+90+15+118	Trypsin	283000	1.3	0	1	SwissProt	Q9GZX9	Q9GZX9	Twisted gastrulation protein homolog 1
	513	1	1	11.09	11.09	13	0+41+12+36	0+41+12+36	Trypsin	403000	0.79	0	1	SwissProt	O75531	O75531	Barrier-to-autointegration factor
	514	1	1	11.03	11.03	2	0+195+7+87	0+195+7+87	Trypsin	725000	0.46	0	1	SwissProt	O43396	O43396	Thioredoxin-like protein 1
	515	1	1	11.01	11.01	2	0+212+9+158	0+212+9+158	Trypsin	743000	0.05	0	1	SwissProt	Q8NES3	Q8NES3	Beta-1,3-N-acetylglucosaminyltransferase lunatic fringe

## Sheet: KHOS-HOS L to H Run 2
	groupNum	numSpectra	numPepsUnique	scoreUnique	scoresUnique	percentCoverage	coverage_map	coverage_maps	enzyme	totalIntensity	lightOverHeavyRatioMean	stddevLightOverHeavyRatio	numLHRatios	database	accession_number	accession_numbers	entry_name
	1	35	26	435	435|28.01	29	0+50+9+8+12+336+15+18+20+25+12+33+14+60+64+9+12+66+33+69+38+55+9+3+14+10+20+19+29+4+18+27+30+84+21+24+18+83+28+6+19+40	0+50+9+8+12+336+15+18+20+25+12+33+14+60+64+9+12+66+33+69+38+55+9+3+14+10+20+19+29+4+18+27+30+84+21+24+18+83+28+6+19+40|0+44+9+939+14+481	Trypsin	113000000	39.55	67.9	30	SwissProt	P02452	P02452|P02458	Collagen alpha-1(I) chain
	2	54	19	294.61	294.61|15.04	45	0+32+24+17+16+3+23+26+10+22+13+2+36+6+16+48+11+14+17+31+9+7+39+25+8+12+22+42	0+32+24+17+16+3+23+26+10+22+13+2+36+6+16+48+11+14+17+31+9+7+39+25+8+12+22+42|0+337+11+226	Trypsin	81300000	0.81	0.61	43	SwissProt	P14618	P14618|P30613	Pyruvate kinase isozymes M1/M2
	3	91	17	291.34	291.34|91.9|48.5	51	0+15+13+4+18+21+9+1+8+37+6+30+17+4+10+9+26+11+14+3+6+7+12+4+41+9+23+14+22+40	0+15+13+4+18+21+9+1+8+37+6+30+17+4+10+9+26+11+14+3+6+7+12+4+41+9+23+14+22+40|0+5+10+17+18+76+6+124+6+81+15+14+22+40|0+32+18+206+6+110+22+40	Trypsin	298000000	0.67	0.13	60	SwissProt	P06733	P06733|P13929|P09104	Alpha-enolase
	4	74	20	280.5	280.5|54.97|26.12|14.32|14.32|14.32|14.32	44	0+100+20+9+10+6+10+33+29+5+13+59+10+17+13+11+28+8+20+1+37+11+16	0+100+20+9+10+6+10+33+29+5+13+59+10+17+13+11+28+8+20+1+37+11+16|0+105+13+268+9+12+8+55|0+386+11+1+8+64|0+383+9+634|0+382+9+525|0+370+9+164|0+377+9+113	Trypsin	161000000	0.28	0.18	55	SwissProt	P08670	P08670|P17661|P41219|P12036|P07197|P07196|Q16352	Vimentin
	5	38	18	278.46	278.46|252.02|124.99|75.99	24	0+21+10+64+8+3+15+12+23+6+23+13+16+67+10+1+8+76+11+15+11+22+15+28+14+10+14+49+12+107+20+10+12+166	0+21+10+64+8+3+15+12+23+6+23+13+16+67+10+1+8+76+11+15+11+22+15+28+14+10+14+49+12+107+20+10+12+166|0+40+10+64+8+30+23+18+11+96+10+1+8+76+11+15+11+7+11+4+15+135+18+30+16+27+28+10+12+92+16+58|0+28+10+75+15+12+23+125+10+1+8+76+11+48+15+437|0+35+10+64+8+30+23+125+10+596	Trypsin	60800000	1160.83	6558.62	33	SwissProt	P12814	P12814|O43707|P35609|Q08043	Alpha-actinin-1
	6	25	20	274.78	274.78|55.31|54.88	10	0+63+24+84+8+161+15+12+9+7+17+27+10+143+13+91+16+236+37+34+25+202+12+50+16+69+18+65+13+248+28+787+19+53+9+26	0+63+24+84+8+161+15+12+9+7+17+27+10+143+13+91+16+236+37+34+25+202+12+50+16+69+18+65+13+248+28+787+19+53+9+26|0+69+11+84+19+831+13+1698|0+49+11+84+8+670+14+1222+16+528	Trypsin	25300000	738.62	3535.23	24	SwissProt	P21333	P21333|Q14315|O75369	Filamin-A
	7	42	17	260.8	260.8|98.05|39.56|33.16|18.83|18.83|18.83	33	0+3+22+11+13+7+15+41+14+2+27+4+29+32+26+53+12+17+14+19+23+155+11+23+10+63	0+3+22+11+13+7+15+41+14+2+27+4+29+32+26+53+12+17+14+19+23+155+11+23+10+63|0+37+13+122+17+34+16+63+12+325|0+38+13+122+16+452|0+138+14+45+16+441|0+38+13+592|0+36+13+592|0+38+13+316	Trypsin	53100000	0.72	0.4	32	SwissProt	P11142	P11142|P54652|P34931|P11021|P17066|P08107|P48741	Heat shock cognate 71 kDa protein
	8	53	17	255.46	255.46|177.75|163.36|163.36|146.08|125.21|62.18|43.94|43.94|43.94|29.69|29.69	59	0+2+56+4+59+41+12+42+35+1+24+6+15+12+9+6+26+12+17+1+10+54	0+2+56+4+59+41+12+42+35+1+24+6+15+12+9+6+26+12+17+1+10+54|0+2+17+58+44+41+12+42+35+1+24+33+9+6+26+30+10+55|0+2+17+43+59+95+35+1+24+48+26+30+10+55|0+2+17+43+59+95+35+1+24+48+26+30+10+55|0+2+17+58+26+59+12+42+35+1+24+33+9+18+14+30+10+54|0+2+17+43+15+26+18+41+12+67+10+1+10+74+14+30+10+60|0+241+10+1+24+60+14+96|0+241+10+1+24+168|0+241+10+1+24+168|0+169+10+1+24+168|0+241+10+1+10+189|0+241+10+1+10+172	Trypsin	77300000	0.56	0.46	45	SwissProt	P07437	P07437|P68371|Q9BVA1|Q13885|P04350|Q13509|Q9BUF5|Q3ZCM7|A6NNZ2|A6NKZ8|Q9H4B7|Q99867	Tubulin beta chain
	9	57	16	245.13	245.13|230.02|30.81|26.07|20.52	52	0+5+9+28+31+8+18+7+6+6+8+6+23+2+12+43+16+4+11+25+10+6+31+17	0+5+9+28+31+8+18+7+6+6+8+6+23+2+12+43+16+4+11+25+10+6+31+17|0+7+93+7+6+6+8+31+12+63+11+55+19+1+10+5|0+149+6+2+12+163|0+155+6+20+17+183|0+157+12+163	Trypsin	173000000	1.37	0.5	72	SwissProt	P00338	P00338|P07195|Q6ZMR3|Q9BYZ2|P07864	L-lactate dehydrogenase A chain
	10	99	14	244.54	244.54|244.54|119.65|119.65|109.78|96.2|96.2|77.52|75.37|65.25|65.25|51.97	57	0+18+10+22+11+23+29+34+30+6+8+5+10+9+39+2+28+7+21+3+11+2+7+24+13+3	0+18+10+22+11+23+29+34+30+6+8+5+10+9+39+2+28+7+21+3+11+2+7+24+13+3|0+18+10+22+11+23+29+34+30+6+8+5+10+9+39+2+28+7+21+3+11+2+7+24+13+3|0+20+10+22+11+23+11+88+8+47+16+61+11+2+7+40|0+20+10+22+11+23+11+88+8+47+16+61+11+2+7+40|0+718+10+56+29+102+39+105+13+3|0+20+10+22+11+122+8+47+16+61+11+2+7+40|0+19+10+22+11+122+8+47+16+61+11+2+7+40|0+718+10+56+11+143+16+105+13+3|0+84+29+125+16+105+13+3|0+718+10+56+2…	Trypsin	425000000	871.08	7282.76	71	SwissProt	P63261	P63261|P60709|P68133|P68032|Q6S8J3|P62736|P63267|A5A3E0|Q9BYX7|P0CG38|P0CG39|Q562R1	Actin, cytoplasmic 2
	11	73	15	241.89	241.89	81	0+6+8+4+35+6+40+1+31+11+7+11+28+6+54+1	0+6+8+4+35+6+40+1+31+11+7+11+28+6+54+1	Trypsin	209000000	1.34	0.19	45	SwissProt	P60174	P60174	Triosephosphate isomerase
	12	37	12	222.29	222.29	46	0+117+12+11+26+6+19+13+14+4+71+10	0+117+12+11+26+6+19+13+14+4+71+10	Trypsin	182000000	3.4	0.73	31	SwissProt	P09486	P09486	SPARC
	13	23	15	213.7	213.7	25	0+32+10+120+18+107+21+34+24+49+11+30+25+17+8+66+8+58+9+1+19+60+38+20+16+44+13	0+32+10+120+18+107+21+34+24+49+11+30+25+17+8+66+8+58+9+1+19+60+38+20+16+44+13	Trypsin	20600000	1.01	0.37	21	SwissProt	P13639	P13639	Elongation factor 2
	14	65	12	205.31	205.31|55.33	57	0+33+40+8+11+3+17+20+14+6+14	0+33+40+8+11+3+17+20+14+6+14|0+81+11+3+17+54	Trypsin	209000000	1.04	0.37	44	SwissProt	P23528	P23528|Q9Y281	Cofilin-1
	15	46	11	189.72	189.72|160.02|141.05|95.2|80.83|66.87|41.71	51	0+18+31+36+35+7+30+36+29+23	0+18+31+36+35+7+30+36+29+23|0+19+9+14+8+11+8+25+24+12+11+1+28+26+29+30|0+29+22+36+35+7+30+36+29+22|0+27+22+42+12+12+5+73+29+23|0+28+22+70+5+47+55+20|0+28+22+41+15+14+5+92+10+19|0+41+8+68+5+92+10+24	Trypsin	219000000	1.15	0.33	72	SwissProt	P63104	P63104|P62258|P31946|P27348|P61981|Q04917|P31947	14-3-3 protein zeta/delta
	16	22	12	188.22	188.22|62.83	45	0+28+14+1+14+12+30+12+23+39+28+7+7+28+15+73+33	0+28+14+1+14+12+30+12+23+39+28+7+7+28+15+73+33|0+111+23+39+28+7+7+149	Trypsin	108000000	0.93	0.08	16	SwissProt	P04075	P04075|P09972	Fructose-bisphosphate aldolase A
	17	18	13	185.73	185.73	14	0+147+18+69+10+10+17+101+21+33+6+104+9+8+22+79+36+110+7+174	0+147+18+69+10+10+17+101+21+33+6+104+9+8+22+79+36+110+7+174	Trypsin	48000000	1.72	0.16	13	SwissProt	O94985	O94985	Calsyntenin-1
	18	26	13	180.71	180.71|138.81|71.43|40.43|31.47|26.26|20.06|12.41|11.95	20	0+41+12+2+9+8+35+97+15+56+9+46+7+22+33+58+6+25+10+133+15+85	0+41+12+2+9+8+35+97+15+56+9+46+7+22+33+58+6+25+10+133+15+85|0+60+9+18+25+97+15+59+9+75+33+58+6+25+21+222|0+55+9+31+12+19+15+56+9+51+10+114|0+55+9+8+10+101+15+399|0+100+12+170+9+52|0+102+12+270+11+408|0+388+14+302|0+31+9+465|0+27+13+378	Trypsin	51700000	0.53	0.23	24	SwissProt	P08238	P08238|P07900|Q58FF8|Q58FF7|Q14568|P14625|Q12931|Q58FF6|Q58FG1	Heat shock protein HSP 90-beta
	19	13	12	177.65	177.65	8	0+669+25+244+15+75+7+19+16+46+13+40+38+77+17+335+13+217+14+11+19+320+14+142	0+669+25+244+15+75+7+19+16+46+13+40+38+77+17+335+13+217+14+11+19+320+14+142	Trypsin	16600000	8308.39	28767.8	13	SwissProt	P02751	P02751	Fibronectin
	20	57	12	175.2	175.2|171.56|155.25|130.55|123.23|93.54|80.33|27.55	37	0+40+20+4+15+5+12+16+9+35+7+52+28+21+16+46+10+3+31+32+20+29	0+40+20+4+15+5+12+16+9+35+7+52+28+21+16+46+10+3+31+32+20+29|0+40+20+4+15+5+12+16+9+35+7+52+28+21+16+46+10+3+31+32+20+27|0+40+20+4+15+5+12+16+9+35+7+52+14+35+16+46+10+3+31+32+20+29|0+64+15+5+12+60+7+52+28+21+16+59+31+32+20+26|0+40+20+24+12+60+7+52+14+35+16+46+10+3+31+32+20+28|0+40+20+24+12+119+14+35+16+46+10+3+31+80|0+84+12+119+28+96+31+32+20+27|0+23+12+133+14+59	Trypsin	77000000	0.49	0.34	48	SwissProt	P68363	P68363|Q9BQE3|Q71U36|P68366|Q13748|Q6PEY2|Q9NY65|Q9H853	Tubulin alpha-1B chain
	21	51	11	171.27	171.27|96.04	68	0+7+28+33+24+1+16+1+26+4+11+7+32+9	0+7+28+33+24+1+16+1+26+4+11+7+32+9|0+16+10+65+18+1+25+4+11+48	Trypsin	227000000	2591.98	16592.2	42	SwissProt	Q06830	Q06830|P32119	Peroxiredoxin-1
	22	31	12	170.02	170.02	48	0+45+22+4+13+14+11+13+7+2+14+13+7+6+9+15+21	0+45+22+4+13+14+11+13+7+2+14+13+7+6+9+15+21	Trypsin	111000000	1.68	0.23	20	SwissProt	P23284	P23284	Peptidyl-prolyl cis-trans isomerase B
	23	59	11	169.34	169.34|169.34|87.42	29	0+5+25+54+12+38+12+20+6+46+72+140+9+23	0+5+25+54+12+38+12+20+6+46+72+140+9+23|0+5+25+54+12+38+12+20+6+46+72+140+9+23|0+5+25+104+12+101+19+164+9+24	Trypsin	196000000	0.53	0.36	44	SwissProt	Q5VTE0	Q5VTE0|P68104|Q05639	Elongation factor 1-alpha 1
	24	40	10	166.73	166.73	57	1+12+7+52+11+19+2+38+69	1+12+7+52+11+19+2+38+69	Trypsin	97300000	1.05	0.16	27	SwissProt	P09211	P09211	Glutathione S-transferase P
	25	22	10	162.64	162.64	38	0+53+9+13+28+69+24+16+35+6+27+38	0+53+9+13+28+69+24+16+35+6+27+38	Trypsin	38000000	2.49	1.06	18	SwissProt	Q92820	Q92820	Gamma-glutamyl hydrolase
	26	15	11	158.57	158.57	4	0+280+11+123+11+184+16+376+13+113+16+188+16+33+15+8+15+56+17+44+16+191+12+1423	0+280+11+123+11+184+16+376+13+113+16+188+16+33+15+8+15+56+17+44+16+191+12+1423	Trypsin	12600000	0.7	1.45	14	SwissProt	P12111	P12111	Collagen alpha-3(VI) chain
	27	27	11	153.97	153.97	47	0+26+19+7+22+4+26+61+11+15+48+2+16+22+17+42	0+26+19+7+22+4+26+61+11+15+48+2+16+22+17+42	Trypsin	35800000	1.07	0.26	20	SwissProt	P40926	P40926	Malate dehydrogenase, mitochondrial
	28	19	9	145.59	145.59	22	0+36+27+41+6+27+14+159+13+53+17+14+19+15+33+111	0+36+27+41+6+27+14+159+13+53+17+14+19+15+33+111	Trypsin	28500000	4.49	2.28	17	SwissProt	Q08380	Q08380	Galectin-3-binding protein
	29	13	10	144.91	144.91	24	0+62+11+57+10+156+8+1+24+6+9+7+12+3+13+69+12+11+25+9	0+62+11+57+10+156+8+1+24+6+9+7+12+3+13+69+12+11+25+9	Trypsin	24300000	2	0.27	11	SwissProt	P30101	P30101	Protein disulfide-isomerase A3
	30	12	10	143.39	143.39	11	0+35+21+190+15+24+15+133+11+126+11+26+22+26+11+3+11+366+18+70	0+35+21+190+15+24+15+133+11+126+11+26+22+26+11+3+11+366+18+70	Trypsin	13100000	1.46	0.3	11	SwissProt	P18206	P18206	Vinculin
	31	36	9	142.57	142.57|33.23	58	0+19+12+24+14+7+49+8+11+10+11	0+19+12+24+14+7+49+8+11+10+11|0+55+14+49+7+39	Trypsin	241000000	0.66	0.09	23	SwissProt	P62937	P62937|Q9Y536	Peptidyl-prolyl cis-trans isomerase A
	32	45	8	142.25	142.25	57	0+70+28+4+34+5+39+5+18+4	0+70+28+4+34+5+39+5+18+4	Trypsin	220000000	2276.37	9093.83	28	SwissProt	P01033	P01033	Metalloproteinase inhibitor 1
	33	24	9	141.79	141.79|47.87|44.63	57	0+10+29+51+10+17+21+3+16+5+14+19+45+1+10+3	0+10+29+51+10+17+21+3+16+5+14+19+45+1+10+3|0+90+10+17+21+24+14+78|0+90+10+62+14+65+10+2	Trypsin	48200000	0.96	0.21	17	SwissProt	P18669	P18669|Q8N0Y7|P15259	Phosphoglycerate mutase 1
	34	17	10	138.77	138.77	27	0+43+12+1+10+89+10+13+20+33+10+12+27+78+10+19+11+13+9+11	0+43+12+1+10+89+10+13+20+33+10+12+27+78+10+19+11+13+9+11	Trypsin	25400000	0.18	0.14	17	SwissProt	P00749	P00749	Urokinase-type plasminogen activator
	35	13	10	137.92	137.92|68.54	48	0+5+23+10+9+48+14+15+33+17+15+4+11+14+16+14	0+5+23+10+9+48+14+15+33+17+15+4+11+14+16+14|0+7+23+73+14+34+14+36+11+44	Trypsin	17100000	1.57	0.3	10	SwissProt	O14818	O14818|Q8TAA3	Proteasome subunit alpha type-7
	36	31	8	137.39	137.39|136.23|81.48	63	0+6+20+23+36+3+40+24	0+6+20+23+36+3+40+24|0+6+20+30+29+3+36+4+15+9|0+41+29+3+36+28	Trypsin	212000000	2.12	0.37	36	SwissProt	P15531	P15531|P22392|O60361	Nucleoside diphosphate kinase A
	37	51	8	135.25	135.25	69	0+26+28+2+14+5+14+2+14+3+18+1+9+4	0+26+28+2+14+5+14+2+14+3+18+1+9+4	Trypsin	422000000	1.4	0.28	31	SwissProt	P07737	P07737	Profilin-1
	38	11	8	125.32	125.32	27	0+34+15+5+18+39+11+62+10+11+30+78+28+71	0+34+15+5+18+39+11+62+10+11+30+78+28+71	Trypsin	15800000	1.49	0.21	8	SwissProt	P07339	P07339	Cathepsin D
	39	44	7	124.97	124.97	10	0+161+7+89+7+22+24+127+15+47+9+101	0+161+7+89+7+22+24+127+15+47+9+101	Trypsin	1260000000	321.15	936.47	33	SwissProt	P02768	P02768	Serum albumin
	40	17	8	124.18	124.18	54	0+39+8+15+14+6+31+6+22+20+26	0+39+8+15+14+6+31+6+22+20+26	Trypsin	34100000	1.81	0.19	12	SwissProt	P30086	P30086	Phosphatidylethanolamine-binding protein 1
	41	12	9	123.44	123.44	5	0+802+33+48+14+311+17+30+20+62+12+776+13+244+9+91+23+6	0+802+33+48+14+311+17+30+20+62+12+776+13+244+9+91+23+6	Trypsin	5440000	0.83	0.24	9	SwissProt	P49327	P49327	Fatty acid synthase
	42	17	8	120.23	120.23	39	0+24+29+3+7+4+17+13+9+2+17+7+9+83	0+24+29+3+7+4+17+13+9+2+17+7+9+83	Trypsin	18500000	1.08	0.19	13	SwissProt	P30041	P30041	Peroxiredoxin-6
	43	14	9	117.87	117.87	30	0+53+14+39+17+51+15+8+17+11+12+15+29+52+12+54+12+7	0+53+14+39+17+51+15+8+17+11+12+15+29+52+12+54+12+7	Trypsin	17800000	0.45	0.22	13	SwissProt	P36955	P36955	Pigment epithelium-derived factor
	44	13	7	117.29	117.29	20	0+66+7+74+79+197+15+28+15+77	0+66+7+74+79+197+15+28+15+77	Trypsin	16200000	1.25	0.15	8	SwissProt	P06744	P06744	Glucose-6-phosphate isomerase
	45	12	9	115.41	115.41|11.47	27	0+75+11+20+17+33+15+21+24+4+10+49+18+35+18+67	0+75+11+20+17+33+15+21+24+4+10+49+18+35+18+67|0+156+15+246	Trypsin	13300000	0.48	0.21	11	SwissProt	P00558	P00558|P07205	Phosphoglycerate kinase 1
	46	17	8	115.23	115.23	39	0+12+11+6+27+4+11+39+13+19+24+50	0+12+11+6+27+4+11+39+13+19+24+50	Trypsin	24900000	0.75	0.22	11	SwissProt	P62826	P62826	GTP-binding nuclear protein Ran
	47	14	7	114.66	114.66	25	0+72+10+4+21+4+14+22+18+75+11+6+9+25+9+68	0+72+10+4+21+4+14+22+18+75+11+6+9+25+9+68	Trypsin	45300000	0.69	0.07	9	SwissProt	P21810	P21810	Biglycan
	48	19	7	110.53	110.53	33	0+53+21+10+24+13+20+55+9+15	0+53+21+10+24+13+20+55+9+15	Trypsin	49300000	4.09	0.8	17	SwissProt	P16035	P16035	Metalloproteinase inhibitor 2
	49	40	7	110.12	110.12|110.12|110.12|110.12	8	1+6+613+16+2+19+6+18+5	1+6+613+16+2+19+6+18+5|1+6+157+16+2+19+6+18+5|1+6+5+16+2+19+6+18+84|1+6+5+16+2+19+6+18+56	Trypsin	192000000	1.04	0.22	24	SwissProt	P0CG48	P0CG48|P0CG47|P62979|P62987	Polyubiquitin-C
	50	21	7	109.36	109.36	35	0+20+17+20+22+16+18+6+12+64+9+4+8+25	0+20+17+20+22+16+18+6+12+64+9+4+8+25	Trypsin	18500000	0.54	0.11	15	SwissProt	O00299	O00299	Chloride intracellular channel protein 1
	51	17	7	107.54	107.54	43	0+19+8+38+13+5+32+20+18+25+17+18+8+2	0+19+8+38+13+5+32+20+18+25+17+18+8+2	Trypsin	51100000	1.26	0.23	12	SwissProt	P09936	P09936	Ubiquitin carboxyl-terminal hydrolase isozyme L1
	52	20	7	106.83	106.83|74.09|74.09|74.09	20	0+22+16+8+8+59+34+6+15+185	0+22+16+8+8+59+34+6+15+185|0+15+16+75+34+232|0+15+16+75+34+180|0+15+16+75+34+180	Trypsin	50600000	0.39	0.15	26	SwissProt	P22626	P22626|P09651|Q32P51|P0C7M2	Heterogeneous nuclear ribonucleoproteins A2/B1
	53	21	7	106.51	106.51	33	0+66+14+38+21+23+24+14+15+19+14+61+25+1	0+66+14+38+21+23+24+14+15+19+14+61+25+1	Trypsin	48000000	0.3	0.23	18	SwissProt	P04406	P04406	Glyceraldehyde-3-phosphate dehydrogenase
	54	7	7	102.04	102.04	8	0+201+20+33+17+301+36+12+21+5+19+251+21+562	0+201+20+33+17+301+36+12+21+5+19+251+21+562	Trypsin	9350000	38.85	48.57	7	SwissProt	P05997	P05997	Collagen alpha-2(V) chain
	55	9	7	100.39	100.39	27	0+49+23+8+24+82+6+88+37+8	0+49+23+8+24+82+6+88+37+8	Trypsin	17200000	2.83	0.43	8	SwissProt	P18065	P18065	Insulin-like growth factor-binding protein 2
	56	11	7	100.11	100.11	9	0+185+25+512+9+59+13+69+16+50+19+33+15+23	0+185+25+512+9+59+13+69+16+50+19+33+15+23	Trypsin	17300000	0.9	0.1	8	SwissProt	P12109	P12109	Collagen alpha-1(VI) chain
	57	10	7	98.42	98.42|42.56	4	0+108+7+689+16+33+10+71+11+439+13+43+8+26	0+108+7+689+16+33+10+71+11+439+13+43+8+26|0+80+12+725+9+564+13+79	Trypsin	84900000	79.01	146.07	11	SwissProt	P01023	P01023|P20742	Alpha-2-macroglobulin
	58	29	6	98	98|49.54|43.44	45	0+39+8+8+54+4+8+33	0+39+8+8+54+4+8+33|0+55+30+28+8+33|0+39+8+8+30+68	Trypsin	59200000	2132.17	9764.78	22	SwissProt	P63241	P63241|Q6IS14|Q9GZV4	Eukaryotic translation initiation factor 5A-1
	59	16	6	97.55	97.55	26	0+66+13+46+17+37+20+6+25+68+12+24	0+66+13+46+17+37+20+6+25+68+12+24	Trypsin	28100000	1.69	0.33	11	SwissProt	P40925	P40925	Malate dehydrogenase, cytoplasmic
	60	15	6	93.12	93.12	25	0+47+15+9+10+21+16+6+17+71+8+53+12+23	0+47+15+9+10+21+16+6+17+71+8+53+12+23	Trypsin	21000000	7.96	5.53	14	SwissProt	Q12841	Q12841	Follistatin-related protein 1
	61	6	6	92.38	92.38	22	0+91+16+3+20+10+9+156+15+45+16+27+26+15	0+91+16+3+20+10+9+156+15+45+16+27+26+15	Trypsin	11500000	3.72	0.47	6	SwissProt	Q15113	Q15113	Procollagen C-endopeptidase enhancer 1
	62	11	6	90.98	90.98	33	0+73+10+8+10+2+38+29+16+32	0+73+10+8+10+2+38+29+16+32	Trypsin	5370000	1.47	0.13	8	SwissProt	P00492	P00492	Hypoxanthine-guanine phosphoribosyltransferase
	63	15	5	86.95	86.95	26	0+118+10+27+14+10+27+18+17+11	0+118+10+27+14+10+27+18+17+11	Trypsin	15500000	2.04	0.21	10	SwissProt	P33316	P33316	Deoxyuridine 5'-triphosphate nucleotidohydrolase, mitochondrial
	64	10	6	86.32	86.32|17.68	48	0+24+9+28+42+12+14+6	0+24+9+28+42+12+14+6|0+48+21+32	Trypsin	25700000	0.54	0.05	7	SwissProt	Q01469	Q01469|A8MUU1	Fatty acid-binding protein, epidermal
	65	11	7	85.89	85.89	13	0+205+13+3+12+17+18+24+9+43+8+53+12+45+7+104	0+205+13+3+12+17+18+24+9+43+8+53+12+45+7+104	Trypsin	8900000	0.78	0.42	10	SwissProt	P10809	P10809	60 kDa heat shock protein, mitochondrial
	66	21	5	85.12	85.12	51	0+8+7+25+14+2+10+4+22+10	0+8+7+25+14+2+10+4+22+10	Trypsin	46100000	0.84	0.42	13	SwissProt	P61604	P61604	10 kDa heat shock protein, mitochondrial
	67	27	6	84.63	84.63	24	0+32+13+9+47+33+7+126+6+21	0+32+13+9+47+33+7+126+6+21	Trypsin	41900000	0.16	0.14	24	SwissProt	P06748	P06748	Nucleophosmin
	68	8	6	83.02	83.02	6	0+596+14+73+12+317+12+36+22+157+16+152+12+47	0+596+14+73+12+317+12+36+22+157+16+152+12+47	Trypsin	9250000	4.06	2.01	8	SwissProt	P02461	P02461	Collagen alpha-1(III) chain
	69	14	5	82.89	82.89	42	0+29+8+12+25+26+8+4+16+7	0+29+8+12+25+26+8+4+16+7	Trypsin	36100000	0.44	0.18	9	SwissProt	P09382	P09382	Galectin-1
	70	17	5	82.75	82.75	10	0+107+15+110+10+48+14+174+16+30	0+107+15+110+10+48+14+174+16+30	Trypsin	15700000	1.63	0.78	15	SwissProt	P07602	P07602	Proactivator polypeptide
	71	10	6	81	81	37	0+29+18+17+25+10+9+20+12+21+11+29	0+29+18+17+25+10+9+20+12+21+11+29	Trypsin	9510000	14.37	16.03	10	SwissProt	Q01995	Q01995	Transgelin
	72	11	5	80.5	80.5	17	0+86+17+104+12+158+19+26+34+7	0+86+17+104+12+158+19+26+34+7	Trypsin	7450000	0.31	0.14	8	SwissProt	P61978	P61978	Heterogeneous nuclear ribonucleoprotein K
	73	7	6	80.35	80.35	22	0+68+23+49+10+15+14+66+12+6	0+68+23+49+10+15+14+66+12+6	Trypsin	6640000	14506.5	32433.5	6	SwissProt	P28074	P28074	Proteasome subunit beta type-5
	74	6	6	80.24	80.24	3	0+1859+13+14+25+31+9+56+11+6+21	0+1859+13+14+25+31+9+56+11+6+21	Trypsin	8690000	9.86	7.59	6	SwissProt	O00468	O00468	Agrin
	75	8	5	79.99	79.99	53	0+10+14+13+33+10+36+38	0+10+14+13+33+10+36+38	Trypsin	16600000	1.83	0.39	6	SwissProt	P00441	P00441	Superoxide dismutase [Cu-Zn]
	76	11	5	79.69	79.69	31	0+17+9+22+18+4+7+22+16+62+15+13	0+17+9+22+18+4+7+22+16+62+15+13	Trypsin	9870000	3684.35	10415.9	9	SwissProt	P49720	P49720	Proteasome subunit beta type-3
	77	20	5	79.14	79.14	38	0+28+10+29+16+5+7+28+17+19+20+5	0+28+10+29+16+5+7+28+17+19+20+5	Trypsin	21400000	1.8	0.5	13	SwissProt	Q04760	Q04760	Lactoylglutathione lyase
	78	12	6	78.33	78.33|77.56|71.95|70|33.02	20	0+77+13+1+10+4+7+28+9+18+11+39+9+58	0+77+13+1+10+4+7+28+9+18+11+39+9+58|0+37+11+29+13+1+10+4+7+28+9+18+11+106|0+77+13+1+10+4+7+55+11+39+9+58|0+55+10+4+7+55+11+39+9+25+8+25|0+13+14+52+9+135	Trypsin	24400000	5.08	7.99	19	SwissProt	P06753	P06753|P09493|P07951|P67936|A6NL28	Tropomyosin alpha-3 chain
	79	10	6	77.83	77.83	33	0+41+17+9+9+25+22+10+15+63+18+41+17+2	0+41+17+9+9+25+22+10+15+63+18+41+17+2	Trypsin	5640000	1.25	0.3	7	SwissProt	P00491	P00491	Purine nucleoside phosphorylase
	80	10	5	77.76	77.76	28	0+153+14+38+16+5+49+7	0+153+14+38+16+5+49+7	Trypsin	11400000	0.77	0.13	7	SwissProt	Q16270	Q16270	Insulin-like growth factor-binding protein 7
	81	8	5	77.46	77.46	16	0+86+11+107+11+30+32+60	0+86+11+107+11+30+32+60	Trypsin	11800000	0.65	0.03	5	SwissProt	P37837	P37837	Transaldolase
	82	5	5	75.79	75.79	15	0+182+12+131+11+49+40+4+8+12	0+182+12+131+11+49+40+4+8+12	Trypsin	10400000	3.78	1.34	5	SwissProt	P10909	P10909	Clusterin
	83	7	5	75.01	75.01	10	0+32+19+166+10+1+14+56+15+219+20+195	0+32+19+166+10+1+14+56+15+219+20+195	Trypsin	4890000	4370.53	10666.9	7	SwissProt	O00391	O00391	Sulfhydryl oxidase 1
	84	8	6	74.91	74.91	54	0+18+45+12+16+11+8+8+8+16	0+18+45+12+16+11+8+8+8+16	Trypsin	13300000	1.75	0.17	6	SwissProt	Q14019	Q14019	Coactosin-like protein
	85	5	5	74.84	74.84	6	0+327+15+249+18+339+26+93+13+112+13+161	0+327+15+249+18+339+26+93+13+112+13+161	Trypsin	5340000	19.8	15.88	5	SwissProt	P08123	P08123	Collagen alpha-2(I) chain
	86	15	5	72.78	72.78	38	0+57+21+10+32+7+12+21+11+28	0+57+21+10+32+7+12+21+11+28	Trypsin	11600000	0.74	0.19	10	SwissProt	P37802	P37802	Transgelin-2
	87	5	5	72.19	72.19	38	0+4+35+31+14+8+21+64+19+38	0+4+35+31+14+8+21+64+19+38	Trypsin	1910000	3.09	2.29	5	SwissProt	P25787	P25787	Proteasome subunit alpha type-2
	88	8	4	71.92	71.92	22	0+103+22+16+15+81+17+27+18+19	0+103+22+16+15+81+17+27+18+19	Trypsin	6890000	1.3	0.19	5	SwissProt	P27695	P27695	DNA-(apurinic or apyrimidinic site) lyase
	89	8	4	71.48	71.48	23	0+34+28+9+6+69	0+34+28+9+6+69	Trypsin	30200000	1.7	0.1	7	SwissProt	P01034	P01034	Cystatin-C
	90	10	5	71.26	71.26|32.26|32.26	8	0+53+7+23+24+130+9+181+8+151	0+53+7+23+24+130+9+181+8+151|0+100+7+130+9+337|0+100+7+130+9+331	Trypsin	7800000	1.27	0.5	7	SwissProt	P15311	P15311|P35241|P26038	Ezrin
	91	7	5	70.9	70.9|12.28	3	0+297+23+187+12+261+13+63+9+532+9+269	0+297+23+187+12+261+13+63+9+532+9+269|0+507+12+1121	Trypsin	3120000	0.59	0.2	5	SwissProt	Q00610	Q00610|P53675	Clathrin heavy chain 1
	92	25	4	70.83	70.83	40	0+26+6+7+22+7+10+23+10+8	0+26+6+7+22+7+10+23+10+8	Trypsin	140000000	3.83	0.55	18	SwissProt	P61769	P61769	Beta-2-microglobulin
	93	12	5	70.59	70.59	34	0+5+7+20+9+22+26+9+24+67	0+5+7+20+9+22+26+9+24+67	Trypsin	16500000	0.9	0.07	9	SwissProt	Q99497	Q99497	Protein DJ-1
	94	6	5	69.03	69.03	27	0+57+11+22+42+4+14+4+13+123	0+57+11+22+42+4+14+4+13+123	Trypsin	8580000	0.16	0.09	6	SwissProt	Q01105	Q01105	Protein SET
	95	5	5	67.46	67.46	6	0+555+41+421+27+101+16+86	0+555+41+421+27+101+16+86	Trypsin	4860000	2.21	0.22	5	SwissProt	P14543	P14543	Nidogen-1
	96	7	5	67	67	5	0+17+11+40+14+464+8+38+15+311+16+167	0+17+11+40+14+464+8+38+15+311+16+167	Trypsin	2210000	1.2	0.21	5	SwissProt	P53396	P53396	ATP-citrate synthase
	97	9	5	65.46	65.46	43	0+16+24+27+16+16+15+16+16+19	0+16+24+27+16+16+15+16+16+19	Trypsin	10300000	0.62	0.11	6	SwissProt	P30050	P30050	60S ribosomal protein L12
	98	11	4	65.3	65.3	16	0+80+14+60+20+33+13+62	0+80+14+60+20+33+13+62	Trypsin	13600000	1.13	0.09	7	SwissProt	Q07021	Q07021	Complement component 1 Q subcomponent-binding protein, mitochondrial
	99	11	4	64.17	64.17	43	0+40+14+2+17+7+7+5+8+5	0+40+14+2+17+7+7+5+8+5	Trypsin	17100000	1.29	0.03	6	SwissProt	P99999	P99999	Cytochrome c
	100	11	4	63.01	63.01	35	0+35+16+20+23+11+7+4+7+28	0+35+16+20+23+11+7+4+7+28	Trypsin	24100000	3.24	0.55	10	SwissProt	P61916	P61916	Epididymal secretory protein E1
	101	5	4	62.3	62.3	30	0+54+29+5+10+32	0+54+29+5+10+32	Trypsin	1260000	2.31	0.24	4	SwissProt	Q15121	Q15121	Astrocytic phosphoprotein PEA-15
	102	11	4	61.98	61.98	18	0+21+22+16+12+33+12+130	0+21+22+16+12+33+12+130	Trypsin	15800000	7648.46	18731.1	7	SwissProt	P60900	P60900	Proteasome subunit alpha type-6
	103	5	4	61.2	61.2	11	0+98+13+31+10+130+9+6+9+43	0+98+13+31+10+130+9+6+9+43	Trypsin	10200000	3.38	1.13	5	SwissProt	P29279	P29279	Connective tissue growth factor
	104	8	4	60.34	60.34	7	0+375+8+20+10+8+16+112+9+51	0+375+8+20+10+8+16+112+9+51	Trypsin	12400000	4.51	3.26	7	SwissProt	P02771	P02771	Alpha-fetoprotein
	105	4	4	60.22	60.22	5	0+176+11+192+15+94+11+83+14+350	0+176+11+192+15+94+11+83+14+350	Trypsin	12500000	5.58	0.97	4	SwissProt	P19823	P19823	Inter-alpha-trypsin inhibitor heavy chain H2
	106	5	5	59.62	59.62|28.43	10	0+68+8+89+13+39+16+128+12+142+15+97	0+68+8+89+13+39+16+128+12+142+15+97|0+168+13+183+12+254	Trypsin	1350000	8893.95	19727.9	6	SwissProt	P13796	P13796|P13797	Plastin-2
	107	7	4	59.42	59.42|32.38	29	0+14+13+2+12+2+9+33+10+54	0+14+13+2+12+2+9+33+10+54|0+77+9+33+10+50	Trypsin	7900000	2.55	0.33	5	SwissProt	P16949	P16949|Q93045	Stathmin
	108	16	4	58.66	58.66	24	0+7+15+117+18+6+22+40	0+7+15+117+18+6+22+40	Trypsin	16600000	1.02	0.39	11	SwissProt	P24534	P24534	Elongation factor 1-beta
	109	11	4	58.45	58.45|23.14	27	0+5+14+2+13+76+20+42	0+5+14+2+13+76+20+42|0+115+20+5	Trypsin	12700000	3333.16	8815.58	8	SwissProt	P13693	P13693|Q56UQ5	Translationally-controlled tumor protein
	110	12	4	57.09	57.09	31	0+23+10+30+15+6+9+28+8+3	0+23+10+30+15+6+9+28+8+3	Trypsin	16200000	0.73	0.06	7	SwissProt	P25398	P25398	40S ribosomal protein S12
	111	9	4	56.96	56.96|42.59|12.86	12	0+45+16+7+14+17+11+214+10+72	0+45+16+7+14+17+11+214+10+72|0+46+16+7+14+242+10+72|0+51+16+344	Trypsin	9770000	0.7	0.3	6	SwissProt	P60842	P60842|Q14240|P38919	Eukaryotic initiation factor 4A-I
	112	12	4	56.9	56.9|27.26|14.99	10	0+9+21+3+8+8+14+328	0+9+21+3+8+8+14+328|0+33+8+8+14+329|0+49+14+1004	Trypsin	7970000	0.76	0.15	7	SwissProt	P38159	P38159|O75526|Q8N7X1	Heterogeneous nuclear ribonucleoprotein G
	113	10	4	56.78	56.78	13	0+17+13+107+10+42+12+177+22+37	0+17+13+107+10+42+12+177+22+37	Trypsin	7580000	0.42	0.15	7	SwissProt	P26641	P26641	Elongation factor 1-gamma
	114	14	4	56.51	56.51	38	0+46+10+4+18+2+12+11	0+46+10+4+18+2+12+11	Trypsin	17000000	0.59	0.07	8	SwissProt	P62805	P62805	Histone H4
	115	5	4	56.1	56.1	11	0+22+10+135+18+16+16+12+12+252	0+22+10+135+18+16+16+12+12+252	Trypsin	5260000	0.59	0.19	5	SwissProt	Q16658	Q16658	Fascin
	116	7	4	55.97	55.97	15	0+64+20+101+21+12+20+87+23+183	0+64+20+101+21+12+20+87+23+183	Trypsin	2680000	0.31	0.24	5	SwissProt	P26599	P26599	Polypyrimidine tract-binding protein 1
	117	4	4	55.76	55.76|13.97	3	0+640+26+302+11+471+15+16+14+174	0+640+26+302+11+471+15+16+14+174|0+1497+14+174	Trypsin	4860000	6.34	1.92	4	SwissProt	P02462	P02462|P29400	Collagen alpha-1(IV) chain
	118	4	4	55.44	55.44	6	0+27+27+137+15+110+16+544	0+27+27+137+15+110+16+544	Trypsin	2210000	1.03	0.13	4	SwissProt	Q14974	Q14974	Importin subunit beta-1
	119	7	4	55.28	55.28	13	0+174+12+78+17+2+19+253+36+32	0+174+12+78+17+2+19+253+36+32	Trypsin	4050000	0.59	0.3	5	SwissProt	P29401	P29401	Transketolase
	120	6	4	54.46	54.46	23	0+17+23+23+17+9+28+178	0+17+23+23+17+9+28+178	Trypsin	6440000	0.75	0.15	6	SwissProt	P08865	P08865	40S ribosomal protein SA
	121	6	4	54.44	54.44|27.82	13	0+89+9+20+19+84+19+139+11+55	0+89+9+20+19+84+19+139+11+55|0+89+9+123+19+207	Trypsin	3540000	1.03	0.1	6	SwissProt	P50395	P50395|P31150	Rab GDP dissociation inhibitor beta
	122	6	4	53.56	53.56|30.75	15	0+16+10+57+9+57+13+85+17+53	0+16+10+57+9+57+13+85+17+53|0+16+10+123+13+155	Trypsin	6990000	0.45	0.06	5	SwissProt	P05388	P05388|Q8NHW5	60S acidic ribosomal protein P0
	123	8	4	53.55	53.55|13.73	28	0+13+8+16+13+31+13+16+9+32	0+13+8+16+13+31+13+16+9+32|0+94+13+101	Trypsin	9990000	1.1	0.04	6	SwissProt	P60660	P60660|P14649	Myosin light polypeptide 6
	124	9	4	52.91	52.91	3	0+86+9+121+12+60+11+735+7+129	0+86+9+121+12+60+11+735+7+129	Trypsin	7720000	1.1	0.13	6	SwissProt	P07996	P07996	Thrombospondin-1
	125	4	3	52.65	52.65	18	0+179+10+4+41+44	0+179+10+4+41+44	Trypsin	6050000	8.8	2.33	4	SwissProt	Q8WX77	Q8WX77	Insulin-like growth factor-binding protein-like 1
	126	4	4	52.42	52.42	3	0+255+13+289+7+25+14+23+20+963	0+255+13+289+7+25+14+23+20+963	Trypsin	4070000	1.6	0.2	4	SwissProt	P11047	P11047	Laminin subunit gamma-1
	127	9	4	51.72	51.72	8	0+295+17+11+13+279+36+155	0+295+17+11+13+279+36+155	Trypsin	2430000	1.02	0.22	7	SwissProt	P55072	P55072	Transitional endoplasmic reticulum ATPase
	128	7	4	51.4	51.4	9	0+27+11+57+29+285+12+26+14+222	0+27+11+57+29+285+12+26+14+222	Trypsin	5610000	0.4	0.23	5	SwissProt	Q15582	Q15582	Transforming growth factor-beta-induced protein ig-h3
	129	8	4	51.13	51.13	15	0+54+10+63+14+46+8+15+8+43	0+54+10+63+14+46+8+15+8+43	Trypsin	8160000	1.93	0.69	5	SwissProt	P25789	P25789	Proteasome subunit alpha type-4
	130	7	4	50.91	50.91	21	0+126+27+2+6+9+11+20	0+126+27+2+6+9+11+20	Trypsin	8170000	1.45	0.6	6	SwissProt	P49721	P49721	Proteasome subunit beta type-2
	131	4	4	50.63	50.63	12	0+71+11+65+10+64+9+102+17+32	0+71+11+65+10+64+9+102+17+32	Trypsin	1200000	1.52	0.34	4	SwissProt	P26022	P26022	Pentraxin-related protein PTX3
	132	6	4	50.5	50.5|24.98	36	0+14+10+9+35+62+11+11	0+14+10+9+35+62+11+11|0+14+10+107+11+11	Trypsin	5060000	3820	8539.54	6	SwissProt	P61088	P61088|Q5JXB2	Ubiquitin-conjugating enzyme E2 N
	133	5	3	49.91	49.91|38.02	15	0+75+11+30+16+5+13+101	0+75+11+30+16+5+13+101|0+116+16+5+13+99	Trypsin	3440000	1.24	0.84	5	SwissProt	Q92688	Q92688|P39687	Acidic leucine-rich nuclear phosphoprotein 32 family member B
	134	5	4	49.67	49.67	6	0+106+26+297+9+32+18+282	0+106+26+297+9+32+18+282	Trypsin	8400000	1.06	0.05	4	SwissProt	P05067	P05067	Amyloid beta A4 protein
	135	9	3	48.35	48.35	11	0+101+9+4+18+109	0+101+9+4+18+109	Trypsin	8070000	0.69	0.13	5	SwissProt	P78417	P78417	Glutathione S-transferase omega-1
	136	3	3	48.25	48.25|48.25|48.25|48.25|48.25|48.25|48.25|48.25|36.24|36.24|36.24|36.24|36.24|36.24|36.24|36.24|36.24|31.59|31.59|31.59|31.59|31.59|31.59|31.59|31.59|31.59|31.59|31.59|28.67|28.67|28.67|28.67|28.67|28.67|28.67|28.67|28.67|28.67|28.67|28.67|28.67|28.67|28.67|28.67|19.58|19.58|16.66|16.66|16.66|16.66|16.66|12.01|12.01|12.01|12.01|12.01|12.01|12.01|12.01|12.01|12.01|12.01|12.01|12.01|12.01|12.01|12.…	10	0+45+14+122+12+74+13+86	0+45+14+122+12+74+13+86|0+45+14+122+12+74+13+86|0+45+14+122+12+74+13+86|0+45+14+122+12+74+13+86|0+45+14+122+12+74+13+85|0+45+14+122+12+74+13+82|0+45+14+122+12+74+13+82|0+45+14+122+12+74+13+82|0+45+14+122+12+172|0+45+14+122+12+172|0+45+14+122+12+172|0+45+14+122+12+172|0+45+14+122+12+172|0+45+14+122+12+172|0+45+14+122+12+172|0+45+14+122+12+172|0+45+14+122+12+172|0+181+12+74+13+86|0+181+12+74+13+86|…	Trypsin	3420000	1.2	0.52	3	SwissProt	P30504	P30504|P30508|P30510|Q29960|P16188|Q29940|P30493|P30492|P30453|P10314|P16189|P10316|P01892|P01891|P16190|P30459|P30512|Q29963|Q29865|Q9TNN7|Q07000|P30505|P30479|P18463|P30462|P30480|P30460|P30466|P13746|P30455|P30443|P04439|P30447|P05534|P18464|P30490|P30491|P30495|P30498|P30685|P30484|P30464|P10319|P18465|P30499|P10321|Q95604|P18462|P30457|P30450|P30456|P30501|P04222|P01893|P30485|P30487|Q04826|…	HLA class I histocompatibility antigen, Cw-4 alpha chain
	137	6	3	47.64	47.64	35	0+52+15+15+40+32	0+52+15+15+40+32	Trypsin	5290000	0.98	0.28	4	SwissProt	P68036	P68036	Ubiquitin-conjugating enzyme E2 L3
	138	5	4	47.57	47.57	4	0+73+11+137+13+196+6+261+7+136	0+73+11+137+13+196+6+261+7+136	Trypsin	5890000	1.26	0.16	4	SwissProt	P34932	P34932	Heat shock 70 kDa protein 4
	139	10	3	47.56	47.56	34	0+3+20+13+16+53	0+3+20+13+16+53	Trypsin	5810000	0.49	0.02	6	SwissProt	P31949	P31949	Protein S100-A11
	140	6	3	46.6	46.6	17	0+59+36+124+13+49	0+59+36+124+13+49	Trypsin	6090000	0.61	0.43	6	SwissProt	P29692	P29692	Elongation factor 1-delta
	141	5	3	46.31	46.31	12	0+41+9+46+11+136+13+7	0+41+9+46+11+136+13+7	Trypsin	3830000	1.64	0.81	4	SwissProt	P25786	P25786	Proteasome subunit alpha type-1
	142	9	3	46.29	46.29|16.22	12	0+17+12+21+11+12+16+217	0+17+12+21+11+12+16+217|0+17+12+264	Trypsin	9100000	0.24	0.02	6	SwissProt	P07910	P07910|O60812	Heterogeneous nuclear ribonucleoproteins C1/C2
	143	10	3	46.06	46.06|46.06|28.96|28.96	25	0+19+11+8+35+108	0+19+11+8+35+108|0+19+11+8+35+108|0+19+11+8+21+121|0+19+11+8+21+121	Trypsin	6980000	0.52	0.24	9	SwissProt	P84077	P84077|P61204|P84085|P18085	ADP-ribosylation factor 1
	144	6	3	45.43	45.43|33.14	12	0+49+14+25+16+209+11+15	0+49+14+25+16+209+11+15|0+88+16+209+11+15	Trypsin	3000000	0.7	0.09	4	SwissProt	P07355	P07355|A6NMY6	Annexin A2
	145	5	4	44.81	44.81	3	0+136+12+360+22+304+7+600+9+213	0+136+12+360+22+304+7+600+9+213	Trypsin	9300000	68.66	75.65	5	SwissProt	P01024	P01024	Complement C3
	146	3	3	44.56	44.56	27	0+32+24+4+13+63	0+32+24+4+13+63	Trypsin	2050000	14969.2	21166.4	3	SwissProt	Q9NRR1	Q9NRR1	Cytokine-like protein 1
	147	8	3	43.3	43.3	4	0+190+9+224+12+108+9+158	0+190+9+224+12+108+9+158	Trypsin	40300000	20.16	20.13	8	SwissProt	P02788	P02788	Lactotransferrin
	148	3	3	43.11	43.11	20	0+25+8+2+13+47+12+53	0+25+8+2+13+47+12+53	Trypsin	3000000	0.75	0.57	3	SwissProt	Q15185	Q15185	Prostaglandin E synthase 3
	149	6	3	42.42	42.42	8	0+87+20+270+19+87	0+87+20+270+19+87	Trypsin	1830000	0.63	0.07	4	SwissProt	P52209	P52209	6-phosphogluconate dehydrogenase, decarboxylating
	150	6	3	42.22	42.22	14	0+61+13+105+17+57+15+38	0+61+13+105+17+57+15+38	Trypsin	6190000	1.38	0.09	3	SwissProt	P50897	P50897	Palmitoyl-protein thioesterase 1
	151	12	3	42.12	42.12|41.9|30.36	9	0+119+10+9+8+37+14+158	0+119+10+9+8+37+14+158|0+91+10+9+8+77+8+129|0+170+10+9+8+223	Trypsin	8780000	0.88	0.49	11	SwissProt	Q14103	Q14103|Q99729|O14979	Heterogeneous nuclear ribonucleoprotein D0
	152	8	3	42.01	42.01	26	0+3+14+8+10+54+9+25	0+3+14+8+10+54+9+25	Trypsin	8770000	1.13	0.04	5	SwissProt	Q9BRA2	Q9BRA2	Thioredoxin domain-containing protein 17
	153	5	3	42	42	22	0+14+17+60+16+42	0+14+17+60+16+42	Trypsin	6810000	1.63	0.1	4	SwissProt	P62158	P62158	Calmodulin
	154	4	3	41.73	41.73	2	0+381+21+47+10+1041+19+953	0+381+21+47+10+1041+19+953	Trypsin	1550000	1.35	0.1	3	SwissProt	Q13813	Q13813	Spectrin alpha chain, brain
	155	9	3	41.26	41.26	24	0+40+22+28	0+40+22+28	Trypsin	32200000	0.29	0.03	5	SwissProt	P06703	P06703	Protein S100-A6
	156	7	3	40.98	40.98	14	0+170+37+49	0+170+37+49	Trypsin	8780000	0.67	0.05	5	SwissProt	P30048	P30048	Thioredoxin-dependent peroxide reductase, mitochondrial
	157	4	3	40.76	40.76	12	0+29+12+31+21+162	0+29+12+31+21+162	Trypsin	5770000	1.74	0.16	3	SwissProt	P25788	P25788	Proteasome subunit alpha type-3
	158	5	3	40.74	40.74	1	0+2776+29+60+6	0+2776+29+60+6	Trypsin	3960000	5.59	0.93	3	SwissProt	P35555	P35555	Fibrillin-1
	159	4	3	40.47	40.47	14	0+77+17+110+18+19	0+77+17+110+18+19	Trypsin	3180000	1.55	0.41	4	SwissProt	P20618	P20618	Proteasome subunit beta type-1
	160	4	3	40.17	40.17	4	0+33+26+74+12+761	0+33+26+74+12+761	Trypsin	5080000	2.21	0.59	3	SwissProt	P19022	P19022	Cadherin-2
	161	5	3	39.74	39.74|39.74	24	0+18+15+72+11+6+10+16	0+18+15+72+11+6+10+16|0+16+15+72+11+6+10+16	Trypsin	6780000	0.96	0.07	4	SwissProt	Q96A72	Q96A72|P61326	Protein mago nashi homolog 2
	162	6	3	39.63	39.63	6	0+174+12+132+9+8+8+89	0+174+12+132+9+8+8+89	Trypsin	4970000	0.99	0.14	4	SwissProt	P23526	P23526	Adenosylhomocysteinase
	163	4	3	39.63	39.63|13.49	15	0+37+10+99+20+12+15+93	0+37+10+99+20+12+15+93|0+37+10+239	Trypsin	3180000	0.9	0.11	3	SwissProt	P52907	P52907|P47755	F-actin-capping protein subunit alpha-1
	164	4	3	39.54	39.54|11.92	9	0+150+17+12+6+114+17+99	0+150+17+12+6+114+17+99|0+299+17+133	Trypsin	3990000	0.3	0.1	4	SwissProt	P52597	P52597|P31943	Heterogeneous nuclear ribonucleoprotein F
	165	7	3	38.92	38.92	6	0+131+12+75+7+86+6+50	0+131+12+75+7+86+6+50	Trypsin	6980000	39.49	24.56	5	SwissProt	P02765	P02765	Alpha-2-HS-glycoprotein
	166	4	3	38.88	38.88	9	0+57+14+8+18+242	0+57+14+8+18+242	Trypsin	9670000	0.91	0.16	4	SwissProt	P07858	P07858	Cathepsin B
	167	5	3	38.7	38.7	18	0+52+9+8+11+28	0+52+9+8+11+28	Trypsin	3500000	1.56	0.06	3	SwissProt	O75347	O75347	Tubulin-specific chaperone A
	168	3	3	38.62	38.62|14.18	14	0+100+12+1+9+28+18+100	0+100+12+1+9+28+18+100|0+113+9+159	Trypsin	1960000	0.47	0.08	3	SwissProt	Q15691	Q15691|Q9UPY8	Microtubule-associated protein RP/EB family member 1
	169	5	3	38.48	38.48|21.11	10	0+46+24+74+16+205	0+46+24+74+16+205|0+46+24+286	Trypsin	4130000	0.43	0.09	6	SwissProt	Q15366	Q15366|Q15365	Poly(rC)-binding protein 2
	170	4	3	38.18	38.18	11	0+77+11+30+14+138+15+76	0+77+11+30+14+138+15+76	Trypsin	5400000	1.16	0.58	3	SwissProt	Q16769	Q16769	Glutaminyl-peptide cyclotransferase
	171	6	3	37.04	37.04	12	0+10+22+164+7+38	0+10+22+164+7+38	Trypsin	5550000	1.46	0.23	4	SwissProt	P28066	P28066	Proteasome subunit alpha type-5
	172	3	3	37	37	15	0+108+10+47+28+47	0+108+10+47+28+47	Trypsin	3260000	4.07	1.91	3	SwissProt	P24592	P24592	Insulin-like growth factor-binding protein 6
	173	3	2	36.84	36.84	6	0+32+11+180+13+145	0+32+11+180+13+145	Trypsin	1490000	8564.24	12109	3	SwissProt	P12277	P12277	Creatine kinase B-type
	174	3	3	36.58	36.58	16	0+155+17+53+20+19+16+37	0+155+17+53+20+19+16+37	Trypsin	1560000	0.39	0.28	3	SwissProt	P63244	P63244	Guanine nucleotide-binding protein subunit beta-2-like 1
	175	8	2	36.07	36.07	51	0+33+59+22	0+33+59+22	Trypsin	8900000	999.82	2234.81	6	SwissProt	P05386	P05386	60S acidic ribosomal protein P1
	176	4	3	35.65	35.65	4	0+324+18+268+14+86	0+324+18+268+14+86	Trypsin	2120000	0.62	0.45	4	SwissProt	P19338	P19338	Nucleolin
	177	4	3	35.37	35.37|24.84	9	0+48+10+241+20+20+10+79	0+48+10+241+20+20+10+79|0+47+10+281+10+79	Trypsin	2430000	0.81	0.11	4	SwissProt	Q13838	Q13838|O00148	Spliceosome RNA helicase BAT1
	178	2	2	35.24	35.24	10	0+177+17+56+11+12	0+177+17+56+11+12	Trypsin	1250000	2.04	0.11	2	SwissProt	Q86UD1	Q86UD1	Out at first protein homolog
	179	3	3	34.75	34.75	17	0+45+15+49+22+70+10+53	0+45+15+49+22+70+10+53	Trypsin	3200000	2.42	0.75	3	SwissProt	P28070	P28070	Proteasome subunit beta type-4
	180	7	2	34.39	34.39	17	0+58+12+50+22+52	0+58+12+50+22+52	Trypsin	1910000	0.73	0.42	5	SwissProt	P62081	P62081	40S ribosomal protein S7
	181	3	2	34.38	34.38	9	0+44+27+290+11+25	0+44+27+290+11+25	Trypsin	1990000	1.22	0.06	2	SwissProt	Q9BWD1	Q9BWD1	Acetyl-CoA acetyltransferase, cytosolic
	182	4	3	33.9	33.9	11	0+122+8+93+20	0+122+8+93+20	Trypsin	6040000	0.33	0.07	4	SwissProt	Q96CG8	Q96CG8	Collagen triple helix repeat-containing protein 1
	183	4	2	33.41	33.41	13	0+64+25+91	0+64+25+91	Trypsin	1640000	1.05	0.36	3	SwissProt	P01344	P01344	Insulin-like growth factor II
	184	9	2	32.88	32.88	7	0+173+13+14+8+63	0+173+13+14+8+63	Trypsin	26900000	0.83	0.38	5	SwissProt	Q13162	Q13162	Peroxiredoxin-4
	185	6	2	32.54	32.54|32.54|18.39|18.39|18.39	12	0+31+10+55+9+42	0+31+10+55+9+42|0+31+10+55+9+42|0+31+10+106|0+31+10+106|0+31+10+106	Trypsin	16400000	56.7	75.89	6	SwissProt	P02042	P02042|P68871|P02100|P69891|P69892	Hemoglobin subunit delta
	186	3	2	32.52	32.52	6	0+125+14+186+12+93	0+125+14+186+12+93	Trypsin	3640000	1.57	0.24	3	SwissProt	P00505	P00505	Aspartate aminotransferase, mitochondrial
	187	2	2	32.34	32.34	4	0+146+11+225+9+73	0+146+11+225+9+73	Trypsin	10100000	25.83	17.71	2	SwissProt	P01008	P01008	Antithrombin-III
	188	4	2	32.31	32.31	16	0+87+8+4+11+8	0+87+8+4+11+8	Trypsin	3090000	1.51	0.06	3	SwissProt	P30046	P30046	D-dopachrome decarboxylase
	189	3	2	32.19	32.19	6	0+96+16+39+14+305	0+96+16+39+14+305	Trypsin	2520000	1.77	0.24	2	SwissProt	Q15904	Q15904	V-type proton ATPase subunit S1
	190	3	2	32.09	32.09	13	0+113+29+73	0+113+29+73	Trypsin	3720000	0.59	0.21	3	SwissProt	Q13765	Q13765	Nascent polypeptide-associated complex subunit alpha
	191	2	2	32.08	32.08	5	0+171+9+310+25+149	0+171+9+310+25+149	Trypsin	2690000	0.68	0.04	2	SwissProt	P02545	P02545	Prelamin-A/C
	192	2	2	31.65	31.65	5	0+260+26+189	0+260+26+189	Trypsin	1030000	0.45	0.01	2	SwissProt	P26368	P26368	Splicing factor U2AF 65 kDa subunit
	193	4	2	31.46	31.46	1	0+149+12+387+8+889	0+149+12+387+8+889	Trypsin	2330000	0.68	0.06	2	SwissProt	Q6YHK3	Q6YHK3	CD109 antigen
	194	3	2	31.41	31.41	12	0+21+13+176+16+13	0+21+13+176+16+13	Trypsin	1070000	1.75	0.85	2	SwissProt	Q9UL46	Q9UL46	Proteasome activator complex subunit 2
	195	5	2	31.05	31.05	8	0+53+10+146+11+19	0+53+10+146+11+19	Trypsin	7310000	1.66	0.12	3	SwissProt	P28072	P28072	Proteasome subunit beta type-6
	196	3	2	31	31	14	0+22+14+75+10+49	0+22+14+75+10+49	Trypsin	1220000	1.79	1.17	3	SwissProt	Q9H773	Q9H773	dCTP pyrophosphatase 1
	197	5	2	30.99	30.99	12	0+38+14+117+9	0+38+14+117+9	Trypsin	5050000	0.78	0.17	3	SwissProt	P62913	P62913	60S ribosomal protein L11
	198	3	2	30.43	30.43	15	0+62+11+28+21+80	0+62+11+28+21+80	Trypsin	1990000	394.5	391.99	2	SwissProt	P05452	P05452	Tetranectin
	199	5	2	30.12	30.12	20	0+8+13+75+9	0+8+13+75+9	Trypsin	14500000	1.19	0.01	2	SwissProt	P10599	P10599	Thioredoxin
	200	2	2	30.04	30.04	8	0+60+21+19+14+299	0+60+21+19+14+299	Trypsin	1570000	1.68	0.1	2	SwissProt	P17174	P17174	Aspartate aminotransferase, cytoplasmic
	201	4	2	30.02	30.02	10	0+139+16+22+14+98	0+139+16+22+14+98	Trypsin	1860000	1.03	0.09	2	SwissProt	Q15181	Q15181	Inorganic pyrophosphatase
	202	5	2	29.89	29.89|29.89|29.89|29.89|29.89|29.89|29.89|29.89|29.89|29.89|13.24|13.24|13.24|13.24|13.24	21	0+21+9+70+19+11	0+21+9+70+19+11|0+21+9+70+19+11|0+21+9+70+19+11|0+21+9+70+19+11|0+21+9+70+19+11|0+21+9+70+19+11|0+21+9+70+19+10|0+21+9+70+19+10|0+21+9+70+19+9|0+21+9+70+19+9|0+21+9+113|0+21+9+101|0+21+9+100|0+23+9+96|0+23+9+96	Trypsin	6750000	0.43	0.06	4	SwissProt	P04908	P04908|Q7L7L0|P20671|Q93077|Q6FI13|P0C0S8|Q9BTM1|Q16777|Q99878|Q96KK5|P16104|Q96QV6|Q8IUE6|P0C0S5|Q71UI9	Histone H2A type 1-B/E
	203	4	2	29.8	29.8	16	0+18+14+67+12+43	0+18+14+67+12+43	Trypsin	2550000	1.04	0.07	3	SwissProt	Q9UHV9	Q9UHV9	Prefoldin subunit 2
	204	2	2	29.37	29.37	8	0+36+12+64+10+139	0+36+12+64+10+139	Trypsin	1930000	1.8	0.05	2	SwissProt	P30040	P30040	Endoplasmic reticulum resident protein 29
	205	5	2	29.34	29.34	24	0+44+12+34+16+9	0+44+12+34+16+9	Trypsin	5680000	0.58	0.04	3	SwissProt	P62888	P62888	60S ribosomal protein L30
	206	5	2	28.7	28.7|14.32	12	0+16+10+48+9+64	0+16+10+48+9+64|0+14+10+121	Trypsin	5060000	1.26	0.24	4	SwissProt	Q13404	Q13404|Q15819	Ubiquitin-conjugating enzyme E2 variant 1
	207	2	2	28.64	28.64	10	0+104+12+121+23+73	0+104+12+121+23+73	Trypsin	1250000	1.87	0.14	2	SwissProt	P07711	P07711	Cathepsin L1
	208	3	2	28.42	28.42	19	0+8+11+68+12+20	0+8+11+68+12+20	Trypsin	2820000	0.6	0.06	2	SwissProt	P60866	P60866	40S ribosomal protein S20
	209	2	2	28.39	28.39	3	0+154+15+147+15+527	0+154+15+147+15+527	Trypsin	761000	1.85	0.22	2	SwissProt	Q92598	Q92598	Heat shock protein 105 kDa
	210	5	2	28.3	28.3|13.81|13.81|13.81|13.81|13.81|13.81|13.81|13.81	11	0+11+11+139+11+28	0+11+11+139+11+28|0+10+11+191|0+10+11+186|0+10+11+186|0+10+11+180|0+10+11+182|0+13+11+181|0+10+11+180|0+10+11+180	Trypsin	4370000	0.38	0.02	4	SwissProt	P61026	P61026|P59190|P61006|Q92930|Q15286|P51153|P62820|Q9H0U4|Q92928	Ras-related protein Rab-10
	211	2	2	28.3	28.3	10	0+92+8+14+11+49	0+92+8+14+11+49	Trypsin	1970000	0.81	0.05	2	SwissProt	Q9Y5S9	Q9Y5S9	RNA-binding protein 8A
	212	3	2	27.93	27.93	13	0+88+30+110	0+88+30+110	Trypsin	2550000	0.68	0.33	3	SwissProt	Q9HB71	Q9HB71	Calcyclin-binding protein
	213	2	2	27.73	27.73	3	0+127+19+336+7+171	0+127+19+336+7+171	Trypsin	709000	3.81	0.63	2	SwissProt	P08253	P08253	72 kDa type IV collagenase
	214	2	2	27.67	27.67	4	0+607+35+61	0+607+35+61	Trypsin	2520000	2.05	0.53	2	SwissProt	P23142	P23142	Fibulin-1
	215	2	2	27.6	27.6	9	0+22+20+168	0+22+20+168	Trypsin	646000	0.81	0.11	2	SwissProt	Q96IU4	Q96IU4	Abhydrolase domain-containing protein 14B
	216	3	2	26.69	26.69	13	0+18+12+19+10+99	0+18+12+19+10+99	Trypsin	1670000	1.19	0.06	3	SwissProt	P63279	P63279	SUMO-conjugating enzyme UBC9
	217	2	2	26.63	26.63	16	0+40+15+91+18+36	0+40+15+91+18+36	Trypsin	1550000	1.08	0.13	2	SwissProt	P61086	P61086	Ubiquitin-conjugating enzyme E2 K
	218	3	2	26.61	26.61	6	0+24+12+37+14+330	0+24+12+37+14+330	Trypsin	2230000	0.68	0.62	2	SwissProt	P27797	P27797	Calreticulin
	219	5	2	26.61	26.61	11	0+44+11+42+8+63	0+44+11+42+8+63	Trypsin	3650000	0.87	0.08	3	SwissProt	P59998	P59998	Actin-related protein 2/3 complex subunit 4
	220	2	2	26.57	26.57	9	0+107+10+54+10+20	0+107+10+54+10+20	Trypsin	3950000	17.51	2.36	2	SwissProt	P02753	P02753	Retinol-binding protein 4
	221	3	2	26.51	26.51	6	0+59+15+127+14+210	0+59+15+127+14+210	Trypsin	1190000	0.43	0.01	2	SwissProt	P22234	P22234	Multifunctional protein ADE2
	222	3	2	26.45	26.45	8	0+80+14+69	0+80+14+69	Trypsin	1520000	1.27	0.02	2	SwissProt	P63208	P63208	S-phase kinase-associated protein 1
	223	4	2	26.26	26.26	8	0+75+8+65+11+55	0+75+8+65+11+55	Trypsin	1820000	0.73	0.04	3	SwissProt	P30044	P30044	Peroxiredoxin-5, mitochondrial
	224	3	2	26.11	26.11	2	0+570+21+61+10+817	0+570+21+61+10+817	Trypsin	1370000	0.5	0.12	2	SwissProt	Q92626	Q92626	Peroxidasin homolog
	225	2	2	26.1	26.1	5	0+284+8+110+17+55	0+284+8+110+17+55	Trypsin	775000	10.19	0	1	SwissProt	P02774	P02774	Vitamin D-binding protein
	226	3	2	26.03	26.03	2	0+41+9+84+14+949	0+41+9+84+14+949	Trypsin	976000	15625.6	15624.4	2	SwissProt	O00410	O00410	Importin-5
	227	3	2	25.7	25.7	5	0+429+24+27	0+429+24+27	Trypsin	2110000	1.6	0.12	3	SwissProt	P10619	P10619	Lysosomal protective protein
	228	3	2	25.68	25.68	12	0+50+10+30+8+48	0+50+10+30+8+48	Trypsin	1570000	0.74	0.49	3	SwissProt	P62249	P62249	40S ribosomal protein S16
	229	3	2	25.43	25.43	11	0+100+9+36+11+17	0+100+9+36+11+17	Trypsin	1630000	2.14	0.47	3	SwissProt	Q969H8	Q969H8	UPF0556 protein C19orf10
	230	2	2	25.37	25.37	3	0+134+6+221+7+51	0+134+6+221+7+51	Trypsin	867000	0.05	0	2	SwissProt	Q7L1Q6	Q7L1Q6	Basic leucine zipper and W2 domain-containing protein 1
	231	2	2	25.29	25.29	9	0+58+27+212	0+58+27+212	Trypsin	1020000	0.36	0.36	2	SwissProt	P46777	P46777	60S ribosomal protein L5
	232	2	2	25.24	25.24	4	0+137+12+223+9+49	0+137+12+223+9+49	Trypsin	939000	2.81	0.21	2	SwissProt	P05783	P05783	Keratin, type I cytoskeletal 18
	233	3	2	25.22	25.22	6	0+25+7+33+8+167	0+25+7+33+8+167	Trypsin	1760000	0.49	0.11	3	SwissProt	P14678	P14678	Small nuclear ribonucleoprotein-associated proteins B and B'
	234	2	2	25.21	25.21	5	0+176+9+13+9+110	0+176+9+13+9+110	Trypsin	2630000	1.26	0.12	2	SwissProt	P02649	P02649	Apolipoprotein E
	235	3	2	25.07	25.07	7	0+109+7+104+12+17	0+109+7+104+12+17	Trypsin	1270000	1.11	0.04	2	SwissProt	Q06323	Q06323	Proteasome activator complex subunit 1
	236	5	2	25	25	22	0+124+41+14	0+124+41+14	Trypsin	4970000	1.84	0.28	3	SwissProt	O60888	O60888	Protein CutA
	237	3	2	24.97	24.97	22	0+10+11+40+12+30	0+10+11+40+12+30	Trypsin	2110000	0.39	0.08	3	SwissProt	Q96FQ6	Q96FQ6	Protein S100-A16
	238	2	2	24.89	24.89	1	0+59+6+7+11+813	0+59+6+7+11+813	Trypsin	954000	7.39	0.72	2	SwissProt	Q14574	Q14574	Desmocollin-3
	239	3	2	24.84	24.84	4	0+132+10+210+16+173	0+132+10+210+16+173	Trypsin	1230000	1.82	0.63	3	SwissProt	P48643	P48643	T-complex protein 1 subunit epsilon
	240	5	2	24.64	24.64	13	0+26+30+172	0+26+30+172	Trypsin	4240000	2.52	1.66	3	SwissProt	Q15631	Q15631	Translin
	241	4	2	24.47	24.47	1	0+765+21+980+14+761	0+765+21+980+14+761	Trypsin	1040000	0.96	0.18	3	SwissProt	Q9Y490	Q9Y490	Talin-1
	242	2	2	24.41	24.41|11.68	6	0+12+21+283	0+12+21+283|0+13+10+302	Trypsin	2850000	0.97	0.21	2	SwissProt	P15121	P15121|P14550	Aldose reductase
	243	3	2	24.31	24.31	15	0+149+30+14	0+149+30+14	Trypsin	2350000	0.87	0.14	3	SwissProt	P17900	P17900	Ganglioside GM2 activator
	244	2	2	24.31	24.31	15	0+33+16+103+15+37	0+33+16+103+15+37	Trypsin	1500000	2.26	0.13	2	SwissProt	P52565	P52565	Rho GDP-dissociation inhibitor 1
	245	8	1	24.17	24.17	5	0+85+16+166	0+85+16+166	Trypsin	19700000	17.5	8.99	5	SwissProt	P02647	P02647	Apolipoprotein A-I
	246	2	2	24.15	24.15	2	0+149+12+60+13+656	0+149+12+60+13+656	Trypsin	1120000	4.4	0.7	2	SwissProt	Q06033	Q06033	Inter-alpha-trypsin inhibitor heavy chain H3
	247	3	2	24.08	24.08	6	0+225+16+63+11+84	0+225+16+63+11+84	Trypsin	2120000	1.8	0.41	2	SwissProt	P38571	P38571	Lysosomal acid lipase/cholesteryl ester hydrolase
	248	2	2	24.07	24.07|24.07|13.01	11	0+18+9+77+14+75	0+18+9+77+14+75|0+18+9+77+14+75|0+18+9+169	Trypsin	502000	0.43	0	2	SwissProt	P08134	P08134|P61586|P62745	Rho-related GTP-binding protein RhoC
	249	3	2	23.98	23.98|12.38	10	0+33+17+110+12+117	0+33+17+110+12+117|0+33+17+226	Trypsin	1270000	1.81	0.39	3	SwissProt	P46926	P46926|Q8TDQ7	Glucosamine-6-phosphate isomerase 1
	250	2	2	23.97	23.97	21	0+17+15+9+16+85	0+17+15+9+16+85	Trypsin	1580000	4.66	0.57	2	SwissProt	P69905	P69905	Hemoglobin subunit alpha
	251	2	2	23.79	23.79	5	0+47+10+79+16+363	0+47+10+79+16+363	Trypsin	761000	0.57	0.15	2	SwissProt	P11413	P11413	Glucose-6-phosphate 1-dehydrogenase
	252	3	2	23.53	23.53|12.52|12.52	7	0+6+9+28+17+270	0+6+9+28+17+270|0+42+17+268|0+43+17+263	Trypsin	1300000	0.67	0.03	2	SwissProt	P62136	P62136|P62140|P36873	Serine/threonine-protein phosphatase PP1-alpha catalytic subunit
	253	3	2	23.35	23.35	15	0+54+10+5+9+48	0+54+10+5+9+48	Trypsin	2020000	0.52	0.06	2	SwissProt	P62318	P62318	Small nuclear ribonucleoprotein Sm D3
	254	2	2	23.28	23.28	4	0+227+23+213	0+227+23+213	Trypsin	1810000	3.15	0.41	2	SwissProt	P53634	P53634	Dipeptidyl peptidase 1
	255	3	2	23.16	23.16	5	0+5+8+197+7+44	0+5+8+197+7+44	Trypsin	3880000	1.09	0.03	3	SwissProt	P12004	P12004	Proliferating cell nuclear antigen
	256	1	1	23.12	23.12	1	0+414+11+131	0+414+11+131	Trypsin	1080000	1.66	0	1	SwissProt	P07686	P07686	Beta-hexosaminidase subunit beta
	257	4	2	22.86	22.86	8	0+191+15+30+8+14	0+191+15+30+8+14	Trypsin	3680000	0.38	0.05	4	SwissProt	P22692	P22692	Insulin-like growth factor-binding protein 4
	258	2	2	22.67	22.67	15	0+81+17+80+19+30	0+81+17+80+19+30	Trypsin	66600	0.65	0.65	2	SwissProt	P22061	P22061	Protein-L-isoaspartate(D-aspartate) O-methyltransferase
	259	3	2	22.41	22.41	7	0+151+7+18+12+52	0+151+7+18+12+52	Trypsin	1550000	0.45	0.07	3	SwissProt	Q96C19	Q96C19	EF-hand domain-containing protein D2
	260	1	1	22.35	22.35	4	0+465+27+71	0+465+27+71	Trypsin	1860000	2.11	0	1	SwissProt	O14773	O14773	Tripeptidyl-peptidase 1
	261	2	2	22.34	22.34	4	0+213+12+168+8+82	0+213+12+168+8+82	Trypsin	835000	3.83	3.62	2	SwissProt	P05787	P05787	Keratin, type II cytoskeletal 8
	262	2	2	22.3	22.3	9	0+53+8+4+13+134	0+53+8+4+13+134	Trypsin	1160000	1.48	0.4	2	SwissProt	P45877	P45877	Peptidyl-prolyl cis-trans isomerase C
	263	2	2	22.29	22.29	5	0+208+16+107+8+137	0+208+16+107+8+137	Trypsin	1860000	1.35	0.07	2	SwissProt	Q9H3G5	Q9H3G5	Probable serine carboxypeptidase CPVL
	264	2	2	22.18	22.18	11	0+55+8+57+7	0+55+8+57+7	Trypsin	4060000	1.36	0	1	SwissProt	P61970	P61970	Nuclear transport factor 2
	265	4	1	22.07	22.07	7	0+78+9+28	0+78+9+28	Trypsin	25300000	1.46	0.01	2	SwissProt	P14174	P14174	Macrophage migration inhibitory factor
	266	3	2	21.84	21.84	7	0+37+23+40+13+362	0+37+23+40+13+362	Trypsin	2190000	0.93	0.65	3	SwissProt	Q01518	Q01518	Adenylyl cyclase-associated protein 1
	267	2	2	21.82	21.82	8	0+101+17+233+19+63	0+101+17+233+19+63	Trypsin	488000	4.81	1.49	2	SwissProt	Q99538	Q99538	Legumain
	268	1	1	21.45	21.45|21.45|21.45	13	0+16+25+148	0+16+25+148|0+16+25+148|0+16+25+148	Trypsin	432000	0.1	0	1	SwissProt	P01116	P01116|P01112|P01111	GTPase KRas
	269	2	1	20.25	20.25	8	0+98+13+39	0+98+13+39	Trypsin	139000	1.29	0	1	SwissProt	P52434	P52434	DNA-directed RNA polymerases I, II, and III subunit RPABC3
	270	2	1	19.87	19.87	5	0+36+22+325	0+36+22+325	Trypsin	1090000	0.11	0.02	2	SwissProt	O95084	O95084	Serine protease 23
	271	3	1	19.58	19.58	1	0+79+16+800	0+79+16+800	Trypsin	3470000	1.68	0.13	2	SwissProt	Q14118	Q14118	Dystroglycan
	272	1	1	18.67	18.67	2	0+263+10+142	0+263+10+142	Trypsin	786000	0	0	0	SwissProt	P05543	P05543	Thyroxine-binding globulin
	273	1	1	18.36	18.36	2	0+247+16+299	0+247+16+299	Trypsin	720000	2.88	0	1	SwissProt	P00750	P00750	Tissue-type plasminogen activator
	274	4	1	18.25	18.25	5	0+8+9+148	0+8+9+148	Trypsin	852000	3.2	3.67	3	SwissProt	P46783	P46783	40S ribosomal protein S10
	275	3	1	18.06	18.06	4	0+144+11+102	0+144+11+102	Trypsin	2080000	0.87	0.09	2	SwissProt	Q86V81	Q86V81	THO complex subunit 4
	276	1	1	17.9	17.9	1	0+78+12+652	0+78+12+652	Trypsin	2500000	0.39	0	1	SwissProt	P16070	P16070	CD44 antigen
	277	1	1	17.87	17.87	5	0+201+15+44	0+201+15+44	Trypsin	441000	5.85	0	1	SwissProt	Q9UHG2	Q9UHG2	ProSAAS
	278	1	1	17.56	17.56	2	0+150+11+330	0+150+11+330	Trypsin	3720000	8.82	0	1	SwissProt	P08697	P08697	Alpha-2-antiplasmin
	279	1	1	17.48	17.48	7	0+163+16+48	0+163+16+48	Trypsin	824000	0.76	0	1	SwissProt	Q92520	Q92520	Protein FAM3C
	280	2	1	17.32	17.32|17.32|17.32	2	0+198+11+209	0+198+11+209|0+198+11+209|0+69+11+130	Trypsin	690000	1.06	0	1	SwissProt	Q9P1U1	Q9P1U1|P61158|Q9C0K3	Actin-related protein 3B
	281	1	1	17.28	17.28	3	0+74+14+293	0+74+14+293	Trypsin	1090000	1.44	0	1	SwissProt	O00622	O00622	Protein CYR61
	282	3	1	17.24	17.24	2	0+165+11+215	0+165+11+215	Trypsin	801000	3094.22	3093.78	2	SwissProt	P55209	P55209	Nucleosome assembly protein 1-like 1
	283	2	1	17.19	17.19	4	0+208+13+45	0+208+13+45	Trypsin	839000	1.03	0	1	SwissProt	Q9Y287	Q9Y287	Integral membrane protein 2B
	284	1	1	16.98	16.98	5	0+126+20+240	0+126+20+240	Trypsin	53500	1.53	0	1	SwissProt	P54687	P54687	Branched-chain-amino-acid aminotransferase, cytosolic
	285	1	1	16.92	16.92	3	0+220+17+327	0+220+17+327	Trypsin	312000	0.22	0	1	SwissProt	Q9Y262	Q9Y262	Eukaryotic translation initiation factor 3 subunit L
	286	2	1	16.85	16.85	3	0+242+15+132	0+242+15+132	Trypsin	256000	0.57	0	1	SwissProt	Q15008	Q15008	26S proteasome non-ATPase regulatory subunit 6
	287	3	1	16.76	16.76|16.76|16.76|16.76|16.76|16.76|16.76|16.76|16.76|16.76|16.76|16.76|16.76|16.76|16.76	7	0+101+9+17	0+101+9+17|0+100+9+17|0+100+9+17|0+100+9+17|0+100+9+17|0+100+9+17|0+100+9+17|0+100+9+17|0+100+9+17|0+100+9+17|0+100+9+17|0+100+9+17|0+100+9+17|0+100+9+17|0+100+9+17	Trypsin	10300000	0.37	0.09	2	SwissProt	Q96A08	Q96A08|Q99879|Q99880|P33778|P57053|P58876|Q99877|Q16778|Q5QNW6|Q8N257|P23527|P62807|P06899|Q93079|O60814	Histone H2B type 1-A
	288	2	1	16.53	16.53	6	0+61+12+123	0+61+12+123	Trypsin	625000	0.95	0	1	SwissProt	P30085	P30085	UMP-CMP kinase
	289	1	1	16.38	16.38|16.38	6	0+132+11+28	0+132+11+28|0+133+11+28	Trypsin	571000	0.7	0	1	SwissProt	P19105	P19105|O14950	Myosin regulatory light chain 12A
	290	2	1	16.12	16.12	7	0+163+23+116	0+163+23+116	Trypsin	1060000	1.83	0	1	SwissProt	O76061	O76061	Stanniocalcin-2
	291	2	1	15.84	15.84	17	0+37+17+43	0+37+17+43	Trypsin	2040000	0.9	0	1	SwissProt	P60903	P60903	Protein S100-A10
	292	1	1	15.75	15.75	3	0+127+14+249	0+127+14+249	Trypsin	36200	0.48	0	1	SwissProt	Q12905	Q12905	Interleukin enhancer-binding factor 2
	293	3	1	15.75	15.75	3	0+83+15+298	0+83+15+298	Trypsin	1340000	0.39	0.21	2	SwissProt	Q9NTK5	Q9NTK5	Obg-like ATPase 1
	294	2	1	15.73	15.73	2	0+351+13+179	0+351+13+179	Trypsin	1410000	0.88	0	1	SwissProt	P31948	P31948	Stress-induced-phosphoprotein 1
	295	3	1	15.68	15.68	2	0+306+13+220	0+306+13+220	Trypsin	562000	0.37	0.29	3	SwissProt	P50991	P50991	T-complex protein 1 subunit delta
	296	1	1	15.55	15.55	2	0+69+8+227	0+69+8+227	Trypsin	343000	2.77	0	1	SwissProt	P10646	P10646	Tissue factor pathway inhibitor
	297	1	1	15.51	15.51|15.51|15.51	6	0+151+12+21	0+151+12+21|0+151+12+21|0+151+12+21	Trypsin	91400	0.39	0	1	SwissProt	P62834	P62834|A6NIZ1|P61224	Ras-related protein Rap-1A
	298	1	1	15.49	15.49	4	0+27+10+168	0+27+10+168	Trypsin	486000	0.71	0	1	SwissProt	P04792	P04792	Heat shock protein beta-1
	299	1	1	15.43	15.43	4	0+6+14+293	0+6+14+293	Trypsin	207000	0.73	0	1	SwissProt	O43765	O43765	Small glutamine-rich tetratricopeptide repeat-containing protein alpha
	300	1	1	15.43	15.43	1	0+80+15+878	0+80+15+878	Trypsin	535000	1.59	0	1	SwissProt	P19021	P19021	Peptidyl-glycine alpha-amidating monooxygenase
	301	1	1	15.42	15.42	1	0+106+16+801	0+106+16+801	Trypsin	399000	0.26	0	1	SwissProt	O14786	O14786	Neuropilin-1
	302	1	1	15.38	15.38	5	0+94+15+162	0+94+15+162	Trypsin	430000	1.2	0	1	SwissProt	Q96FW1	Q96FW1	Ubiquitin thioesterase OTUB1
	303	1	1	15.32	15.32	13	0+78+19+40	0+78+19+40	Trypsin	192000	0.63	0	1	SwissProt	P52758	P52758	Ribonuclease UK114
	304	2	1	15.28	15.28	9	0+164+24+57	0+164+24+57	Trypsin	742000	1.52	0	1	SwissProt	P56537	P56537	Eukaryotic translation initiation factor 6
	305	1	1	15.21	15.21	8	0+41+15+121	0+41+15+121	Trypsin	753000	0.84	0	1	SwissProt	P62633	P62633	Cellular nucleic acid-binding protein
	306	1	1	15.21	15.21	5	0+50+10+122	0+50+10+122	Trypsin	610000	0.98	0	1	SwissProt	Q9UBQ0	Q9UBQ0	Vacuolar protein sorting-associated protein 29
	307	1	1	15.16	15.16	5	0+114+9+49	0+114+9+49	Trypsin	860000	1.53	0	1	SwissProt	O95881	O95881	Thioredoxin domain-containing protein 12
	308	2	1	15.15	15.15	6	0+111+10+22	0+111+10+22	Trypsin	695000	9.39	2.35	2	SwissProt	P21741	P21741	Midkine
	309	1	1	15.02	15.02	9	0+87+9	0+87+9	Trypsin	675000	0	0	0	SwissProt	O95777	O95777	N-alpha-acetyltransferase 38, NatC auxiliary subunit
	310	3	1	14.97	14.97	3	0+133+9+87	0+133+9+87	Trypsin	2440000	0.65	0.02	2	SwissProt	P68402	P68402	Platelet-activating factor acetylhydrolase IB subunit beta
	311	2	1	14.83	14.83	3	0+106+12+205	0+106+12+205	Trypsin	1140000	0.68	0	1	SwissProt	Q13642	Q13642	Four and a half LIM domains protein 1
	312	2	1	14.78	14.78	0	0+2862+17+33	0+2862+17+33	Trypsin	1080000	21.1	0	1	SwissProt	P35556	P35556	Fibrillin-2
	313	2	1	14.73	14.73	7	0+14+13+153	0+14+13+153	Trypsin	1220000	0.7	0	1	SwissProt	P07741	P07741	Adenine phosphoribosyltransferase
	314	1	1	14.69	14.69	7	0+105+10+19	0+105+10+19	Trypsin	797000	2.31	0	1	SwissProt	P16860	P16860	Natriuretic peptides B
	315	2	1	14.63	14.63	7	0+106+11+34	0+106+11+34	Trypsin	964000	0.48	0	1	SwissProt	P62263	P62263	40S ribosomal protein S14
	316	1	1	14.53	14.53	3	0+118+14+308	0+118+14+308	Trypsin	381000	0.33	0	1	SwissProt	Q15084	Q15084	Protein disulfide-isomerase A6
	317	3	1	14.48	14.48	1	0+259+6+116	0+259+6+116	Trypsin	14200000	6.44	4.78	3	SwissProt	P06732	P06732	Creatine kinase M-type
	318	1	1	14.45	14.45	4	0+76+13+204	0+76+13+204	Trypsin	231000	0.64	0	1	SwissProt	P15880	P15880	40S ribosomal protein S2
	319	1	1	14.24	14.24	1	0+395+10+145	0+395+10+145	Trypsin	404000	1.28	0	1	SwissProt	O43405	O43405	Cochlin
	320	3	1	14.23	14.23	1	0+678+15+365	0+678+15+365	Trypsin	1600000	0.56	0.56	2	SwissProt	P22314	P22314	Ubiquitin-like modifier-activating enzyme 1
	321	2	1	14.16	14.16	4	0+80+10+116	0+80+10+116	Trypsin	846000	1.1	0.47	2	SwissProt	O43399	O43399	Tumor protein D54
	322	1	1	14.04	14.04	12	0+99+20+44	0+99+20+44	Trypsin	251000	0.55	0	1	SwissProt	Q9BX68	Q9BX68	Histidine triad nucleotide-binding protein 2, mitochondrial
	323	3	1	14.03	14.03|14.03|14.03	11	0+20+12+71	0+20+12+71|0+21+12+62|0+21+12+62	Trypsin	6720000	1.63	0.08	2	SwissProt	P55854	P55854|P61956|Q6EEV6	Small ubiquitin-related modifier 3
	324	7	1	13.98	13.98	2	0+285+10+68	0+285+10+68	Trypsin	50400000	19	11.89	4	SwissProt	Q9H6D7	Q9H6D7	HAUS augmin-like complex subunit 4
	325	1	1	13.95	13.95	1	0+28+10+473	0+28+10+473	Trypsin	337000	0.38	0	1	SwissProt	P48444	P48444	Coatomer subunit delta
	326	1	1	13.94	13.94|13.94	2	0+192+7+137	0+192+7+137|0+194+7+126	Trypsin	368000	1.46	0	1	SwissProt	Q4G0F5	Q4G0F5|O75436	Vacuolar protein sorting-associated protein 26B
	327	3	1	13.93	13.93	3	0+197+15+266	0+197+15+266	Trypsin	355000	26811.5	19607.5	3	SwissProt	P04004	P04004	Vitronectin
	328	1	1	13.88	13.88	2	0+327+9+103	0+327+9+103	Trypsin	659000	34.21	0	1	SwissProt	Q08629	Q08629	Testican-1
	329	1	1	13.79	13.79	14	0+104+17	0+104+17	Trypsin	702000	0	0	0	SwissProt	P35244	P35244	Replication protein A 14 kDa subunit
	330	1	1	13.7	13.7	0	0+1208+9+569	0+1208+9+569	Trypsin	1400000	1.53	0	1	SwissProt	P07942	P07942	Laminin subunit beta-1
	331	3	1	13.66	13.66	1	0+546+7+145	0+546+7+145	Trypsin	6030000	4.48	2.52	2	SwissProt	P02787	P02787	Serotransferrin
	332	1	1	13.65	13.65	6	0+135+14+81	0+135+14+81	Trypsin	47800	0.42	0	1	SwissProt	O75608	O75608	Acyl-protein thioesterase 1
	333	2	1	13.64	13.64	3	0+332+12+50	0+332+12+50	Trypsin	1530000	0.78	0.08	2	SwissProt	Q9UQ80	Q9UQ80	Proliferation-associated protein 2G4
	334	1	1	13.63	13.63	2	0+300+15+214	0+300+15+214	Trypsin	296000	0.68	0	1	SwissProt	P52292	P52292	Importin subunit alpha-2
	335	2	1	13.62	13.62	6	0+60+8+62	0+60+8+62	Trypsin	440000	0.83	0	1	SwissProt	P62244	P62244	40S ribosomal protein S15a
	336	2	1	13.6	13.6	11	0+61+11+26	0+61+11+26	Trypsin	807000	0.65	0.03	2	SwissProt	Q99584	Q99584	Protein S100-A13
	337	1	1	13.58	13.58	3	0+117+7+93	0+117+7+93	Trypsin	296000	1.8	0	1	SwissProt	P62993	P62993	Growth factor receptor-bound protein 2
	338	2	1	13.57	13.57	2	0+211+8+62	0+211+8+62	Trypsin	2340000	120.71	0	1	SwissProt	Q96S21	Q96S21	Ras-related protein Rab-40C
	339	1	1	13.51	13.51	0	0+244+10+886	0+244+10+886	Trypsin	265000	1.22	0	1	SwissProt	Q16531	Q16531	DNA damage-binding protein 1
	340	2	1	13.46	13.46	5	0+118+19+187	0+118+19+187	Trypsin	1230000	1.45	0.43	2	SwissProt	P67809	P67809	Nuclease-sensitive element-binding protein 1
	341	1	1	13.41	13.41|13.41|13.41	5	0+22+11+182	0+22+11+182|0+22+11+182|0+23+11+182	Trypsin	198000	0.43	0	1	SwissProt	P61020	P61020|P20339|P51148	Ras-related protein Rab-5B
	342	1	1	13.4	13.4	8	0+91+14+69	0+91+14+69	Trypsin	347000	1.06	0	1	SwissProt	Q9GZN8	Q9GZN8	UPF0687 protein C20orf27
	343	1	1	13.35	13.35	1	0+385+9+366	0+385+9+366	Trypsin	312000	0.45	0	1	SwissProt	P02786	P02786	Transferrin receptor protein 1
	344	1	1	13.32	13.32	3	0+323+19+273	0+323+19+273	Trypsin	115000	45.92	0	1	SwissProt	O15240	O15240	Neurosecretory protein VGF
	345	2	1	13.3	13.3	7	0+40+8+53	0+40+8+53	Trypsin	735000	0.21	0	2	SwissProt	P26447	P26447	Protein S100-A4
	346	1	1	13.28	13.28	6	0+112+13+75	0+112+13+75	Trypsin	1540000	0.4	0	1	SwissProt	O15347	O15347	High mobility group protein B3
	347	1	1	13.19	13.19|13.19	2	0+52+8+222	0+52+8+222|0+49+8+168	Trypsin	528000	0.31	0	1	SwissProt	P09012	P09012|P08579	U1 small nuclear ribonucleoprotein A
	348	2	1	13.14	13.14	8	0+161+22+78	0+161+22+78	Trypsin	939000	1.36	0	1	SwissProt	Q9UHY7	Q9UHY7	Enolase-phosphatase E1
	349	1	1	13.12	13.12	2	0+171+13+439	0+171+13+439	Trypsin	403000	0.64	0	1	SwissProt	O60506	O60506	Heterogeneous nuclear ribonucleoprotein Q
	350	1	1	13.08	13.08	3	0+249+9+19	0+249+9+19	Trypsin	1290000	1.69	0	1	SwissProt	Q99436	Q99436	Proteasome subunit beta type-7
	351	2	1	13.07	13.07	6	0+139+21+152	0+139+21+152	Trypsin	166000	1.69	0.8	2	SwissProt	O00764	O00764	Pyridoxal kinase
	352	1	1	13.07	13.07	5	0+28+17+251	0+28+17+251	Trypsin	44600	0.29	0	1	SwissProt	P53004	P53004	Biliverdin reductase A
	353	1	1	13.03	13.03	2	0+160+10+206	0+160+10+206	Trypsin	98200	1.03	0	1	SwissProt	P35237	P35237	Serpin B6
	354	1	1	12.98	12.98	1	0+549+7+43	0+549+7+43	Trypsin	779000	0	0	0	SwissProt	P43652	P43652	Afamin
	355	1	1	12.98	12.98	6	0+76+8+44	0+76+8+44	Trypsin	793000	0.41	0	1	SwissProt	P55769	P55769	NHP2-like protein 1
	356	1	1	12.96	12.96	3	0+173+12+176	0+173+12+176	Trypsin	355000	23.94	0	1	SwissProt	Q99873	Q99873	Protein arginine N-methyltransferase 1
	357	1	1	12.94	12.94	3	0+256+11+64	0+256+11+64	Trypsin	1190000	0.65	0	1	SwissProt	Q9Y266	Q9Y266	Nuclear migration protein nudC
	358	1	1	12.92	12.92	2	0+394+9+29	0+394+9+29	Trypsin	372000	2.13	0	1	SwissProt	Q8NBS9	Q8NBS9	Thioredoxin domain-containing protein 5
	359	1	1	12.91	12.91	2	0+212+13+304	0+212+13+304	Trypsin	301000	0.24	0	1	SwissProt	P06576	P06576	ATP synthase subunit beta, mitochondrial
	360	1	1	12.9	12.9	6	0+87+28+300	0+87+28+300	Trypsin	743000	1.49	0	1	SwissProt	O43505	O43505	N-acetyllactosaminide beta-1,3-N-acetylglucosaminyltransferase
	361	2	1	12.9	12.9	3	0+96+12+199	0+96+12+199	Trypsin	648000	0.39	0.12	2	SwissProt	Q96AG4	Q96AG4	Leucine-rich repeat-containing protein 59
	362	1	1	12.82	12.82	3	0+79+13+243	0+79+13+243	Trypsin	635000	0.9	0	1	SwissProt	O76003	O76003	Glutaredoxin-3
	363	1	1	12.8	12.8	6	0+119+13+56	0+119+13+56	Trypsin	421000	0.51	0	1	SwissProt	Q07020	Q07020	60S ribosomal protein L18
	364	1	1	12.78	12.78	2	0+380+10+81	0+380+10+81	Trypsin	974000	2.15	0	1	SwissProt	P48723	P48723	Heat shock 70 kDa protein 13
	365	1	1	12.72	12.72	2	0+30+13+451	0+30+13+451	Trypsin	63500	1.59	0	1	SwissProt	P54578	P54578	Ubiquitin carboxyl-terminal hydrolase 14
	366	1	1	12.65	12.65|12.65	1	0+295+8+122	0+295+8+122|0+296+8+121	Trypsin	682000	1.2	0	1	SwissProt	Q16576	Q16576|Q09028	Histone-binding protein RBBP7
	367	1	1	12.64	12.64	5	0+55+18+277	0+55+18+277	Trypsin	348000	1.09	0	1	SwissProt	O75787	O75787	Renin receptor
	368	2	1	12.64	12.64	1	0+641+19+570	0+641+19+570	Trypsin	183000	0.61	0	1	SwissProt	Q86VP6	Q86VP6	Cullin-associated NEDD8-dissociated protein 1
	369	1	1	12.61	12.61	2	0+107+9+218	0+107+9+218	Trypsin	447000	3.45	0	1	SwissProt	O60911	O60911	Cathepsin L2
	370	1	1	12.6	12.6	4	0+95+11+140	0+95+11+140	Trypsin	473000	1.6	0	1	SwissProt	Q9BZM5	Q9BZM5	NKG2D ligand 2
	371	1	1	12.59	12.59	1	0+1108+12+72	0+1108+12+72	Trypsin	50000	0.07	0	1	SwissProt	Q9NQC3	Q9NQC3	Reticulon-4
	372	1	1	12.58	12.58	2	0+141+10+205	0+141+10+205	Trypsin	717000	1.07	0	1	SwissProt	Q12907	Q12907	Vesicular integral-membrane protein VIP36
	373	1	1	12.5	12.5	1	0+13+7+368	0+13+7+368	Trypsin	1230000	5.63	0	1	SwissProt	P36575	P36575	Arrestin-C
	374	1	1	12.49	12.49	0	0+341+14+1605	0+341+14+1605	Trypsin	320000	0.61	0	1	SwissProt	P35579	P35579	Myosin-9
	375	1	1	12.48	12.48	8	0+57+16+109	0+57+16+109	Trypsin	397000	1.79	0	1	SwissProt	Q9Y2B0	Q9Y2B0	Protein canopy homolog 2
	376	1	1	12.45	12.45	4	0+190+9+25	0+190+9+25	Trypsin	426000	3.18	0	1	SwissProt	Q9UM22	Q9UM22	Mammalian ependymin-related protein 1
	377	1	1	12.41	12.41	12	0+65+15+42	0+65+15+42	Trypsin	344000	0.63	0	1	SwissProt	Q9BT73	Q9BT73	Proteasome assembly chaperone 3
	378	1	1	12.39	12.39	11	0+19+18+117	0+19+18+117	Trypsin	65300	0.96	0	1	SwissProt	Q99471	Q99471	Prefoldin subunit 5
	379	1	1	12.38	12.38	2	0+157+11+212	0+157+11+212	Trypsin	219000	0.66	0	1	SwissProt	O00154	O00154	Cytosolic acyl coenzyme A thioester hydrolase
	380	1	1	12.33	12.33	5	0+30+7+89	0+30+7+89	Trypsin	1010000	0.49	0	1	SwissProt	P49773	P49773	Histidine triad nucleotide-binding protein 1
	381	1	1	12.26	12.26	2	0+413+11+105	0+413+11+105	Trypsin	496000	2.69	0	1	SwissProt	P06865	P06865	Beta-hexosaminidase subunit alpha
	382	2	1	12.25	12.25	1	0+144+7+344	0+144+7+344	Trypsin	4470000	8.51	1.62	2	SwissProt	P04217	P04217	Alpha-1B-glycoprotein
	383	1	1	12.24	12.24|12.24	7	0+90+11+46	0+90+11+46|0+90+11+46	Trypsin	1740000	0.35	0	1	SwissProt	P62837	P62837|P61077	Ubiquitin-conjugating enzyme E2 D2
	384	2	1	12.17	12.17	3	0+380+13+25	0+380+13+25	Trypsin	577000	8.17	2.97	2	SwissProt	P50454	P50454	Serpin H1
	385	1	1	12.15	12.15	5	0+76+14+153	0+76+14+153	Trypsin	9020	0	0	1	SwissProt	P23396	P23396	40S ribosomal protein S3
	386	3	1	12.09	12.09	6	0+81+11+73	0+81+11+73	Trypsin	2490000	0.97	0.08	2	SwissProt	P60981	P60981	Destrin
	387	2	1	12.08	12.08	5	0+135+11+38	0+135+11+38	Trypsin	1130000	0.65	0	1	SwissProt	Q96EK6	Q96EK6	Glucosamine 6-phosphate N-acetyltransferase
	388	1	1	11.99	11.99	1	0+538+9+257	0+538+9+257	Trypsin	13400000	92.82	0	1	SwissProt	Q2NL82	Q2NL82	Pre-rRNA-processing protein TSR1 homolog
	389	1	1	11.96	11.96	0	0+1186+15+3483	0+1186+15+3483	Trypsin	535000	0.37	0	1	SwissProt	Q15149	Q15149	Plectin
	390	1	1	11.91	11.91	1	0+126+22+1190	0+126+22+1190	Trypsin	316000	1.7	0	1	SwissProt	O15067	O15067	Phosphoribosylformylglycinamidine synthase
	391	1	1	11.91	11.91	2	0+75+10+277	0+75+10+277	Trypsin	1010000	5.44	0	1	SwissProt	Q9BRK5	Q9BRK5	45 kDa calcium-binding protein
	392	1	1	11.9	11.9|11.9|11.9	5	0+12+12+191	0+12+12+191|0+12+12+187|0+12+12+185	Trypsin	1100000	0.15	0	1	SwissProt	P09429	P09429|B2RPK0|P26583	High mobility group protein B1
	393	1	1	11.9	11.9	12	0+58+14+36	0+58+14+36	Trypsin	687000	1.4	0	1	SwissProt	P62942	P62942	Peptidyl-prolyl cis-trans isomerase FKBP1A
	394	2	1	11.89	11.89	1	0+64+11+744	0+64+11+744	Trypsin	2740000	1.76	0.25	2	SwissProt	Q13443	Q13443	Disintegrin and metalloproteinase domain-containing protein 9
	395	1	1	11.88	11.88	1	0+322+9+188	0+322+9+188	Trypsin	8400000	1039.44	0	1	SwissProt	Q8N9N5	Q8N9N5	Protein BANP
	396	1	1	11.87	11.87	3	0+185+15+176	0+185+15+176	Trypsin	80800	1.98	0	1	SwissProt	Q8NCH0	Q8NCH0	Carbohydrate sulfotransferase 14
	397	1	1	11.85	11.85	4	0+203+11+56	0+203+11+56	Trypsin	89300	0.97	0	1	SwissProt	Q9NQ88	Q9NQ88	Probable fructose-2,6-bisphosphatase TIGAR
	398	1	1	11.84	11.84	6	0+113+13+81	0+113+13+81	Trypsin	167000	0.9	0	1	SwissProt	P51149	P51149	Ras-related protein Rab-7a
	399	1	1	11.83	11.83|11.83|11.83	4	0+166+8+18	0+166+8+18|0+166+8+18|0+166+8+18	Trypsin	741000	0.71	0	1	SwissProt	P63000	P63000|P15153|P60763	Ras-related C3 botulinum toxin substrate 1
	400	2	1	11.8	11.8|11.8	12	0+58+12+26	0+58+12+26|0+58+12+26	Trypsin	535000	0.77	0.02	2	SwissProt	Q9NP97	Q9NP97|Q8TF09	Dynein light chain roadblock-type 1
	401	1	1	11.79	11.79	1	0+872+11+188	0+872+11+188	Trypsin	88000	0.52	0	1	SwissProt	O14980	O14980	Exportin-1
	402	1	1	11.74	11.74	3	0+145+10+158	0+145+10+158	Trypsin	716000	1.07	0	1	SwissProt	Q9HC38	Q9HC38	Glyoxalase domain-containing protein 4
	403	1	1	11.72	11.72	5	0+39+11+151	0+39+11+151	Trypsin	1050000	1.65	0	1	SwissProt	P43487	P43487	Ran-specific GTPase-activating protein
	404	2	1	11.71	11.71|11.71	1	0+522+12+300	0+522+12+300|0+526+12+299	Trypsin	1180000	11.88	0	1	SwissProt	Q9ULQ0	Q9ULQ0|Q5VSL9	Protein FAM40B
	405	1	1	11.62	11.62	2	0+244+11+200	0+244+11+200	Trypsin	779000	1.55	0	1	SwissProt	Q13867	Q13867	Bleomycin hydrolase
	406	1	1	11.61	11.61	3	0+93+11+223	0+93+11+223	Trypsin	1580000	0.08	0	1	SwissProt	Q9H425	Q9H425	Uncharacterized protein C1orf198
	407	1	1	11.6	11.6	7	0+51+10+78	0+51+10+78	Trypsin	527000	1.26	0	1	SwissProt	Q1L6U9	Q1L6U9	Prostate-associated microseminoprotein
	408	1	1	11.58	11.58	0	0+60+11+1304	0+60+11+1304	Trypsin	695000	18.43	0	1	SwissProt	Q14112	Q14112	Nidogen-2
	409	1	1	11.54	11.54	12	0+33+16+84	0+33+16+84	Trypsin	282000	0.47	0	1	SwissProt	O15116	O15116	U6 snRNA-associated Sm-like protein LSm1
	410	2	1	11.5	11.5	10	0+5+10+78	0+5+10+78	Trypsin	400000	1.85	0	1	SwissProt	Q9H299	Q9H299	SH3 domain-binding glutamic acid-rich-like protein 3
	411	2	1	11.46	11.46	12	0+41+11+34	0+41+11+34	Trypsin	265000	0.97	0	1	SwissProt	P49458	P49458	Signal recognition particle 9 kDa protein
	412	1	1	11.43	11.43	13	0+41+12+36	0+41+12+36	Trypsin	150000	1.37	0	1	SwissProt	O75531	O75531	Barrier-to-autointegration factor
	413	1	1	11.37	11.37	6	0+33+6+59	0+33+6+59	Trypsin	713000	1.09	0	1	SwissProt	P04080	P04080	Cystatin-B
	414	1	1	11.36	11.36	6	0+150+13+42	0+150+13+42	Trypsin	313000	1.07	0	1	SwissProt	Q9Y5Z4	Q9Y5Z4	Heme-binding protein 2
	415	2	1	11.34	11.34	7	0+178+16+30	0+178+16+30	Trypsin	624000	1.07	0	1	SwissProt	Q6P587	Q6P587	Fumarylacetoacetate hydrolase domain-containing protein 1
	416	1	1	11.32	11.32	1	0+300+8+200	0+300+8+200	Trypsin	760000	1.11	0	1	SwissProt	P07237	P07237	Protein disulfide-isomerase
	417	1	1	11.3	11.3	0	0+1484+10+218	0+1484+10+218	Trypsin	401000	1.58	0	1	SwissProt	P08572	P08572	Collagen alpha-2(IV) chain
	418	2	1	11.29	11.29	1	0+400+7+201	0+400+7+201	Trypsin	2610000	0.41	0.02	2	SwissProt	Q8NAB2	Q8NAB2	Kelch repeat and BTB domain-containing protein 3
	419	1	1	11.23	11.23	4	0+29+6+112	0+29+6+112	Trypsin	868000	4.33	0	1	SwissProt	P02766	P02766	Transthyretin
	420	1	1	11.23	11.23	3	0+23+7+150	0+23+7+150	Trypsin	899000	0.63	0	1	SwissProt	P41271	P41271	Neuroblastoma suppressor of tumorigenicity 1
	421	2	1	11.17	11.17	10	0+91+14+35	0+91+14+35	Trypsin	1440000	0.59	0	1	SwissProt	P35080	P35080	Profilin-2
	422	1	1	11.13	11.13	8	0+61+12+71	0+61+12+71	Trypsin	518000	0.91	0	1	SwissProt	Q9Y547	Q9Y547	Heat shock protein beta-11
	423	1	1	11.06	11.06	0	0+264+15+2085	0+264+15+2085	Trypsin	167000	0.9	0	1	SwissProt	Q01082	Q01082	Spectrin beta chain, brain 1
	424	1	1	11.03	11.03	22	0+33+20+34	0+33+20+34	Trypsin	1050000	1.47	0	1	SwissProt	P07108	P07108	Acyl-CoA-binding protein
	425	1	1	11.03	11.03	10	0+73+9+4	0+73+9+4	Trypsin	42500	1.24	0	1	SwissProt	Q9H3K6	Q9H3K6	BolA-like protein 2

## Sheet: KHOS-HOS L to H Run 3
	groupNum	numSpectra	numPepsUnique	scoreUnique	scoresUnique	percentCoverage	coverage_map	coverage_maps	enzyme	totalIntensity	lightOverHeavyRatioMean	stddevLightOverHeavyRatio	numLHRatios	database	accession_number	accession_numbers	entry_name
	1	58	32	496.26	496.26|463.49|171.18|111.82	46	0+21+10+4+11+1+29+19+8+3+15+12+23+18+21+3+16+22+18+10+27+1+20+19+13+15+28+15+11+22+40+3+14+10+14+49+12+56+16+6+17+12+20+10+12+15+11+98+13+29	0+21+10+4+11+1+29+19+8+3+15+12+23+18+21+3+16+22+18+10+27+1+20+19+13+15+28+15+11+22+40+3+14+10+14+49+12+56+16+6+17+12+20+10+12+15+11+98+13+29|0+40+10+4+11+18+12+19+8+3+15+12+23+6+33+25+34+10+27+1+8+31+13+32+11+15+11+5+13+4+40+3+15+72+8+12+18+30+16+27+28+10+12+92+16+16+30+12|0+28+10+4+11+18+12+30+15+12+23+136+8+31+13+32+11+48+15+437|0+35+10+4+11+18+12+19+8+30+23+175+13+92+14+437	Trypsin	153000000	2291.79	13196.5	57	SwissProt	P12814	P12814|O43707|P35609|Q08043	Alpha-actinin-1
	2	28	24	419.59	419.59|15.77	26	0+50+9+8+12+91+17+228+15+18+21+24+12+15+32+60+19+54+12+66+33+69+38+55+9+27+20+19+29+4+18+27+30+95+10+24+18+83+28+65	0+50+9+8+12+91+17+228+15+18+21+24+12+15+32+60+19+54+12+66+33+69+38+55+9+27+20+19+29+4+18+27+30+95+10+24+18+83+28+65|0+44+9+1434	Trypsin	103000000	83.71	271.23	25	SwissProt	P02452	P02452|P02458	Collagen alpha-1(I) chain
	3	36	24	353.78	353.78|43.28|37.41	13	0+76+11+92+11+95+14+2+8+31+15+12+9+7+17+27+10+143+13+41+21+29+16+221+37+49+25+39+16+147+12+50+16+69+18+65+13+248+28+557+23+207+19+53+9+26	0+76+11+92+11+95+14+2+8+31+15+12+9+7+17+27+10+143+13+41+21+29+16+221+37+49+25+39+16+147+12+50+16+69+18+65+13+248+28+557+23+207+19+53+9+26|0+49+11+369+10+383+14+1766|0+69+11+934+13+1698	Trypsin	53300000	1.29	0.51	28	SwissProt	P21333	P21333|O75369|Q14315	Filamin-A
	4	58	23	348.1	348.1	31	0+20+12+39+19+72+18+107+21+33+25+25+9+15+11+12+11+49+8+66+22+44+50+39+38+20+16+44+13	0+20+12+39+19+72+18+107+21+33+25+25+9+15+11+12+11+49+8+66+22+44+50+39+38+20+16+44+13	Trypsin	107000000	1.16	0.36	42	SwissProt	P13639	P13639	Elongation factor 2
	5	72	21	337.93	337.93|13.42	48	0+32+24+17+16+3+23+10+10+6+21+11+13+2+36+6+16+48+11+62+9+7+16+1+33+14+8+12+22+42	0+32+24+17+16+3+23+10+10+6+21+11+13+2+36+6+16+48+11+62+9+7+16+1+33+14+8+12+22+42|0+337+11+226	Trypsin	140000000	0.96	1.07	60	SwissProt	P14618	P14618|P30613	Pyruvate kinase isozymes M1/M2
	6	139	18	310.53	310.53|83.15|77.53	57	0+15+13+4+18+21+9+12+11+2+15+42+17+4+10+9+26+11+14+3+6+7+12+4+41+17+51+18+8+14	0+15+13+4+18+21+9+12+11+2+15+42+17+4+10+9+26+11+14+3+6+7+12+4+41+17+51+18+8+14|0+32+18+55+15+136+6+81+15+14+22+40|0+15+13+4+18+55+15+136+6+110+22+40	Trypsin	440000000	460.4	4111.41	81	SwissProt	P06733	P06733|P13929|P09104	Alpha-enolase
	7	79	20	302.17	302.17|41.98|34.21|13.83|13.83|13.83|13.83	43	0+104+16+9+10+6+10+33+29+5+13+38+19+2+10+17+13+30+9+8+20+1+37+11+16	0+104+16+9+10+6+10+33+29+5+13+38+19+2+10+17+13+30+9+8+20+1+37+11+16|0+109+9+268+9+12+8+55|0+278+10+98+11+1+8+64|0+383+9+634|0+382+9+525|0+370+9+164|0+377+9+113	Trypsin	230000000	0.23	0.13	61	SwissProt	P08670	P08670|P17661|P41219|P12036|P07197|P07196|Q16352	Vimentin
	8	24	20	273.16	273.16	20	0+35+21+57+19+46+10+58+15+24+15+26+13+94+11+20+12+26+10+32+17+46+22+26+11+3+11+82+6+34+13+178+10+52+9+53+8+9	0+35+21+57+19+46+10+58+15+24+15+26+13+94+11+20+12+26+10+32+17+46+22+26+11+3+11+82+6+34+13+178+10+52+9+53+8+9	Trypsin	37500000	1.98	2.26	21	SwissProt	P18206	P18206	Vinculin
	9	45	15	267.16	267.16	81	0+6+8+5+34+6+72+11+7+11+28+6+54+1	0+6+8+5+34+6+72+11+7+11+28+6+54+1	Trypsin	235000000	0.99	0.23	25	SwissProt	P60174	P60174	Triosephosphate isomerase
	10	58	17	266.4	266.4|184.8|184.8|183.69|154.85|114.41|67.01|62.38|62.38|50.43|34.68|34.68	58	0+2+56+4+59+95+35+1+24+6+15+12+9+6+35+3+17+1+10+54	0+2+56+4+59+95+35+1+24+6+15+12+9+6+35+3+17+1+10+54|0+2+17+43+59+95+35+1+24+48+35+21+10+55|0+2+17+43+59+95+35+1+24+48+35+21+10+55|0+2+17+58+44+95+35+1+24+33+9+6+35+21+10+55|0+2+17+58+26+113+35+1+24+33+9+18+23+21+10+54|0+2+17+43+15+26+18+120+10+1+10+74+14+30+10+60|0+241+10+1+24+60+14+96|0+241+10+1+24+74+9+85|0+241+10+1+24+74+9+85|0+169+10+1+24+168|0+241+10+1+10+189|0+241+10+1+10+172	Trypsin	113000000	741.13	5023.18	47	SwissProt	P07437	P07437|Q9BVA1|Q13885|P68371|P04350|Q13509|Q9BUF5|Q3ZCM7|A6NNZ2|A6NKZ8|Q9H4B7|Q99867	Tubulin beta chain
	11	60	17	258.65	258.65|240.54|33.93|28.37|23.8	52	0+5+9+28+31+8+18+7+6+6+8+6+23+2+12+43+16+4+11+41+31+3+10+4	0+5+9+28+31+8+18+7+6+6+8+6+23+2+12+43+16+4+11+41+31+3+10+4|0+7+53+17+23+7+6+6+8+31+12+63+11+26+48+1+10+5|0+149+6+2+12+163|0+155+6+20+17+183|0+157+12+163	Trypsin	298000000	703.41	5573.41	64	SwissProt	P00338	P00338|P07195|Q6ZMR3|Q9BYZ2|P07864	L-lactate dehydrogenase A chain
	12	112	14	256.05	256.05|256.05|121.5|121.23|121.23|99.86|99.86|83.98|78.59|74.55|74.55|52.31	57	0+18+10+22+11+23+29+34+30+6+8+5+10+9+39+2+28+7+21+3+11+2+7+24+13+3	0+18+10+22+11+23+29+34+30+6+8+5+10+9+39+2+28+7+21+3+11+2+7+24+13+3|0+18+10+22+11+23+29+34+30+6+8+5+10+9+39+2+28+7+21+3+11+2+7+24+13+3|0+718+10+56+29+102+39+105+13+3|0+20+10+22+11+23+11+88+8+47+16+61+11+2+7+40|0+20+10+22+11+23+11+88+8+47+16+61+11+2+7+40|0+20+10+22+11+122+8+47+16+61+11+2+7+40|0+19+10+22+11+122+8+47+16+61+11+2+7+40|0+718+10+56+11+143+16+105+13+3|0+84+29+125+16+105+13+3|0+718+10+56+2…	Trypsin	566000000	602.54	5142.72	74	SwissProt	P63261	P63261|P60709|Q6S8J3|P68133|P68032|P62736|P63267|A5A3E0|Q9BYX7|P0CG38|P0CG39|Q562R1	Actin, cytoplasmic 2
	13	39	17	255.04	255.04|236.7|66.82|63.01|60.73|45.82|26.36|25.01|19.57	27	0+41+12+2+9+8+35+79+10+79+9+7+46+22+33+58+6+25+21+122+15+85	0+41+12+2+9+8+35+79+10+79+9+7+46+22+33+58+6+25+21+122+15+85|0+60+9+18+25+79+10+8+15+59+9+22+31+22+33+58+6+25+21+81+21+20+15+85|0+55+9+8+10+83+10+86+11+92+11+222|0+55+9+31+12+90+9+51+10+114|0+102+12+156+15+99+11+39+14+355|0+100+12+170+9+35+11+6|0+27+13+91+11+276|0+31+9+121+10+334|0+388+14+302	Trypsin	126000000	0.68	0.12	41	SwissProt	P08238	P08238|P07900|Q58FF7|Q58FF8|P14625|Q14568|Q58FG1|Q58FF6|Q12931	Heat shock protein HSP 90-beta
	14	23	19	254.3	254.3	9	0+474+31+46+22+36+16+236+13+127+13+113+16+72+16+100+16+33+15+29+32+38+10+31+16+13+12+76+8+82+12+221+9+797+15+18+19+344	0+474+31+46+22+36+16+236+13+127+13+113+16+72+16+100+16+33+15+29+32+38+10+31+16+13+12+76+8+82+12+221+9+797+15+18+19+344	Trypsin	27000000	0.35	0.34	22	SwissProt	P12111	P12111	Collagen alpha-3(VI) chain
	15	46	16	247.6	247.6|82.64|67.13|51.53|30.63|30.63|30.63	34	0+3+46+7+15+41+14+2+27+4+28+33+26+55+10+17+14+19+23+155+11+23+10+63	0+3+46+7+15+41+14+2+27+4+28+33+26+55+10+17+14+19+23+155+11+23+10+63|0+26+24+122+16+35+16+65+10+325|0+49+11+41+12+25+14+45+16+441|0+27+24+122+16+452|0+27+24+592|0+25+24+592|0+27+24+316	Trypsin	61500000	0.65	0.69	39	SwissProt	P11142	P11142|P54652|P11021|P34931|P17066|P08107|P48741	Heat shock cognate 71 kDa protein
	16	19	14	204.08	204.08|51.53	11	0+86+10+67+13+121+23+167+13+7+12+261+13+18+19+26+9+16+11+118+24+39+21+132+19+152+9+269	0+86+10+67+13+121+23+167+13+7+12+261+13+18+19+26+9+16+11+118+24+39+21+132+19+152+9+269|0+86+10+411+12+491+24+606	Trypsin	20500000	0.61	0.16	15	SwissProt	Q00610	Q00610|P53675	Clathrin heavy chain 1
	17	78	11	203.14	203.14|58.61	57	0+34+39+8+11+3+17+20+14+6+14	0+34+39+8+11+3+17+20+14+6+14|0+81+11+3+17+54	Trypsin	332000000	0.91	0.27	46	SwissProt	P23528	P23528|Q9Y281	Cofilin-1
	18	56	13	199.33	199.33|180.27|180.21|133.67|127.96|121.33|85.66|28.8	43	0+40+20+4+15+5+12+16+9+3+39+52+28+21+16+46+10+3+31+3+17+61	0+40+20+4+15+5+12+16+9+3+39+52+28+21+16+46+10+3+31+3+17+61|0+40+20+4+15+5+12+16+9+3+39+52+28+21+16+46+10+3+31+79|0+40+20+4+15+5+12+16+9+3+39+52+14+35+16+46+10+3+31+3+17+61|0+40+20+24+12+60+7+52+14+35+16+46+10+3+31+3+17+60|0+64+15+5+12+60+7+52+28+21+16+59+31+3+17+58|0+40+20+24+12+119+14+35+16+46+10+3+31+3+17+60|0+84+12+119+28+96+31+3+17+59|0+23+12+133+14+59	Trypsin	116000000	0.48	0.26	43	SwissProt	P68363	P68363|Q9BQE3|Q71U36|Q13748|P68366|Q6PEY2|Q9NY65|Q9H853	Tubulin alpha-1B chain
	19	20	15	198.72	198.72	9	0+143+8+222+11+262+20+124+12+99+26+40+25+216+17+30+20+62+12+55+19+6+15+138+9+260+15+516+9+91+23+6	0+143+8+222+11+262+20+124+12+99+26+40+25+216+17+30+20+62+12+55+19+6+15+138+9+260+15+516+9+91+23+6	Trypsin	13700000	1.08	0.18	15	SwissProt	P49327	P49327	Fatty acid synthase
	20	45	12	197.49	197.49	46	0+117+12+11+26+6+19+13+14+4+71+10	0+117+12+11+26+6+19+13+14+4+71+10	Trypsin	148000000	574	3288.67	34	SwissProt	P09486	P09486	SPARC
	21	23	12	195.42	195.42	48	0+26+19+7+22+4+13+74+20+6+24+14+10+2+55+42	0+26+19+7+22+4+13+74+20+6+24+14+10+2+55+42	Trypsin	49500000	0.73	0.07	14	SwissProt	P40926	P40926	Malate dehydrogenase, mitochondrial
	22	52	11	194.79	194.79|163.37|156.54|100.75|92.15|89.88|31.29	46	0+27+22+34+32+12+30+36+29+23	0+27+22+34+32+12+30+36+29+23|0+29+22+34+32+12+30+36+29+22|0+42+8+11+8+25+24+12+11+1+28+26+29+30|0+27+22+42+24+78+29+23|0+28+22+82+10+30+55+20|0+28+22+41+15+26+10+56+29+19|0+41+8+165+10+24	Trypsin	297000000	0.88	0.27	79	SwissProt	P63104	P63104|P31946|P62258|P27348|P61981|Q04917|P31947	14-3-3 protein zeta/delta
	23	52	12	187.25	187.25|89.38	69	0+7+28+33+41+1+26+4+11+7+32+9	0+7+28+33+41+1+26+4+11+7+32+9|0+16+10+41+42+18+8+4+11+48	Trypsin	232000000	902.79	6052.17	46	SwissProt	Q06830	Q06830|P32119	Peroxiredoxin-1
	24	19	12	186.33	186.33	18	0+33+36+78+18+69+10+10+17+101+21+33+6+121+47+65+18+117+7+174	0+33+36+78+18+69+10+10+17+101+21+33+6+121+47+65+18+117+7+174	Trypsin	54100000	0.85	0.27	13	SwissProt	O94985	O94985	Calsyntenin-1
	25	24	11	184.01	184.01|56.85	47	0+28+14+1+13+31+12+12+23+19+48+7+7+28+15+64+8+1+33	0+28+14+1+13+31+12+12+23+19+48+7+7+28+15+64+8+1+33|0+111+23+39+28+7+7+149	Trypsin	97700000	3856.04	15895.8	18	SwissProt	P04075	P04075|P09972	Fructose-bisphosphate aldolase A
	26	37	11	178.65	178.65	69	1+12+7+52+4+26+2+38+50+18+1	1+12+7+52+4+26+2+38+50+18+1	Trypsin	134000000	0.94	0.15	25	SwissProt	P09211	P09211	Glutathione S-transferase P
	27	31	13	178.21	178.21	50	0+45+22+4+13+14+11+13+7+16+35+15+21	0+45+22+4+13+14+11+13+7+16+35+15+21	Trypsin	106000000	0.99	0.3	22	SwissProt	P23284	P23284	Peptidyl-prolyl cis-trans isomerase B
	28	18	13	176.72	176.72	19	0+81+8+8+22+185+18+28+18+17+26+39+15+5+15+30+11+109+14+8+14+7+15+91+18+28+13+215	0+81+8+8+22+185+18+28+18+17+26+39+15+5+15+30+11+109+14+8+14+7+15+91+18+28+13+215	Trypsin	19400000	1.93	0.25	16	SwissProt	P22314	P22314	Ubiquitin-like modifier-activating enzyme 1
	29	21	12	170.02	170.02	16	0+51+10+90+29+5+14+23+18+482+9+5+21+33+13+69+16+50+19+33+24+14	0+51+10+90+29+5+14+23+18+482+9+5+21+33+13+69+16+50+19+33+24+14	Trypsin	37600000	0.55	0.45	15	SwissProt	P12109	P12109	Collagen alpha-1(VI) chain
	30	52	10	163.67	163.67|163.67|95.64	26	0+20+10+54+12+38+12+20+6+46+72+140+9+23	0+20+10+54+12+38+12+20+6+46+72+140+9+23|0+20+10+54+12+38+12+20+6+46+72+140+9+23|0+20+10+104+12+73+47+164+9+24	Trypsin	221000000	0.55	0.73	45	SwissProt	Q5VTE0	Q5VTE0|P68104|Q05639	Elongation factor 1-alpha 1
	31	27	10	161.9	161.9|65.74|62.8	61	0+10+11+44+18+7+10+17+21+3+16+5+14+4+11+4+45+1+10+3	0+10+11+44+18+7+10+17+21+3+16+5+14+4+11+4+45+1+10+3|0+65+18+7+10+17+21+24+14+78|0+90+10+62+14+4+11+50+10+2	Trypsin	80500000	0.82	0.18	17	SwissProt	P18669	P18669|Q8N0Y7|P15259	Phosphoglycerate mutase 1
	32	31	10	157.56	157.56|11.68	64	0+4+8+8+19+18+22+9+32+7+12+21+36+3	0+4+8+8+19+18+22+9+32+7+12+21+36+3|0+182+14+3	Trypsin	33300000	1.09	0.37	21	SwissProt	P37802	P37802|Q9UI15	Transgelin-2
	33	53	9	156.67	156.67|133.57|100.99	71	0+6+20+30+29+3+36+4+24	0+6+20+30+29+3+36+4+24|0+6+20+23+36+3+40+24|0+41+29+3+36+19+9	Trypsin	307000000	1.64	0.19	41	SwissProt	P22392	P22392|P15531|O60361	Nucleoside diphosphate kinase B
	34	47	10	153.63	153.63|37.83	60	0+19+9+27+14+7+55+2+11+10+11	0+19+9+27+14+7+55+2+11+10+11|0+55+14+49+7+39	Trypsin	355000000	513.4	2808.47	31	SwissProt	P62937	P62937|Q9Y536	Peptidyl-prolyl cis-trans isomerase A
	35	17	11	148.71	148.71|29.77	13	0+41+9+58+10+94+26+115+7+146+33+17+14+2+14+119+7+43+20+66+13+243	0+41+9+58+10+94+26+115+7+146+33+17+14+2+14+119+7+43+20+66+13+243|0+534+13+166+7+385	Trypsin	9860000	1957.12	6487.28	12	SwissProt	O00410	O00410|O60518	Importin-5
	36	16	9	141.46	141.46	30	0+72+10+4+21+4+14+7+6+9+18+75+11+6+9+25+9+14+14+40	0+72+10+4+21+4+14+7+6+9+18+75+11+6+9+25+9+14+14+40	Trypsin	58500000	0.29	0.04	10	SwissProt	P21810	P21810	Biglycan
	37	22	9	141.38	141.38	29	0+53+14+39+17+51+15+8+17+48+19+25+10+2+9+6+12+54+12+7	0+53+14+39+17+51+15+8+17+48+19+25+10+2+9+6+12+54+12+7	Trypsin	32300000	0.41	0.19	16	SwissProt	P36955	P36955	Pigment epithelium-derived factor
	38	21	10	140.33	140.33	28	0+43+12+53+10+60+20+33+10+12+27+63+25+19+11+13+9+11	0+43+12+53+10+60+20+33+10+12+27+63+25+19+11+13+9+11	Trypsin	48900000	0.18	0.17	19	SwissProt	P00749	P00749	Urokinase-type plasminogen activator
	39	18	9	133.49	133.49	35	0+66+26+33+17+7+8+13+29+6+25+68+12+24	0+66+26+33+17+7+8+13+29+6+25+68+12+24	Trypsin	44300000	1.35	0.17	11	SwissProt	P40925	P40925	Malate dehydrogenase, cytoplasmic
	40	57	8	131.94	131.94	60	0+26+28+21+14+2+14+3+28+4	0+26+28+21+14+2+14+3+28+4	Trypsin	480000000	1.32	0.28	33	SwissProt	P07737	P07737	Profilin-1
	41	34	8	127.76	127.76|61.57|57.39	48	0+39+8+8+66+33	0+39+8+8+66+33|0+55+30+28+8+33|0+39+8+8+30+68	Trypsin	109000000	1.33	0.18	21	SwissProt	P63241	P63241|Q6IS14|Q9GZV4	Eukaryotic translation initiation factor 5A-1
	42	9	8	127.52	127.52	34	0+56+23+14+15+29+15+24+9+13+9+51+20+22+17	0+56+23+14+15+29+15+24+9+13+9+51+20+22+17	Trypsin	12800000	3.47	1.31	8	SwissProt	P02649	P02649	Apolipoprotein E
	43	15	8	126.48	126.48	23	0+66+7+74+79+174+17+6+15+28+15+77	0+66+7+74+79+174+17+6+15+28+15+77	Trypsin	27000000	0.83	0.21	10	SwissProt	P06744	P06744	Glucose-6-phosphate isomerase
	44	11	8	125.87	125.87	27	0+42+19+19+27+33+9+55+10+91+15+45+16+27+26+15	0+42+19+19+27+33+9+55+10+91+15+45+16+27+26+15	Trypsin	20300000	1.87	0.56	9	SwissProt	Q15113	Q15113	Procollagen C-endopeptidase enhancer 1
	45	18	9	125.66	125.66	29	0+34+15+5+18+112+51+78+28+7+9+55	0+34+15+5+18+112+51+78+28+7+9+55	Trypsin	49100000	1.03	0.22	11	SwissProt	P07339	P07339	Cathepsin D
	46	21	9	125.47	125.47	45	0+24+29+3+7+4+17+13+9+2+14+10+9+14+18+51	0+24+29+3+7+4+17+13+9+2+14+10+9+14+18+51	Trypsin	29900000	1.04	0.22	14	SwissProt	P30041	P30041	Peroxiredoxin-6
	47	24	8	124.59	124.59	34	0+53+9+13+28+69+24+16+23+18+27+38	0+53+9+13+28+69+24+16+23+18+27+38	Trypsin	33300000	1.18	0.42	16	SwissProt	Q92820	Q92820	Gamma-glutamyl hydrolase
	48	12	7	122.03	122.03	28	0+49+55+176+37+8	0+49+55+176+37+8	Trypsin	15200000	1.55	0.37	9	SwissProt	P18065	P18065	Insulin-like growth factor-binding protein 2
	49	33	7	121.4	121.4	47	0+70+28+4+34+25+19+5+18+4	0+70+28+4+34+25+19+5+18+4	Trypsin	174000000	0.67	0.15	19	SwissProt	P01033	P01033	Metalloproteinase inhibitor 1
	50	35	7	119.64	119.64	10	0+161+7+89+7+22+24+127+15+47+9+101	0+161+7+89+7+22+24+127+15+47+9+101	Trypsin	1020000000	134.13	155.15	28	SwissProt	P02768	P02768	Serum albumin
	51	30	8	119.33	119.33	37	0+20+17+58+18+6+12+35+26+3+9+4+8+25	0+20+17+58+18+6+12+35+26+3+9+4+8+25	Trypsin	23900000	7491.75	32652.3	20	SwissProt	O00299	O00299	Chloride intracellular channel protein 1
	52	42	8	118.93	118.93	28	0+32+69+33+7+98+9+46	0+32+69+33+7+98+9+46	Trypsin	82000000	0.61	0.7	33	SwissProt	P06748	P06748	Nucleophosmin
	53	11	9	118.82	118.82|24.69|12.13	13	0+19+14+40+29+8+14+97+13+140+14+42+6+137+18+106+7+136	0+19+14+40+29+8+14+97+13+140+14+42+6+137+18+106+7+136|0+316+15+43+14+470|0+374+14+451	Trypsin	16500000	4530.24	13587.2	10	SwissProt	P34932	P34932|Q92598|O95757	Heat shock 70 kDa protein 4
	54	20	7	118.67	118.67	51	0+47+29+17+20+6+22+20+26	0+47+29+17+20+6+22+20+26	Trypsin	36300000	1.53	0.29	14	SwissProt	P30086	P30086	Phosphatidylethanolamine-binding protein 1
	55	28	8	118.3	118.3	46	0+28+10+6+16+7+16+5+7+28+17+19+20+5	0+28+10+6+16+7+16+5+7+28+17+19+20+5	Trypsin	31200000	1.36	0.32	18	SwissProt	Q04760	Q04760	Lactoylglutathione lyase
	56	8	8	118.03	118.03	9	0+327+15+108+14+127+18+66+18+189+24+72+18+144+16+36+13+161	0+327+15+108+14+127+18+66+18+189+24+72+18+144+16+36+13+161	Trypsin	10000000	10.9	14.23	8	SwissProt	P08123	P08123	Collagen alpha-2(I) chain
	57	25	8	117.93	117.93	16	0+67+11+29+15+110+10+48+14+88+12+34+11+29+16+30	0+67+11+29+15+110+10+48+14+88+12+34+11+29+16+30	Trypsin	30600000	2940.2	12810.3	20	SwissProt	P07602	P07602	Proactivator polypeptide
	58	11	9	117.87	117.87	14	0+41+7+14+10+6+11+67+10+5+9+60+9+190+14+37+25+149	0+41+7+14+10+6+11+67+10+5+9+60+9+190+14+37+25+149	Trypsin	12400000	0.55	0.24	10	SwissProt	P02545	P02545	Prelamin-A/C
	59	42	7	114.14	114.14|114.14|114.14|114.14	8	1+6+613+16+2+19+6+18+5	1+6+613+16+2+19+6+18+5|1+6+157+16+2+19+6+18+5|1+6+5+16+2+19+6+18+84|1+6+5+16+2+19+6+18+56	Trypsin	244000000	0.95	0.16	26	SwissProt	P0CG48	P0CG48|P0CG47|P62979|P62987	Polyubiquitin-C
	60	30	7	113.94	113.94	32	0+66+14+38+21+23+24+14+15+4+8+7+14+61+14+12	0+66+14+38+21+23+24+14+15+4+8+7+14+61+14+12	Trypsin	99000000	3171.42	10507.4	23	SwissProt	P04406	P04406	Glyceraldehyde-3-phosphate dehydrogenase
	61	11	9	112.49	112.49|22.65	24	0+75+11+5+6+59+15+28+17+63+18+35+18+3+8+45+11	0+75+11+5+6+59+15+28+17+63+18+35+18+3+8+45+11|0+91+6+59+15+246	Trypsin	17700000	0.65	0.24	9	SwissProt	P00558	P00558|P07205	Phosphoglycerate kinase 1
	62	12	7	109.41	109.41|68.62	39	0+5+22+11+9+48+14+15+33+36+19+36	0+5+22+11+9+48+14+15+33+36+19+36|0+7+22+74+14+34+14+36+11+44	Trypsin	18400000	1.17	0.16	8	SwissProt	O14818	O14818|Q8TAA3	Proteasome subunit alpha type-7
	63	15	7	108.75	108.75|52.25	22	0+118+19+36+35+13+19+124+26+55	0+118+19+36+35+13+19+124+26+55|0+173+20+28+19+207	Trypsin	11800000	0.79	0.14	9	SwissProt	P50395	P50395|P31150	Rab GDP dissociation inhibitor beta
	64	7	7	107.58	107.58	5	0+308+12+363+12+168+15+134+12+36+22+325+12+47	0+308+12+363+12+168+15+134+12+36+22+325+12+47	Trypsin	11100000	11.58	11.84	6	SwissProt	P02461	P02461	Collagen alpha-1(III) chain
	65	13	7	105.81	105.81	15	0+62+11+57+10+156+8+62+13+54+27+11+11+23	0+62+11+57+10+156+8+62+13+54+27+11+11+23	Trypsin	20300000	8939.88	21895.6	7	SwissProt	P30101	P30101	Protein disulfide-isomerase A3
	66	13	7	105.71	105.71	28	0+29+11+7+15+27+10+3+16+6+17+71+8+53+12+23	0+29+11+7+15+27+10+3+16+6+17+71+8+53+12+23	Trypsin	17400000	3.8	2.77	11	SwissProt	Q12841	Q12841	Follistatin-related protein 1
	67	13	8	105.48	105.48	10	0+17+11+14+22+4+14+127+11+326+8+62+19+15+12+256+16+167	0+17+11+14+22+4+14+127+11+326+8+62+19+15+12+256+16+167	Trypsin	11300000	1.29	0.49	10	SwissProt	P53396	P53396	ATP-citrate synthase
	68	8	8	104.56	104.56	11	0+90+29+322+27+87+41+7+7+423+11+12+11+78+16+86	0+90+29+322+27+87+41+7+7+423+11+12+11+78+16+86	Trypsin	6410000	1.34	0.19	8	SwissProt	P14543	P14543	Nidogen-1
	69	11	7	103.76	103.76	43	0+29+18+17+25+10+22+7+12+21+11+29	0+29+18+17+25+10+22+7+12+21+11+29	Trypsin	12700000	11.13	8.18	11	SwissProt	Q01995	Q01995	Transgelin
	70	17	7	100.1	100.1	14	0+295+17+11+13+117+34+80+17+31+36+155	0+295+17+11+13+117+34+80+17+31+36+155	Trypsin	9340000	5675.72	18820.4	12	SwissProt	P55072	P55072	Transitional endoplasmic reticulum ATPase
	71	9	6	99.89	99.89	16	0+36+27+74+14+225+17+14+19+28+20+111	0+36+27+74+14+225+17+14+19+28+20+111	Trypsin	21800000	3.19	1.28	8	SwissProt	Q08380	Q08380	Galectin-3-binding protein
	72	10	7	99.73	99.73	34	0+11+32+16+12+33+12+37+11+64+18	0+11+32+16+12+33+12+37+11+64+18	Trypsin	19800000	1.32	0.32	7	SwissProt	P60900	P60900	Proteasome subunit alpha type-6
	73	17	7	99.71	99.71	16	0+17+13+107+10+42+12+84+10+105+28+9	0+17+13+107+10+42+12+84+10+105+28+9	Trypsin	19500000	0.69	0.5	15	SwissProt	P26641	P26641	Elongation factor 1-gamma
	74	15	6	99.05	99.05	30	0+118+10+27+14+10+27+10+25+11	0+118+10+27+14+10+27+10+25+11	Trypsin	15100000	1.46	0.31	10	SwissProt	P33316	P33316	Deoxyuridine 5'-triphosphate nucleotidohydrolase, mitochondrial
	75	26	6	98	98	18	0+22+16+8+8+59+7+9+18+6+15+185	0+22+16+8+8+59+7+9+18+6+15+185	Trypsin	85700000	0.26	0.12	20	SwissProt	P22626	P22626	Heterogeneous nuclear ribonucleoproteins A2/B1
	76	13	7	97.25	97.25	28	0+47+10+98+17+53+55+28+9	0+47+10+98+17+53+55+28+9	Trypsin	11600000	0.91	0.39	10	SwissProt	P63244	P63244	Guanine nucleotide-binding protein subunit beta-2-like 1
	77	13	8	96.7	96.7	12	0+333+9+20+8+40+10+9+8+20+10+19+22+15+14+17+7+149	0+333+9+20+8+40+10+9+8+20+10+19+22+15+14+17+7+149	Trypsin	13600000	0.7	0.45	12	SwissProt	P19338	P19338	Nucleolin
	78	19	6	95.47	95.47	39	0+19+8+56+32+20+18+4+21+35+8+2	0+19+8+56+32+20+18+4+21+35+8+2	Trypsin	67400000	1.02	0.16	11	SwissProt	P09936	P09936	Ubiquitin carboxyl-terminal hydrolase isozyme L1
	79	12	7	94.74	94.74	35	0+12+11+6+27+4+11+39+13+29+14+50	0+12+11+6+27+4+11+39+13+29+14+50	Trypsin	29600000	0.84	0.29	10	SwissProt	P62826	P62826	GTP-binding nuclear protein Ran
	80	10	5	94.52	94.52	22	0+60+14+53+24+28+17+57+15+38	0+60+14+53+24+28+17+57+15+38	Trypsin	13500000	1.23	0.17	7	SwissProt	P50897	P50897	Palmitoyl-protein thioesterase 1
	81	16	6	94.09	94.09	42	0+5+7+20+9+7+41+10+23+67	0+5+7+20+9+7+41+10+23+67	Trypsin	31500000	0.88	0.11	12	SwissProt	Q99497	Q99497	Protein DJ-1
	82	13	7	92.83	92.83|79.38|58.22	11	0+27+8+18+7+23+24+130+9+17+10+154+8+151	0+27+8+18+7+23+24+130+9+17+10+154+8+151|0+27+8+18+7+23+24+130+9+17+10+304|0+27+8+65+7+130+9+17+10+310	Trypsin	12800000	0.97	0.4	13	SwissProt	P15311	P15311|P26038|P35241	Ezrin
	83	8	7	92.67	92.67	7	0+255+7+272+14+93+19+7+12+50+14+214+12+73+15+173	0+255+7+272+14+93+19+7+12+50+14+214+12+73+15+173	Trypsin	4230000	1.44	0.1	7	SwissProt	Q86VP6	Q86VP6	Cullin-associated NEDD8-dissociated protein 1
	84	9	7	90.91	90.91	21	0+16+11+24+10+108+31+13+18+92+10+37	0+16+11+24+10+108+31+13+18+92+10+37	Trypsin	10300000	15051.5	36865.4	7	SwissProt	Q9Y617	Q9Y617	Phosphoserine aminotransferase
	85	12	7	89.91	89.91	7	0+60+23+3+9+6+8+107+12+395+18+393+20+116	0+60+23+3+9+6+8+107+12+395+18+393+20+116	Trypsin	10100000	5286.53	15857.5	10	SwissProt	P07996	P07996	Thrombospondin-1
	86	10	6	89.52	89.52	17	0+86+11+107+11+4+6+20+32+60	0+86+11+107+11+4+6+20+32+60	Trypsin	21800000	0.68	0.04	6	SwissProt	P37837	P37837	Transaldolase
	87	10	5	89.44	89.44	25	0+85+13+43+15+46+19+16+17+27+18+19	0+85+13+43+15+46+19+16+17+27+18+19	Trypsin	11400000	1.32	0.15	7	SwissProt	P27695	P27695	DNA-(apurinic or apyrimidinic site) lyase
	88	10	6	89.39	89.39|61.18|14.68	19	0+45+16+7+14+17+11+36+15+16+13+134+10+72	0+45+16+7+14+17+11+36+15+16+13+134+10+72|0+46+16+7+14+95+13+134+10+72|0+51+16+344	Trypsin	21300000	0.7	0.11	7	SwissProt	P60842	P60842|Q14240|P38919	Eukaryotic initiation factor 4A-I
	89	11	7	87.25	87.25	34	0+11+11+19+17+9+9+25+47+122+17+2	0+11+11+19+17+9+9+25+47+122+17+2	Trypsin	5390000	0.88	0.2	10	SwissProt	P00491	P00491	Purine nucleoside phosphorylase
	90	8	6	86.77	86.77	15	0+162+6+84+38+22+8+109+24+27	0+162+6+84+38+22+8+109+24+27	Trypsin	8790000	1.29	0.09	6	SwissProt	P10619	P10619	Lysosomal protective protein
	91	9	6	86.18	86.18	15	0+8+11+75+9+48+15+8+12+28+12+109+8+89	0+8+11+75+9+48+15+8+12+28+12+109+8+89	Trypsin	16600000	1.5	0.35	7	SwissProt	P23526	P23526	Adenosylhomocysteinase
	92	14	6	86.08	86.08|11.28	51	0+24+9+28+20+1+21+12+20	0+24+9+28+20+1+21+12+20|0+48+21+32	Trypsin	32900000	0.47	0.04	9	SwissProt	Q01469	Q01469|A8MUU1	Fatty acid-binding protein, epidermal
	93	18	5	83.17	83.17	29	0+53+15+16+23+14+20+48+6+25	0+53+15+16+23+14+20+48+6+25	Trypsin	26300000	1.69	0.17	12	SwissProt	P16035	P16035	Metalloproteinase inhibitor 2
	94	9	6	82.29	82.29|56.27	3	0+804+16+33+10+71+11+439+13+43+8+26	0+804+16+33+10+71+11+439+13+43+8+26|0+70+22+725+9+564+13+79	Trypsin	107000000	106.23	262.54	10	SwissProt	P01023	P01023|P20742	Alpha-2-macroglobulin
	95	6	6	81.63	81.63	14	0+94+15+79+10+3+24+56+13+16+14+205	0+94+15+79+10+3+24+56+13+16+14+205	Trypsin	8520000	0.39	0.23	6	SwissProt	P06576	P06576	ATP synthase subunit beta, mitochondrial
	96	13	6	80.41	80.41	20	0+69+17+62+15+44+12+158+19+26+34+7	0+69+17+62+15+44+12+158+19+26+34+7	Trypsin	12600000	3015.67	9046.44	10	SwissProt	P61978	P61978	Heterogeneous nuclear ribonucleoprotein K
	97	8	6	79.13	79.13|14.77	7	0+92+15+60+15+247+16+279+26+213+9+66	0+92+15+60+15+247+16+279+26+213+9+66|0+740+10+287	Trypsin	7300000	0.6	0.1	6	SwissProt	O95373	O95373|O15397	Importin-7
	98	11	5	78.38	78.38	26	0+59+48+16+13+83+13+49	0+59+48+16+13+83+13+49	Trypsin	12700000	0.61	0.22	9	SwissProt	P29692	P29692	Elongation factor 1-delta
	99	8	5	77.86	77.86	26	0+73+10+8+10+2+12+26+10+19+16+32	0+73+10+8+10+2+12+26+10+19+16+32	Trypsin	5480000	9211.57	18420.2	5	SwissProt	P00492	P00492	Hypoxanthine-guanine phosphoribosyltransferase
	100	12	5	77.1	77.1	43	0+16+24+27+16+16+15+16+16+19	0+16+24+27+16+16+15+16+16+19	Trypsin	22200000	0.84	0.13	8	SwissProt	P30050	P30050	60S ribosomal protein L12
	101	6	5	76.32	76.32	23	0+15+24+5+27+129+10+69+23+59+11+25	0+15+24+5+27+129+10+69+23+59+11+25	Trypsin	5050000	1.78	0.74	5	SwissProt	Q9BWD1	Q9BWD1	Acetyl-CoA acetyltransferase, cytosolic
	102	11	5	74.49	74.49	31	0+57+26+19+14+32+28+38	0+57+26+19+14+32+28+38	Trypsin	6170000	1.39	0.16	8	SwissProt	P30044	P30044	Peroxiredoxin-5, mitochondrial
	103	6	5	74.01	74.01	16	0+158+9+139+16+3+11+49+40+24	0+158+9+139+16+3+11+49+40+24	Trypsin	11500000	3.49	0.7	5	SwissProt	P10909	P10909	Clusterin
	104	7	5	73.94	73.94	6	0+22+22+32+12+41+10+733+11+112+17+59	0+22+22+32+12+41+10+733+11+112+17+59	Trypsin	1630000	6740.74	8528.89	5	SwissProt	O14980	O14980	Exportin-1
	105	9	5	73.35	73.35	30	0+74+11+3+30+5+20+3+9+73	0+74+11+3+30+5+20+3+9+73	Trypsin	7090000	0.51	0.36	8	SwissProt	Q9HB71	Q9HB71	Calcyclin-binding protein
	106	8	5	72.92	72.92	9	0+27+11+257+9+51+22+32+12+26+14+222	0+27+11+257+9+51+22+32+12+26+14+222	Trypsin	8660000	0.49	0.28	6	SwissProt	Q15582	Q15582	Transforming growth factor-beta-induced protein ig-h3
	107	18	5	72.67	72.67	42	0+29+8+12+25+26+8+4+16+7	0+29+8+12+25+26+8+4+16+7	Trypsin	53800000	0.55	0.46	11	SwissProt	P09382	P09382	Galectin-1
	108	25	4	72.44	72.44	40	0+26+6+7+22+7+10+23+10+8	0+26+6+7+22+7+10+23+10+8	Trypsin	163000000	2.22	0.28	15	SwissProt	P61769	P61769	Beta-2-microglobulin
	109	13	5	72.12	72.12	39	0+23+10+30+15+6+9+9+10+9+8+3	0+23+10+30+15+6+9+9+10+9+8+3	Trypsin	23300000	0.76	0.41	8	SwissProt	P25398	P25398	40S ribosomal protein S12
	110	14	5	72.03	72.03	47	0+35+16+20+32+2+7+22+17	0+35+16+20+32+2+7+22+17	Trypsin	19100000	1.75	0.28	8	SwissProt	P61916	P61916	Epididymal secretory protein E1
	111	9	5	71.82	71.82|39.83	42	0+14+10+9+35+6+8+48+11+11	0+14+10+9+35+6+8+48+11+11|0+14+10+51+8+48+11+11	Trypsin	10600000	0.93	0.14	6	SwissProt	P61088	P61088|Q5JXB2	Ubiquitin-conjugating enzyme E2 N
	112	8	5	71.7	71.7	12	0+22+10+86+13+36+18+44+12+138+10+104	0+22+10+86+13+36+18+44+12+138+10+104	Trypsin	18200000	0.43	0.03	6	SwissProt	Q16658	Q16658	Fascin
	113	15	5	70.99	70.99	50	0+24+12+10+10+4+18+2+12+11	0+24+12+10+10+4+18+2+12+11	Trypsin	17200000	1.01	0.32	10	SwissProt	P62805	P62805	Histone H4
	114	5	5	70.03	70.03|70.03	45	0+18+15+31+20+21+11+6+22+4	0+18+15+31+20+21+11+6+22+4|0+16+15+31+20+21+11+6+22+4	Trypsin	6120000	0.72	0.12	5	SwissProt	Q96A72	Q96A72|P61326	Protein mago nashi homolog 2
	115	9	5	69.83	69.83	48	0+18+45+12+16+27+8+16	0+18+45+12+16+27+8+16	Trypsin	7640000	1.44	0.1	7	SwissProt	Q14019	Q14019	Coactosin-like protein
	116	8	4	68.42	68.42	53	0+10+14+13+33+10+36+38	0+10+14+13+33+10+36+38	Trypsin	19900000	1.14	0.11	5	SwissProt	P00441	P00441	Superoxide dismutase [Cu-Zn]
	117	14	5	68.41	68.41	54	0+28+11+1+14+2+17+7+7+5+8+5	0+28+11+1+14+2+17+7+7+5+8+5	Trypsin	28000000	0.9	0.03	9	SwissProt	P99999	P99999	Cytochrome c
	118	11	5	68.21	68.21	2	0+285+10+86+21+47+10+107+14+920+19+953	0+285+10+86+21+47+10+107+14+920+19+953	Trypsin	5310000	1.49	0.7	7	SwissProt	Q13813	Q13813	Spectrin alpha chain, brain
	119	9	5	66.96	66.96|54.86|52.9|41|28.95	15	0+77+13+1+10+39+9+18+11+106	0+77+13+1+10+39+9+18+11+106|0+13+14+15+12+1+10+67+10+106|0+37+11+29+13+1+10+39+9+135|0+77+13+1+10+67+10+106|0+13+14+52+9+135	Trypsin	36800000	9711.28	32201.6	12	SwissProt	P06753	P06753|P67936|P09493|P07951|A6NL28	Tropomyosin alpha-3 chain
	120	10	4	66.51	66.51	13	0+174+12+78+17+2+19+253+36+32	0+174+12+78+17+2+19+253+36+32	Trypsin	5700000	0.88	0.4	6	SwissProt	P29401	P29401	Transketolase
	121	5	5	66.39	66.39	9	0+363+16+53+47+179+15+282+12	0+363+16+53+47+179+15+282+12	Trypsin	5790000	0.45	0.24	5	SwissProt	P15144	P15144	Aminopeptidase N
	122	13	5	66.32	66.32|28.27|14.2	14	0+9+21+3+8+8+14+17+13+298	0+9+21+3+8+8+14+17+13+298|0+33+8+8+14+329|0+49+14+1004	Trypsin	8530000	2.63	5.56	12	SwissProt	P38159	P38159|O75526|Q8N7X1	Heterogeneous nuclear ribonucleoprotein G
	123	11	5	65.88	65.88	38	0+7+47+85+18+6+22+40	0+7+47+85+18+6+22+40	Trypsin	12100000	0.95	0.39	8	SwissProt	P24534	P24534	Elongation factor 1-beta
	124	8	5	65.42	65.42	10	0+146+17+222+10+155+11+46+35+61	0+146+17+222+10+155+11+46+35+61	Trypsin	12200000	0.87	0.42	5	SwissProt	P23142	P23142	Fibulin-1
	125	11	4	64.63	64.63	41	0+52+15+15+49+23	0+52+15+15+49+23	Trypsin	11900000	1.01	0.13	7	SwissProt	P68036	P68036	Ubiquitin-conjugating enzyme E2 L3
	126	8	4	64.13	64.13	8	0+32+19+177+14+56+15+153+17+264	0+32+19+177+14+56+15+153+17+264	Trypsin	3590000	1.32	0.73	6	SwissProt	O00391	O00391	Sulfhydryl oxidase 1
	127	4	4	63.99	63.99	5	0+176+11+192+15+94+11+83+14+350	0+176+11+192+15+94+11+83+14+350	Trypsin	15100000	9.32	5.17	4	SwissProt	P19823	P19823	Inter-alpha-trypsin inhibitor heavy chain H2
	128	8	5	63.76	63.76	15	0+32+11+43+10+127+13+105+25+15	0+32+11+43+10+127+13+105+25+15	Trypsin	6480000	2026.45	4527.84	6	SwissProt	P12277	P12277	Creatine kinase B-type
	129	10	5	63.7	63.7	10	0+142+15+48+13+32+18+194+7+4+8+92	0+142+15+48+13+32+18+194+7+4+8+92	Trypsin	8100000	0.75	0.93	9	SwissProt	P10809	P10809	60 kDa heat shock protein, mitochondrial
	130	6	4	63.11	63.11	21	0+33+17+91+26+37	0+33+17+91+26+37	Trypsin	6770000	1.82	0.72	5	SwissProt	P52565	P52565	Rho GDP-dissociation inhibitor 1
	131	11	4	63	63	22	0+153+14+59+49+7	0+153+14+59+49+7	Trypsin	20200000	0.43	0.15	8	SwissProt	Q16270	Q16270	Insulin-like growth factor-binding protein 7
	132	7	5	62.48	62.48	25	0+37+12+114+17+11+15+30+21+1	0+37+12+114+17+11+15+30+21+1	Trypsin	12900000	0.23	0.05	7	SwissProt	P22692	P22692	Insulin-like growth factor-binding protein 4
	133	12	4	62.1	62.1	23	0+17+23+23+17+9+28+178	0+17+23+23+17+9+28+178	Trypsin	12400000	0.78	0.23	8	SwissProt	P08865	P08865	40S ribosomal protein SA
	134	14	4	61.84	61.84|49.48|11.94	17	0+75+11+30+16+5+16+96	0+75+11+30+16+5+16+96|0+75+11+30+16+5+13+101|0+71+11+152	Trypsin	11600000	1.38	0.37	10	SwissProt	P39687	P39687|Q92688|O43423	Acidic leucine-rich nuclear phosphoprotein 32 family member A
	135	19	4	61.43	61.43	42	0+8+7+25+14+16+22+10	0+8+7+25+14+16+22+10	Trypsin	40200000	0.44	0.02	12	SwissProt	P61604	P61604	10 kDa heat shock protein, mitochondrial
	136	6	5	61.22	61.22	22	0+80+30+28+8+22+13+29+7+44	0+80+30+28+8+22+13+29+7+44	Trypsin	6940000	0.78	0.3	5	SwissProt	P12004	P12004	Proliferating cell nuclear antigen
	137	10	4	60.78	60.78	25	0+39+18+33+42+22+13+123	0+39+18+33+42+22+13+123	Trypsin	13100000	7.3	11.01	9	SwissProt	Q01105	Q01105	Protein SET
	138	4	4	60.76	60.76	5	0+254+17+315+22+12+21+275+21+562	0+254+17+315+22+12+21+275+21+562	Trypsin	4410000	128.93	182.91	4	SwissProt	P05997	P05997	Collagen alpha-2(V) chain
	139	11	4	59.86	59.86	27	0+48+18+4+7+22+16+62+15+13	0+48+18+4+7+22+16+62+15+13	Trypsin	9260000	1.28	0.12	8	SwissProt	P49720	P49720	Proteasome subunit beta type-3
	140	4	4	59.81	59.81	4	0+188+20+444+10+467+13+106+18+213	0+188+20+444+10+467+13+106+18+213	Trypsin	1920000	0.59	0.12	4	SwissProt	Q92626	Q92626	Peroxidasin homolog
	141	6	4	59.64	59.64|14.18	14	0+57+13+31+14+29+16+162+11+32	0+57+13+31+14+29+16+162+11+32|0+133+14+224	Trypsin	5720000	0.54	0.16	6	SwissProt	Q15366	Q15366|P57721	Poly(rC)-binding protein 2
	142	6	4	59.63	59.63|33.64	19	0+49+14+25+16+145+24+40+11+15	0+49+14+25+16+145+24+40+11+15|0+88+16+209+11+15	Trypsin	5060000	0.72	0.06	4	SwissProt	P07355	P07355|A6NMY6	Annexin A2
	143	5	4	58.83	58.83	28	0+28+27+6+11+74+18+36	0+28+27+6+11+74+18+36	Trypsin	4030000	7760.88	13440.8	4	SwissProt	P61086	P61086	Ubiquitin-conjugating enzyme E2 K
	144	10	4	58.39	58.39	31	0+67+18+15+34+30+24+57	0+67+18+15+34+30+24+57	Trypsin	8400000	4212.83	9418.39	6	SwissProt	P56537	P56537	Eukaryotic translation initiation factor 6
	145	17	4	58.16	58.16|58.16|58.16	11	0+15+16+75+7+9+18+232	0+15+16+75+7+9+18+232|0+15+16+75+7+9+18+180|0+15+16+75+7+9+18+180	Trypsin	28100000	0.4	0.15	12	SwissProt	P09651	P09651|Q32P51|P0C7M2	Heterogeneous nuclear ribonucleoprotein A1
	146	6	4	58.15	58.15	18	0+60+21+5+11+33+24+62+20+177	0+60+21+5+11+33+24+62+20+177	Trypsin	1740000	1.41	0.21	4	SwissProt	P17174	P17174	Aspartate aminotransferase, cytoplasmic
	147	6	4	57.97	57.97	3	0+149+12+268+15+34+13+57+8+889	0+149+12+268+15+34+13+57+8+889	Trypsin	4300000	0.49	0.11	4	SwissProt	Q6YHK3	Q6YHK3	CD109 antigen
	148	6	4	57.88	57.88|11.66	25	0+100+42+37+13+23	0+100+42+37+13+23|0+99+13+101	Trypsin	5240000	0.69	0.12	5	SwissProt	Q13765	Q13765|Q9BZK3	Nascent polypeptide-associated complex subunit alpha
	149	11	4	57.34	57.34	6	0+27+27+137+15+110+16+544	0+27+27+137+15+110+16+544	Trypsin	12600000	1.17	0.08	7	SwissProt	Q14974	Q14974	Importin subunit beta-1
	150	14	4	56.42	56.42|55.57|27.45	11	0+119+10+9+8+37+14+26+8+124	0+119+10+9+8+37+14+26+8+124|0+70+12+9+10+9+8+77+8+129|0+170+10+9+8+223	Trypsin	12000000	0.75	0.45	13	SwissProt	Q14103	Q14103|Q99729|O14979	Heterogeneous nuclear ribonucleoprotein D0
	151	6	4	56.19	56.19	18	0+79+15+35+8+17+32+116	0+79+15+35+8+17+32+116	Trypsin	8460000	19801.6	37101.4	5	SwissProt	O76061	O76061	Stanniocalcin-2
	152	6	4	56.15	56.15	18	0+68+23+74+14+66+12+6	0+68+23+74+14+66+12+6	Trypsin	5550000	1.38	0.22	5	SwissProt	P28074	P28074	Proteasome subunit beta type-5
	153	7	4	56.12	56.12	23	0+10+22+21+13+143+22+10	0+10+22+21+13+143+22+10	Trypsin	9450000	0.94	0.17	5	SwissProt	P28066	P28066	Proteasome subunit alpha type-5
	154	5	4	55.85	55.85	31	0+25+8+2+30+30+12+53	0+25+8+2+30+30+12+53	Trypsin	6880000	0.87	0.56	4	SwissProt	Q15185	Q15185	Prostaglandin E synthase 3
	155	11	4	55.52	55.52|29.87	15	0+17+12+1+9+11+11+12+16+217	0+17+12+1+9+11+11+12+16+217|0+17+12+1+9+254	Trypsin	13500000	0.36	0.17	9	SwissProt	P07910	P07910|O60812	Heterogeneous nuclear ribonucleoproteins C1/C2
	156	4	4	55.32	55.32	29	0+4+35+31+14+8+21+121	0+4+35+31+14+8+21+121	Trypsin	3850000	3.12	3.28	4	SwissProt	P25787	P25787	Proteasome subunit alpha type-2
	157	7	3	54.95	54.95	19	0+34+28+84	0+34+28+84	Trypsin	22400000	1.08	0.05	4	SwissProt	P01034	P01034	Cystatin-C
	158	8	4	54.18	54.18	17	0+64+20+101+21+119+23+96+27+60	0+64+20+101+21+119+23+96+27+60	Trypsin	4320000	0.35	0.32	6	SwissProt	P26599	P26599	Polypyrimidine tract-binding protein 1
	159	8	4	54.18	54.18	11	0+37+23+40+13+291+8+10+11+42	0+37+23+40+13+291+8+10+11+42	Trypsin	7600000	0.56	0.22	6	SwissProt	Q01518	Q01518	Adenylyl cyclase-associated protein 1
	160	9	4	54.06	54.06	15	0+8+9+37+10+63+14+46+8+66	0+8+9+37+10+63+14+46+8+66	Trypsin	6660000	1.16	0.2	6	SwissProt	P25789	P25789	Proteasome subunit alpha type-4
	161	6	4	54.03	54.03	20	0+25+31+60+15+97	0+25+31+60+15+97	Trypsin	7460000	1.38	0.16	4	SwissProt	Q15631	Q15631	Translin
	162	15	3	53.96	53.96	34	0+3+20+13+16+53	0+3+20+13+16+53	Trypsin	8370000	0.4	0.04	10	SwissProt	P31949	P31949	Protein S100-A11
	163	6	4	52.84	52.84	12	0+87+25+39+14+28+18+259	0+87+25+39+14+28+18+259	Trypsin	6380000	1.29	0.07	4	SwissProt	Q15904	Q15904	V-type proton ATPase subunit S1
	164	9	4	52.71	52.71	24	0+21+13+65+16+2+14+79+16+13	0+21+13+65+16+2+14+79+16+13	Trypsin	2090000	1.28	0.84	6	SwissProt	Q9UL46	Q9UL46	Proteasome activator complex subunit 2
	165	13	3	52.39	52.39	19	0+5+14+2+13+89+7+42	0+5+14+2+13+89+7+42	Trypsin	24300000	0.94	0.24	9	SwissProt	P13693	P13693	Translationally-controlled tumor protein
	166	8	4	52.09	52.09|15.82	30	0+13+8+16+13+13+16+31+9+32	0+13+8+16+13+13+16+31+9+32|0+94+13+101	Trypsin	9890000	0.84	0.08	6	SwissProt	P60660	P60660|P14649	Myosin light polypeptide 6
	167	6	4	51.76	51.76	3	0+136+12+360+22+304+7+600+9+213	0+136+12+360+22+304+7+600+9+213	Trypsin	10900000	39.73	45.58	6	SwissProt	P01024	P01024	Complement C3
	168	8	4	51.75	51.75|38.4	13	0+16+10+57+9+42+12+3+13+155	0+16+10+57+9+42+12+3+13+155|0+16+10+108+12+3+13+155	Trypsin	15400000	0.68	0.13	5	SwissProt	P05388	P05388|Q8NHW5	60S acidic ribosomal protein P0
	169	8	4	51.53	51.53|32.9	38	0+22+15+38+20+4+11+8	0+22+15+38+20+4+11+8|0+22+15+38+20+39	Trypsin	3850000	1.25	0.16	6	SwissProt	P30046	P30046|A6NHG4	D-dopachrome decarboxylase
	170	6	4	51.26	51.26	2	0+592+32+141+21+980+14+761	0+592+32+141+21+980+14+761	Trypsin	3150000	1.2	0.15	5	SwissProt	Q9Y490	Q9Y490	Talin-1
	171	4	4	50.91	50.91|11.45	16	0+23+27+110+12+92+9+16	0+23+27+110+12+92+9+16|0+33+17+226	Trypsin	2660000	1.75	0.32	4	SwissProt	P46926	P46926|Q8TDQ7	Glucosamine-6-phosphate isomerase 1
	172	8	4	50.27	50.27	29	0+53+10+16+39+91+21+9	0+53+10+16+39+91+21+9	Trypsin	9220000	1.26	0.11	5	SwissProt	P28072	P28072	Proteasome subunit beta type-6
	173	5	4	50.25	50.25	20	0+35+15+40+15+68+16+38	0+35+15+40+15+68+16+38	Trypsin	2480000	0.58	0.04	4	SwissProt	O43809	O43809	Cleavage and polyadenylation specificity factor subunit 5
	174	6	4	49.43	49.43	13	0+38+10+39+20+56+21+198+14+87	0+38+10+39+20+56+21+198+14+87	Trypsin	3850000	0.64	0.1	4	SwissProt	P52209	P52209	6-phosphogluconate dehydrogenase, decarboxylating
	175	9	3	48.58	48.58	32	0+92+18+14+41+14	0+92+18+14+41+14	Trypsin	6790000	1.27	0.09	6	SwissProt	O60888	O60888	Protein CutA
	176	4	4	48.54	48.54|12.32|12.32	6	0+256+14+23+17+211+12+227+11+76	0+256+14+23+17+211+12+227+11+76|0+293+17+532|0+293+17+533	Trypsin	1710000	6.48	7.61	4	SwissProt	P06737	P06737|P11217|P11216	Glycogen phosphorylase, liver form
	177	4	3	48.36	48.36|15.99	2	0+341+14+262+20+45+11+1267	0+341+14+262+20+45+11+1267|0+689+11+1276	Trypsin	2350000	0.63	0.06	3	SwissProt	P35579	P35579|P35580	Myosin-9
	178	4	3	48.23	48.23	18	0+179+10+4+41+44	0+179+10+4+41+44	Trypsin	6240000	4.87	1.39	3	SwissProt	Q8WX77	Q8WX77	Insulin-like growth factor-binding protein-like 1
	179	7	3	48.21	48.21	5	0+106+26+338+18+282	0+106+26+338+18+282	Trypsin	12300000	0.7	0.18	4	SwissProt	P05067	P05067	Amyloid beta A4 protein
	180	4	3	48.17	48.17	2	0+1116+13+40+28+87+17+1085	0+1116+13+40+28+87+17+1085	Trypsin	3140000	2.98	0.77	4	SwissProt	P02751	P02751	Fibronectin
	181	4	4	47.7	47.7|12.56	9	0+131+6+12+9+38+18+158+9+49	0+131+6+12+9+38+18+158+9+49|0+150+9+241	Trypsin	3540000	3.72	1.34	4	SwissProt	P05783	P05783|P08727	Keratin, type I cytoskeletal 18
	182	6	4	47.3	47.3	21	0+24+24+37+18+27+12+111	0+24+24+37+18+27+12+111	Trypsin	1310000	858.26	1713.37	5	SwissProt	Q9Y696	Q9Y696	Chloride intracellular channel protein 4
	183	9	3	46.77	46.77|46.77|28.47|28.47	25	0+19+11+8+35+108	0+19+11+8+35+108|0+19+11+8+35+108|0+19+11+8+21+121|0+19+11+8+21+121	Trypsin	7480000	0.78	0.46	6	SwissProt	P84077	P84077|P61204|P84085|P18085	ADP-ribosylation factor 1
	184	6	3	46.67	46.67|13.79	23	0+14+13+2+12+44+10+54	0+14+13+2+12+44+10+54|0+119+10+50	Trypsin	9190000	2.48	0.36	4	SwissProt	P16949	P16949|Q93045	Stathmin
	185	7	3	45.64	45.64	26	0+25+10+5+14+35+9+25	0+25+10+5+14+35+9+25	Trypsin	5930000	0.88	0.04	4	SwissProt	Q9BRA2	Q9BRA2	Thioredoxin domain-containing protein 17
	186	7	3	45.53	45.53	29	0+8+13+64+9+2+9	0+8+13+64+9+2+9	Trypsin	17900000	1.1	0.02	4	SwissProt	P10599	P10599	Thioredoxin
	187	3	3	45.03	45.03	10	0+118+14+84+15+161+17+31	0+118+14+84+15+161+17+31	Trypsin	2910000	0.44	0.19	3	SwissProt	Q15084	Q15084	Protein disulfide-isomerase A6
	188	3	3	44.48	44.48	7	0+206+18+183+14+19+10+98	0+206+18+183+14+19+10+98	Trypsin	4000000	0.84	0.25	3	SwissProt	P50990	P50990	T-complex protein 1 subunit theta
	189	4	3	44.29	44.29	11	0+95+12+15+8+105+8	0+95+12+15+8+105+8	Trypsin	5120000	0.24	0.05	4	SwissProt	Q96CG8	Q96CG8	Collagen triple helix repeat-containing protein 1
	190	6	3	44.23	44.23	1	0+2776+29+15+18+33	0+2776+29+15+18+33	Trypsin	5590000	4.64	1.6	4	SwissProt	P35555	P35555	Fibrillin-1
	191	7	3	43.75	43.75	24	0+40+22+28	0+40+22+28	Trypsin	38400000	0.28	0.04	5	SwissProt	P06703	P06703	Protein S100-A6
	192	3	3	43.65	43.65	40	0+2+19+4+16+8+12+54	0+2+19+4+16+8+12+54	Trypsin	2500000	0.62	0.05	3	SwissProt	P05387	P05387	60S acidic ribosomal protein P2
	193	3	3	43.37	43.37	18	0+100+12+18+38+100	0+100+12+18+38+100	Trypsin	3780000	0.56	0.4	3	SwissProt	Q15691	Q15691	Microtubule-associated protein RP/EB family member 1
	194	9	3	43.1	43.1	22	0+58+12+50+22+27+9+16	0+58+12+50+22+27+9+16	Trypsin	2640000	1.04	0.57	7	SwissProt	P62081	P62081	40S ribosomal protein S7
	195	7	3	42.89	42.89	11	0+48+9+44+9+12+10+109	0+48+9+44+9+12+10+109	Trypsin	9330000	0.55	0.12	4	SwissProt	P78417	P78417	Glutathione S-transferase omega-1
	196	7	3	42.75	42.75|12.85	12	0+12+21+68+19+196	0+12+21+68+19+196|0+13+10+302	Trypsin	13600000	1	0.07	4	SwissProt	P15121	P15121|P14550	Aldose reductase
	197	5	3	42.68	42.68|25	10	0+90+8+52+17+132+17+99	0+90+8+52+17+132+17+99|0+150+17+132+17+133	Trypsin	3510000	0.4	0.16	5	SwissProt	P52597	P52597|P31943	Heterogeneous nuclear ribonucleoprotein F
	198	5	3	42.5	42.5	5	0+131+13+74+7+142	0+131+13+74+7+142	Trypsin	3360000	88.91	82.18	2	SwissProt	P02765	P02765	Alpha-2-HS-glycoprotein
	199	6	3	42.49	42.49|23.01	15	0+37+10+99+20+12+15+93	0+37+10+99+20+12+15+93|0+37+10+131+15+93	Trypsin	7030000	0.72	0.42	4	SwissProt	P52907	P52907|P47755	F-actin-capping protein subunit alpha-1
	200	6	3	42.35	42.35	36	0+9+11+28+13+5+20+33	0+9+11+28+13+5+20+33	Trypsin	4290000	0.44	0.05	4	SwissProt	P62314	P62314	Small nuclear ribonucleoprotein Sm D1
	201	7	3	42.29	42.29	22	0+14+17+60+16+42	0+14+17+60+16+42	Trypsin	16300000	1.01	0.05	5	SwissProt	P62158	P62158	Calmodulin
	202	4	3	42.22	42.22	20	0+57+11+50+23+42+7+11	0+57+11+50+23+42+7+11	Trypsin	2660000	2.61	1.28	4	SwissProt	P43487	P43487	Ran-specific GTPase-activating protein
	203	3	3	41.9	41.9	2	0+567+18+526+17+16+11+502	0+567+18+526+17+16+11+502	Trypsin	3340000	2.1	0.32	3	SwissProt	P46940	P46940	Ras GTPase-activating-like protein IQGAP1
	204	4	3	41.64	41.64	9	0+145+10+61+8+15+13+61	0+145+10+61+8+15+13+61	Trypsin	5910000	1.35	0.28	3	SwissProt	Q9HC38	Q9HC38	Glyoxalase domain-containing protein 4
	205	5	3	41.52	41.52	9	0+199+11+88+13+21+12+50	0+199+11+88+13+21+12+50	Trypsin	5030000	1.06	0.34	4	SwissProt	Q9UQ80	Q9UQ80	Proliferation-associated protein 2G4
	206	7	3	41.48	41.48|38.88	19	0+16+10+21+10+17+9+64	0+16+10+21+10+17+9+64|0+14+10+21+10+17+9+64	Trypsin	9260000	0.9	0.17	5	SwissProt	Q13404	Q13404|Q15819	Ubiquitin-conjugating enzyme E2 variant 1
	207	6	3	41.15	41.15	21	0+45+8+28+11+3+17+53	0+45+8+28+11+3+17+53	Trypsin	4310000	0.93	0.05	4	SwissProt	P60981	P60981	Destrin
	208	4	3	41.11	41.11	5	0+14+12+16+7+30+11+496	0+14+12+16+7+30+11+496	Trypsin	3700000	1.27	0.09	3	SwissProt	P20700	P20700	Lamin-B1
	209	7	3	40.73	40.73	40	0+44+12+12+19+3+16+9	0+44+12+12+19+3+16+9	Trypsin	7120000	0.33	0.19	4	SwissProt	P62888	P62888	60S ribosomal protein L30
	210	4	3	40.28	40.28	5	0+403+10+8+16+112+9+51	0+403+10+8+16+112+9+51	Trypsin	5030000	4249.16	7348.42	4	SwissProt	P02771	P02771	Alpha-fetoprotein
	211	4	3	40.28	40.28	14	0+36+23+35+15+162	0+36+23+35+15+162	Trypsin	2990000	1.42	0.12	3	SwissProt	Q96FW1	Q96FW1	Ubiquitin thioesterase OTUB1
	212	6	3	40.19	40.19	6	0+198+14+206+10+69+13+83	0+198+14+206+10+69+13+83	Trypsin	18600000	3757.93	6504.47	4	SwissProt	P28799	P28799	Granulins
	213	4	3	40.11	40.11|25.11|24.57	5	0+266+9+25+12+52+12+254	0+266+9+25+12+52+12+254|0+265+9+25+12+318|0+263+9+89+12+254	Trypsin	1690000	2.48	2.71	6	SwissProt	P13797	P13797|Q14651|P13796	Plastin-3
	214	3	3	39.79	39.79	12	0+184+42+112	0+184+42+112	Trypsin	2180000	16.92	16.99	3	SwissProt	P51884	P51884	Lumican
	215	5	3	39.66	39.66|28.13	9	0+48+10+241+20+20+10+79	0+48+10+241+20+20+10+79|0+47+10+281+10+79	Trypsin	4310000	1	0.09	4	SwissProt	Q13838	Q13838|O00148	Spliceosome RNA helicase BAT1
	216	5	3	39.53	39.53|13.33	11	0+10+28+211	0+10+28+211|0+19+12+212	Trypsin	7420000	0.71	0.06	3	SwissProt	Q9P0L0	Q9P0L0|O95292	Vesicle-associated membrane protein-associated protein A
	217	6	3	39.48	39.48	7	0+132+10+181+17+12+16+173	0+132+10+181+17+12+16+173	Trypsin	2350000	1.08	0.67	5	SwissProt	P48643	P48643	T-complex protein 1 subunit epsilon
	218	3	3	39.32	39.32	13	0+170+15+50+19+4	0+170+15+50+19+4	Trypsin	1970000	0.96	0.04	3	SwissProt	O95336	O95336	6-phosphogluconolactonase
	219	3	3	39.31	39.31	8	0+230+17+38+15+124+12+72	0+230+17+38+15+124+12+72	Trypsin	872000	0.39	0.28	3	SwissProt	P07237	P07237	Protein disulfide-isomerase
	220	4	3	39.31	39.31	20	0+154+20+33+39+36	0+154+20+33+39+36	Trypsin	1830000	0.64	0.16	3	SwissProt	Q07021	Q07021	Complement component 1 Q subcomponent-binding protein, mitochondrial
	221	5	3	39.22	39.22	24	0+52+9+9+10+18+7+3	0+52+9+9+10+18+7+3	Trypsin	5810000	1.11	0.08	4	SwissProt	O75347	O75347	Tubulin-specific chaperone A
	222	4	3	38.99	38.99	5	0+100+14+310+20+165	0+100+14+310+20+165	Trypsin	1710000	0.26	0.18	4	SwissProt	P12956	P12956	X-ray repair cross-complementing protein 6
	223	7	3	38.53	38.53	17	0+38+14+15+8+94+9	0+38+14+15+8+94+9	Trypsin	7360000	0.78	0.13	5	SwissProt	P62913	P62913	60S ribosomal protein L11
	224	3	3	38.5	38.5	7	0+195+8+57+26+189	0+195+8+57+26+189	Trypsin	1830000	0.44	0.05	3	SwissProt	P26368	P26368	Splicing factor U2AF 65 kDa subunit
	225	3	3	38.37	38.37	5	0+61+23+620+16+194+15+15	0+61+23+620+16+194+15+15	Trypsin	1240000	1.66	0.35	3	SwissProt	Q14697	Q14697	Neutral alpha-glucosidase AB
	226	4	3	38.3	38.3	12	0+53+8+4+13+81+6+47	0+53+8+4+13+81+6+47	Trypsin	2080000	1.34	0.46	3	SwissProt	P45877	P45877	Peptidyl-prolyl cis-trans isomerase C
	227	4	3	38.01	38.01	9	0+116+18+17+14+95+6+142	0+116+18+17+14+95+6+142	Trypsin	1810000	0.8	0.35	4	SwissProt	P05455	P05455	Lupus La protein
	228	3	3	37.86	37.86	8	0+71+11+30+13+22+10+224	0+71+11+30+13+22+10+224	Trypsin	1970000	8682.69	12278.4	3	SwissProt	P26022	P26022	Pentraxin-related protein PTX3
	229	4	3	37.5	37.5	12	0+18+9+49+14+18+8+127	0+18+9+49+14+18+8+127	Trypsin	2190000	1.06	0.04	4	SwissProt	P23396	P23396	40S ribosomal protein S3
	230	4	3	37.14	37.14	12	0+57+13+31+14+29+16+196	0+57+13+31+14+29+16+196	Trypsin	3670000	0.64	0.09	3	SwissProt	Q15365	Q15365	Poly(rC)-binding protein 1
	231	3	2	36.38	36.38	12	0+60+19+54+9+87	0+60+19+54+9+87	Trypsin	4080000	0.61	0.01	2	SwissProt	P68402	P68402	Platelet-activating factor acetylhydrolase IB subunit beta
	232	3	3	35.95	35.95	21	0+32+8+20+13+12+8+43	0+32+8+20+13+12+8+43	Trypsin	2270000	1.27	0.12	3	SwissProt	Q9NRR1	Q9NRR1	Cytokine-like protein 1
	233	3	3	35.13	35.13	12	0+80+14+27+7+35	0+80+14+27+7+35	Trypsin	1370000	0.98	0.07	3	SwissProt	P63208	P63208	S-phase kinase-associated protein 1
	234	3	2	34.86	34.86	7	0+17+10+93+28+345	0+17+10+93+28+345	Trypsin	1860000	1.82	0.19	2	SwissProt	P12955	P12955	Xaa-Pro dipeptidase
	235	3	3	33.88	33.88	14	0+77+17+110+18+19	0+77+17+110+18+19	Trypsin	2600000	1.31	0.4	3	SwissProt	P20618	P20618	Proteasome subunit beta type-1
	236	6	3	33.59	33.59	14	0+170+37+49	0+170+37+49	Trypsin	8200000	0.5	0.04	5	SwissProt	P30048	P30048	Thioredoxin-dependent peroxide reductase, mitochondrial
	237	2	2	31.89	31.89	7	0+39+10+172+9+33	0+39+10+172+9+33	Trypsin	539000	0.81	0.16	2	SwissProt	P62701	P62701	40S ribosomal protein S4, X isoform
	238	5	2	31.42	31.42	8	0+96+11+89+12+55	0+96+11+89+12+55	Trypsin	7410000	1.66	0.54	4	SwissProt	P25786	P25786	Proteasome subunit alpha type-1
	239	7	2	31.39	31.39|31.39|31.39|31.39|31.39|31.39|31.39|31.39|31.39|31.39|31.39|31.39|31.39|31.39|17.39	19	0+58+15+27+9+17	0+58+15+27+9+17|0+58+15+27+9+17|0+58+15+27+9+17|0+58+15+27+9+17|0+58+15+27+9+17|0+58+15+27+9+17|0+58+15+27+9+17|0+58+15+27+9+17|0+58+15+27+9+17|0+58+15+27+9+17|0+58+15+27+9+17|0+58+15+27+9+17|0+58+15+27+9+17|0+58+15+27+9+17|0+101+9+17	Trypsin	21600000	0.7	0.26	5	SwissProt	Q99879	Q99879|Q99880|P33778|P57053|P58876|Q99877|Q16778|Q5QNW6|Q8N257|P23527|P62807|P06899|Q93079|O60814|Q96A08	Histone H2B type 1-M
	240	6	2	31.19	31.19	7	0+173+13+14+8+63	0+173+13+14+8+63	Trypsin	28600000	0.54	0.16	4	SwissProt	Q13162	Q13162	Peroxiredoxin-4
	241	2	2	31.16	31.16|31.16|31.16|31.16|31.16|31.16|31.16|31.16|31.16|31.16|31.16|31.16|31.16|31.16|31.16|31.16|31.16|31.16|31.16|16.49|16.49|16.49|16.49|16.49|16.49|16.49|16.49|16.49|16.49|16.49|14.67|14.67|14.67|14.67|14.67|14.67|14.67|14.67|14.67|14.67|14.67|14.67|14.67|14.67|14.67|14.67|14.67|14.67|14.67|14.67|14.67|14.67|14.67|14.67|14.67|14.67|14.67|14.67|14.67|14.67|14.67|14.67|14.67|14.67	6	0+181+12+74+13+86	0+181+12+74+13+86|0+181+12+74+13+86|0+181+12+74+13+86|0+181+12+74+13+86|0+181+12+74+13+86|0+181+12+74+13+86|0+181+12+74+13+86|0+181+12+74+13+86|0+181+12+74+13+86|0+181+12+74+13+85|0+181+12+74+13+82|0+181+12+74+13+82|0+181+12+74+13+82|0+181+12+74+13+82|0+181+12+74+13+82|0+181+12+74+13+82|0+181+12+74+13+82|0+181+12+74+13+82|0+181+12+74+13+82|0+181+12+173|0+181+12+172|0+181+12+172|0+181+12+172|0+181…	Trypsin	2110000	0.95	0.48	2	SwissProt	Q29963	Q29963|P30504|Q29865|Q9TNN7|P30508|Q07000|P30510|Q29960|P30505|P16188|P30479|Q29940|P30493|P18463|P30462|P30480|P30460|P30492|P30466|P30499|P30453|P10314|P16189|P10316|P01892|P01891|P16190|P30459|P10321|P30512|P30501|P04222|P13746|P30455|P30443|P04439|P01893|P30447|P05534|P30485|P30487|P18464|Q04826|P03989|P30488|P30481|P30461|P30490|P01889|P30491|P30495|P30498|Q95365|P30685|P30484|Q29718|P30483|…	HLA class I histocompatibility antigen, Cw-6 alpha chain
	242	3	2	30.88	30.88|13.27|13.27|13.27|13.27|13.27|13.27|13.27|13.27	11	0+11+11+139+11+28	0+11+11+139+11+28|0+10+11+191|0+10+11+186|0+10+11+186|0+10+11+180|0+10+11+182|0+13+11+181|0+10+11+180|0+10+11+180	Trypsin	2010000	0.43	0.1	3	SwissProt	P61026	P61026|P59190|P61006|Q92930|Q15286|P51153|P62820|Q9H0U4|Q92928	Ras-related protein Rab-10
	243	5	2	30.84	30.84	2	0+423+12+108+9+158	0+423+12+108+9+158	Trypsin	53200000	24.64	15.9	5	SwissProt	P02788	P02788	Lactotransferrin
	244	2	2	30.78	30.78	10	0+5+16+115+9+85	0+5+16+115+9+85	Trypsin	2120000	0.77	0.08	2	SwissProt	P15374	P15374	Ubiquitin carboxyl-terminal hydrolase isozyme L3
	245	4	2	30.76	30.76	16	0+18+14+67+12+43	0+18+14+67+12+43	Trypsin	4280000	1.1	0.02	2	SwissProt	Q9UHV9	Q9UHV9	Prefoldin subunit 2
	246	11	2	30.53	30.53	51	0+33+59+22	0+33+59+22	Trypsin	13400000	0.76	0.03	7	SwissProt	P05386	P05386	60S acidic ribosomal protein P1
	247	3	2	30.12	30.12	14	0+22+14+75+10+49	0+22+14+75+10+49	Trypsin	1210000	2.15	1.44	3	SwissProt	Q9H773	Q9H773	dCTP pyrophosphatase 1
	248	2	2	30.07	30.07	3	0+201+7+174+9+73	0+201+7+174+9+73	Trypsin	14600000	14.22	7.86	2	SwissProt	P01008	P01008	Antithrombin-III
	249	3	2	30.05	30.05	13	0+48+15+51+9+49	0+48+15+51+9+49	Trypsin	2200000	0.77	0.06	2	SwissProt	O95881	O95881	Thioredoxin domain-containing protein 12
	250	3	2	29.88	29.88	26	0+5+10+17+15+46	0+5+10+17+15+46	Trypsin	3920000	1.37	0.01	2	SwissProt	Q9H299	Q9H299	SH3 domain-binding glutamic acid-rich-like protein 3
	251	4	2	29.85	29.85|29.85|17.99|17.99|17.99	12	0+31+10+55+9+42	0+31+10+55+9+42|0+31+10+55+9+42|0+31+10+106|0+31+10+106|0+31+10+106	Trypsin	14000000	103.67	100.17	4	SwissProt	P02042	P02042|P68871|P02100|P69891|P69892	Hemoglobin subunit delta
	252	3	2	29.45	29.45	15	0+149+30+14	0+149+30+14	Trypsin	605000	0.65	0.05	3	SwissProt	P17900	P17900	Ganglioside GM2 activator
	253	5	2	29.4	29.4|29.4|29.4	7	0+43+17+53+9+208	0+43+17+53+9+208|0+42+17+53+9+206|0+43+17+53+9+201	Trypsin	3370000	0.86	0.17	4	SwissProt	P62136	P62136|P62140|P36873	Serine/threonine-protein phosphatase PP1-alpha catalytic subunit
	254	3	2	29.14	29.14|29.14	12	0+132+11+7+10+11	0+132+11+7+10+11|0+133+11+7+10+11	Trypsin	2800000	0.91	0.03	3	SwissProt	P19105	P19105|O14950	Myosin regulatory light chain 12A
	255	2	2	29.12	29.12	2	0+385+9+101+13+252	0+385+9+101+13+252	Trypsin	721000	0.37	0.04	2	SwissProt	P02786	P02786	Transferrin receptor protein 1
	256	2	2	29.08	29.08	7	0+110+17+338+27+71	0+110+17+338+27+71	Trypsin	782000	1.59	0.06	2	SwissProt	O14773	O14773	Tripeptidyl-peptidase 1
	257	4	2	28.71	28.71	8	0+9+9+121+16+134	0+9+9+121+16+134	Trypsin	962000	1.06	0.06	2	SwissProt	Q15181	Q15181	Inorganic pyrophosphatase
	258	2	2	28.6	28.6	4	0+412+21+43	0+412+21+43	Trypsin	3970000	4.36	3.11	2	SwissProt	P16870	P16870	Carboxypeptidase E
	259	5	2	28.57	28.57	12	0+50+10+30+8+48	0+50+10+30+8+48	Trypsin	2730000	0.89	0.51	4	SwissProt	P62249	P62249	40S ribosomal protein S16
	260	2	2	28.35	28.35	8	0+102+13+98+17+144	0+102+13+98+17+144	Trypsin	722000	0.75	0.36	2	SwissProt	Q7L2H7	Q7L2H7	Eukaryotic translation initiation factor 3 subunit M
	261	2	2	28.19	28.19	4	0+133+12+285+26+450	0+133+12+285+26+450	Trypsin	1200000	11688.7	11687.3	2	SwissProt	P19022	P19022	Cadherin-2
	262	2	2	28.12	28.12	5	0+47+10+79+16+363	0+47+10+79+16+363	Trypsin	674000	0.52	0.08	2	SwissProt	P11413	P11413	Glucose-6-phosphate 1-dehydrogenase
	263	4	2	28.06	28.06	13	0+18+12+19+10+99	0+18+12+19+10+99	Trypsin	2600000	1.09	0.09	3	SwissProt	P63279	P63279	SUMO-conjugating enzyme UBC9
	264	2	2	28.01	28.01	6	0+322+20+46+14+133	0+322+20+46+14+133	Trypsin	478000	0.63	0.46	2	SwissProt	P78371	P78371	T-complex protein 1 subunit beta
	265	2	2	27.88	27.88	2	0+126+22+247+11+932	0+126+22+247+11+932	Trypsin	1920000	1.2	0.12	2	SwissProt	O15067	O15067	Phosphoribosylformylglycinamidine synthase
	266	5	2	27.78	27.78	15	0+54+10+5+9+48	0+54+10+5+9+48	Trypsin	3340000	0.54	0.16	5	SwissProt	P62318	P62318	Small nuclear ribonucleoprotein Sm D3
	267	2	2	27.67	27.67	6	0+120+15+154+8+53	0+120+15+154+8+53	Trypsin	555000	0.45	0.03	2	SwissProt	P48556	P48556	26S proteasome non-ATPase regulatory subunit 8
	268	3	2	27.58	27.58	4	0+193+13+100+13+220	0+193+13+100+13+220	Trypsin	1230000	0.66	0.29	3	SwissProt	P50991	P50991	T-complex protein 1 subunit delta
	269	2	2	27.31	27.31	13	0+117+21+63+15+44	0+117+21+63+15+44	Trypsin	759000	101.45	97.15	2	SwissProt	Q9UHG2	Q9UHG2	ProSAAS
	270	2	2	27.13	27.13	13	0+16+7+20+13+89	0+16+7+20+13+89	Trypsin	1050000	1.24	0.17	2	SwissProt	P39019	P39019	40S ribosomal protein S19
	271	3	2	27.06	27.06	5	0+342+32+215	0+342+32+215	Trypsin	841000	0.81	0.43	3	SwissProt	P30153	P30153	Serine/threonine-protein phosphatase 2A 65 kDa regulatory subunit A alpha isoform
	272	6	2	26.92	26.92	6	0+125+14+186+12+93	0+125+14+186+12+93	Trypsin	5220000	1.01	0.25	4	SwissProt	P00505	P00505	Aspartate aminotransferase, mitochondrial
	273	3	2	26.91	26.91	10	0+22+22+241+10+7	0+22+22+241+10+7	Trypsin	2600000	0.5	0.05	2	SwissProt	P19623	P19623	Spermidine synthase
	274	2	2	26.42	26.42	3	0+296+10+42+13+362	0+296+10+42+13+362	Trypsin	370000	12595.9	12594.1	2	SwissProt	P26639	P26639	Threonyl-tRNA synthetase, cytoplasmic
	275	2	2	26.17	26.17	23	0+37+20+26+9+34	0+37+20+26+9+34	Trypsin	2740000	0.72	0	2	SwissProt	P49773	P49773	Histidine triad nucleotide-binding protein 1
	276	2	2	26.12	26.12	9	0+37+16+185+8+13	0+37+16+185+8+13	Trypsin	3000000	0.12	0.01	2	SwissProt	P08833	P08833	Insulin-like growth factor-binding protein 1
	277	2	2	26.06	26.06	23	0+51+23+8+16+66	0+51+23+8+16+66	Trypsin	556000	1.5	0.03	2	SwissProt	Q96F85	Q96F85	CB1 cannabinoid receptor-interacting protein 1
	278	2	2	26.03	26.03	4	0+263+10+128+7+7	0+263+10+128+7+7	Trypsin	1120000	591.13	0	1	SwissProt	P05543	P05543	Thyroxine-binding globulin
	279	3	2	25.98	25.98	12	0+14+13+30+10+113	0+14+13+30+10+113	Trypsin	2290000	0.77	0.06	2	SwissProt	P07741	P07741	Adenine phosphoribosyltransferase
	280	2	2	25.96	25.96	7	0+87+10+126+14+102	0+87+10+126+14+102	Trypsin	3950000	0.31	0.07	2	SwissProt	P07858	P07858	Cathepsin B
	281	2	2	25.91	25.91	9	0+28+10+99+6+34	0+28+10+99+6+34	Trypsin	921000	1.31	0.61	2	SwissProt	O43447	O43447	Peptidyl-prolyl cis-trans isomerase H
	282	5	2	25.78	25.78	19	0+8+11+68+12+20	0+8+11+68+12+20	Trypsin	5400000	0.65	0.23	3	SwissProt	P60866	P60866	40S ribosomal protein S20
	283	2	2	25.78	25.78	9	0+65+8+5+14+133	0+65+8+5+14+133	Trypsin	2530000	1.18	0.11	2	SwissProt	P78330	P78330	Phosphoserine phosphatase
	284	2	2	25.72	25.72	3	0+125+12+356+9+50	0+125+12+356+9+50	Trypsin	1800000	1.29	0.37	2	SwissProt	P15586	P15586	N-acetylglucosamine-6-sulfatase
	285	4	2	25.7	25.7	13	0+14+11+12+13+128	0+14+11+12+13+128	Trypsin	2260000	0.77	0.05	3	SwissProt	O15145	O15145	Actin-related protein 2/3 complex subunit 3
	286	2	2	25.59	25.59	3	0+95+11+57+20+773	0+95+11+57+20+773	Trypsin	1030000	22174	22170	2	SwissProt	O00339	O00339	Matrilin-2
	287	2	2	25.47	25.47	4	0+382+11+20+11+105	0+382+11+20+11+105	Trypsin	1680000	1.52	0.61	2	SwissProt	P06865	P06865	Beta-hexosaminidase subunit alpha
	288	2	2	25.47	25.47	1	0+186+11+438+9+375	0+186+11+438+9+375	Trypsin	1820000	0.63	0.12	2	SwissProt	P12110	P12110	Collagen alpha-2(VI) chain
	289	2	2	25.47	25.47	13	0+54+17+59	0+54+17+59	Trypsin	429000	1.67	0.01	2	SwissProt	Q15121	Q15121	Astrocytic phosphoprotein PEA-15
	290	2	2	25.28	25.28	4	0+80+15+165+27+686	0+80+15+165+27+686	Trypsin	320000	1	0.18	2	SwissProt	P19021	P19021	Peptidyl-glycine alpha-amidating monooxygenase
	291	2	2	25.1	25.1	7	0+277+21+134+16+23	0+277+21+134+16+23	Trypsin	1660000	0.67	0.14	2	SwissProt	P23381	P23381	Tryptophanyl-tRNA synthetase, cytoplasmic
	292	2	2	25.08	25.08	11	0+34+11+116+10+17	0+34+11+116+10+17	Trypsin	738000	1.06	0.07	2	SwissProt	O75223	O75223	Gamma-glutamylcyclotransferase
	293	3	2	24.97	24.97	9	0+50+16+30+12+199	0+50+16+30+12+199	Trypsin	1850000	0.55	0.2	3	SwissProt	Q96AG4	Q96AG4	Leucine-rich repeat-containing protein 59
	294	2	2	24.94	24.94	11	0+78+13+70+12+44	0+78+13+70+12+44	Trypsin	2010000	1.49	0.12	2	SwissProt	P62906	P62906	60S ribosomal protein L10a
	295	3	2	24.74	24.74	1	0+141+8+440+14+1006	0+141+8+440+14+1006	Trypsin	1490000	1.27	0.09	2	SwissProt	P11047	P11047	Laminin subunit gamma-1
	296	2	2	24.64	24.64	6	0+137+9+72+7+29	0+137+9+72+7+29	Trypsin	481000	0.62	0.03	2	SwissProt	P61289	P61289	Proteasome activator complex subunit 3
	297	2	2	24.62	24.62	8	0+36+12+64+10+139	0+36+12+64+10+139	Trypsin	1860000	1.08	0.01	2	SwissProt	P30040	P30040	Endoplasmic reticulum resident protein 29
	298	2	2	24.56	24.56	3	0+262+7+111+10+81	0+262+7+111+10+81	Trypsin	1700000	1.55	0.36	2	SwissProt	P48723	P48723	Heat shock 70 kDa protein 13
	299	3	2	24.35	24.35	8	0+79+13+202+14+27	0+79+13+202+14+27	Trypsin	2780000	0.79	0.05	2	SwissProt	O76003	O76003	Glutaredoxin-3
	300	3	2	24.24	24.24	13	0+135+11+6+14+18	0+135+11+6+14+18	Trypsin	1330000	0.72	0.01	2	SwissProt	Q96EK6	Q96EK6	Glucosamine 6-phosphate N-acetyltransferase
	301	2	2	24.13	24.13	16	0+32+35+140	0+32+35+140	Trypsin	3090000	0.69	0.12	2	SwissProt	P30405	P30405	Peptidyl-prolyl cis-trans isomerase F, mitochondrial
	302	2	2	24.08	24.08	3	0+171+13+60+8+371	0+171+13+60+8+371	Trypsin	1240000	0.56	0.04	2	SwissProt	O60506	O60506	Heterogeneous nuclear ribonucleoprotein Q
	303	5	2	23.93	23.93|23.93|23.93|23.93|23.93|23.93|23.93|23.93|23.93|23.93	21	0+21+9+70+19+11	0+21+9+70+19+11|0+21+9+70+19+11|0+21+9+70+19+11|0+21+9+70+19+11|0+21+9+70+19+11|0+21+9+70+19+11|0+21+9+70+19+10|0+21+9+70+19+10|0+21+9+70+19+9|0+21+9+70+19+9	Trypsin	8090000	0.63	0.06	3	SwissProt	P04908	P04908|Q7L7L0|P20671|Q93077|Q6FI13|P0C0S8|Q9BTM1|Q16777|Q99878|Q96KK5	Histone H2A type 1-B/E
	304	2	2	23.92	23.92	4	0+38+9+147+9+178	0+38+9+147+9+178	Trypsin	3600000	0.58	0.09	2	SwissProt	O00622	O00622	Protein CYR61
	305	2	2	23.83	23.83	13	0+64+25+91	0+64+25+91	Trypsin	1000000	0.92	0.25	2	SwissProt	P01344	P01344	Insulin-like growth factor II
	306	2	2	23.75	23.75	27	0+33+6+29+21+9	0+33+6+29+21+9	Trypsin	2450000	1.15	0.05	2	SwissProt	P04080	P04080	Cystatin-B
	307	3	2	23.75	23.75	7	0+151+7+18+12+52	0+151+7+18+12+52	Trypsin	1640000	0.36	0.06	3	SwissProt	Q96C19	Q96C19	EF-hand domain-containing protein D2
	308	2	2	23.72	23.72	17	0+22+6+60+12+2	0+22+6+60+12+2	Trypsin	2110000	2.42	1.23	2	SwissProt	P62310	P62310	U6 snRNA-associated Sm-like protein LSm3
	309	3	2	23.66	23.66	11	0+80+10+49+14+53	0+80+10+49+14+53	Trypsin	2400000	1.16	0.15	2	SwissProt	O43399	O43399	Tumor protein D54
	310	2	2	23.58	23.58	2	0+615+12+154+13+125	0+615+12+154+13+125	Trypsin	1650000	1.43	0.04	2	SwissProt	P55786	P55786	Puromycin-sensitive aminopeptidase
	311	2	2	23.48	23.48	3	0+134+6+221+7+51	0+134+6+221+7+51	Trypsin	776000	0.23	0	2	SwissProt	Q7L1Q6	Q7L1Q6	Basic leucine zipper and W2 domain-containing protein 1
	312	2	2	23.23	23.23	1	0+74+9+431+13+613	0+74+9+431+13+613	Trypsin	1410000	1.64	0.09	2	SwissProt	Q16531	Q16531	DNA damage-binding protein 1
	313	2	2	23.15	23.15	19	0+11+10+66+9	0+11+10+66+9	Trypsin	165000	1.08	0	1	SwissProt	O95777	O95777	N-alpha-acetyltransferase 38, NatC auxiliary subunit
	314	2	2	23.15	23.15	0	0+1186+15+1218+10+2255	0+1186+15+1218+10+2255	Trypsin	1420000	0.36	0.03	2	SwissProt	Q15149	Q15149	Plectin
	315	3	2	22.93	22.93	10	0+57+7+9+7+56	0+57+7+9+7+56	Trypsin	8590000	1.01	0.55	3	SwissProt	P68431	P68431	Histone H3.1
	316	2	2	22.92	22.92	2	0+144+7+182+5+157	0+144+7+182+5+157	Trypsin	2790000	20.15	19.48	2	SwissProt	P04217	P04217	Alpha-1B-glycoprotein
	317	4	2	22.71	22.71	11	0+44+11+103+8+2	0+44+11+103+8+2	Trypsin	3940000	0.83	0.11	4	SwissProt	P59998	P59998	Actin-related protein 2/3 complex subunit 4
	318	2	2	22.61	22.61	4	0+328+13+52+8+82	0+328+13+52+8+82	Trypsin	1100000	0.75	0.47	2	SwissProt	P05787	P05787	Keratin, type II cytoskeletal 8
	319	2	2	22.61	22.61	11	0+17+11+158+16+37	0+17+11+158+16+37	Trypsin	1190000	22080.1	22078.9	2	SwissProt	P54819	P54819	Adenylate kinase 2, mitochondrial
	320	2	2	22.42	22.42	19	0+40+13+33+11+28	0+40+13+33+11+28	Trypsin	1350000	1.74	0.12	2	SwissProt	O14737	O14737	Programmed cell death protein 5
	321	2	2	22.38	22.38	10	0+111+10+25+29+183	0+111+10+25+29+183	Trypsin	939000	1.78	0.05	2	SwissProt	Q15257	Q15257	Serine/threonine-protein phosphatase 2A activator
	322	2	2	22.25	22.25|22.25|22.25	9	0+153+10+3+8+18	0+153+10+3+8+18|0+153+10+3+8+18|0+153+10+3+8+18	Trypsin	1190000	2.2	1.14	2	SwissProt	P63000	P63000|P15153|P60763	Ras-related C3 botulinum toxin substrate 1
	323	3	2	21.82	21.82	7	0+157+18+63+8+104	0+157+18+63+8+104	Trypsin	2770000	0.87	0.08	2	SwissProt	O75787	O75787	Renin receptor
	324	2	2	21.43	21.43	5	0+226+18+71	0+226+18+71	Trypsin	1510000	0.84	0.12	2	SwissProt	P05198	P05198	Eukaryotic translation initiation factor 2 subunit 1
	325	2	2	21.36	21.36	6	0+52+18+212	0+52+18+212	Trypsin	1720000	0.71	0.46	2	SwissProt	P09012	P09012	U1 small nuclear ribonucleoprotein A
	326	2	2	21.35	21.35	8	0+45+15+71+8+125	0+45+15+71+8+125	Trypsin	1630000	1.27	0.09	2	SwissProt	P28070	P28070	Proteasome subunit beta type-4
	327	2	1	20.94	20.94	7	0+178+16+30	0+178+16+30	Trypsin	851000	0.88	0	1	SwissProt	Q6P587	Q6P587	Fumarylacetoacetate hydrolase domain-containing protein 1
	328	2	1	20.76	20.76	4	0+6+14+293	0+6+14+293	Trypsin	717000	0.75	0	1	SwissProt	O43765	O43765	Small glutamine-rich tetratricopeptide repeat-containing protein alpha
	329	4	1	20.76	20.76	7	0+78+9+28	0+78+9+28	Trypsin	35900000	1.29	0.02	2	SwissProt	P14174	P14174	Macrophage migration inhibitory factor
	330	3	1	20.38	20.38	5	0+120+22+225	0+120+22+225	Trypsin	943000	14630.8	14630.2	2	SwissProt	P06132	P06132	Uroporphyrinogen decarboxylase
	331	2	1	19.39	19.39	6	0+165+15+60	0+165+15+60	Trypsin	1440000	0.57	0	1	SwissProt	P24592	P24592	Insulin-like growth factor-binding protein 6
	332	5	1	19.24	19.24	4	0+144+11+102	0+144+11+102	Trypsin	4940000	1.12	0.86	4	SwissProt	Q86V81	Q86V81	THO complex subunit 4
	333	6	1	19.1	19.1	5	0+85+16+166	0+85+16+166	Trypsin	15800000	12.26	5.88	5	SwissProt	P02647	P02647	Apolipoprotein A-I
	334	3	1	18.94	18.94	4	0+32+10+168	0+32+10+168	Trypsin	1960000	0.58	0.05	2	SwissProt	Q96IU4	Q96IU4	Abhydrolase domain-containing protein 14B
	335	2	1	18.84	18.84	3	0+197+15+266	0+197+15+266	Trypsin	189000	9.73	5.78	2	SwissProt	P04004	P04004	Vitronectin
	336	2	1	18.75	18.75	4	0+29+12+214	0+29+12+214	Trypsin	4170000	1.2	0	1	SwissProt	P25788	P25788	Proteasome subunit alpha type-3
	337	2	1	18.59	18.59	3	0+127+14+249	0+127+14+249	Trypsin	1450000	0.68	0	1	SwissProt	Q12905	Q12905	Interleukin enhancer-binding factor 2
	338	3	1	18.57	18.57	17	0+37+17+43	0+37+17+43	Trypsin	2390000	0.69	0.01	2	SwissProt	P60903	P60903	Protein S100-A10
	339	2	1	18.46	18.46	5	0+36+22+325	0+36+22+325	Trypsin	2730000	0.06	0	2	SwissProt	O95084	O95084	Serine protease 23
	340	1	1	18.23	18.23	2	0+343+10+66	0+343+10+66	Trypsin	731000	0.8	0	1	SwissProt	P14324	P14324	Farnesyl pyrophosphate synthase
	341	4	1	18.22	18.22	3	0+59+15+351	0+59+15+351	Trypsin	1440000	0.41	0.04	3	SwissProt	P22234	P22234	Multifunctional protein ADE2
	342	1	1	17.92	17.92	1	0+732+13+413	0+732+13+413	Trypsin	1510000	0.78	0	1	SwissProt	Q8IUX7	Q8IUX7	Adipocyte enhancer-binding protein 1
	343	1	1	17.76	17.76	7	0+167+15+22	0+167+15+22	Trypsin	343000	1.09	0	1	SwissProt	P46782	P46782	40S ribosomal protein S5
	344	1	1	17.65	17.65	3	0+70+15+291	0+70+15+291	Trypsin	85300	0.69	0	1	SwissProt	Q9UNM6	Q9UNM6	26S proteasome non-ATPase regulatory subunit 13
	345	3	1	17.43	17.43	5	0+8+9+148	0+8+9+148	Trypsin	887000	3.48	4.29	3	SwissProt	P46783	P46783	40S ribosomal protein S10
	346	1	1	17.42	17.42	6	0+119+13+56	0+119+13+56	Trypsin	407000	0.87	0	1	SwissProt	Q07020	Q07020	60S ribosomal protein L18
	347	1	1	17.39	17.39	7	0+106+11+34	0+106+11+34	Trypsin	980000	0.48	0	1	SwissProt	P62263	P62263	40S ribosomal protein S14
	348	2	1	17.33	17.33|17.33|17.33	2	0+198+11+209	0+198+11+209|0+198+11+209|0+69+11+130	Trypsin	745000	1.09	0	1	SwissProt	Q9P1U1	Q9P1U1|P61158|Q9C0K3	Actin-related protein 3B
	349	1	1	17.3	17.3	4	0+225+16+158	0+225+16+158	Trypsin	1140000	1.88	0	1	SwissProt	P38571	P38571	Lysosomal acid lipase/cholesteryl ester hydrolase
	350	1	1	17.1	17.1	8	0+41+15+121	0+41+15+121	Trypsin	415000	1.05	0	1	SwissProt	P62633	P62633	Cellular nucleic acid-binding protein
	351	1	1	17.02	17.02	12	0+121+28+78	0+121+28+78	Trypsin	111000	0	0	0	SwissProt	P80723	P80723	Brain acid soluble protein 1
	352	3	1	16.96	16.96	12	0+58+14+36	0+58+14+36	Trypsin	1740000	1.4	0	2	SwissProt	P62942	P62942	Peptidyl-prolyl cis-trans isomerase FKBP1A
	353	1	1	16.95	16.95	3	0+117+7+93	0+117+7+93	Trypsin	370000	1.2	0	1	SwissProt	P62993	P62993	Growth factor receptor-bound protein 2
	354	1	1	16.89	16.89	9	0+60+21+139	0+60+21+139	Trypsin	741000	0.98	0	1	SwissProt	O75629	O75629	Protein CREG1
	355	2	1	16.78	16.78	4	0+266+20+116	0+266+20+116	Trypsin	276000	0.73	0.26	2	SwissProt	P05121	P05121	Plasminogen activator inhibitor 1
	356	1	1	16.76	16.76	1	0+644+10+83	0+644+10+83	Trypsin	273000	0.45	0	1	SwissProt	O00469	O00469	Procollagen-lysine,2-oxoglutarate 5-dioxygenase 2
	357	3	1	16.71	16.71	5	0+116+16+136	0+116+16+136	Trypsin	1850000	1.04	0.01	2	SwissProt	Q9BTT0	Q9BTT0	Acidic leucine-rich nuclear phosphoprotein 32 family member E
	358	1	1	16.7	16.7	1	0+1389+21+411	0+1389+21+411	Trypsin	345000	0.05	0	1	SwissProt	Q14767	Q14767	Latent-transforming growth factor beta-binding protein 2
	359	1	1	16.67	16.67	6	0+163+18+80	0+163+18+80	Trypsin	466000	0.57	0	1	SwissProt	Q9NVS9	Q9NVS9	Pyridoxine-5'-phosphate oxidase
	360	2	1	16.6	16.6	2	0+511+13+87	0+511+13+87	Trypsin	95900	18.27	15.47	2	SwissProt	P23588	P23588	Eukaryotic translation initiation factor 4B
	361	2	1	16.59	16.59|16.59|16.59	5	0+12+12+191	0+12+12+191|0+12+12+187|0+12+12+185	Trypsin	2230000	1.34	0	1	SwissProt	P09429	P09429|B2RPK0|P26583	High mobility group protein B1
	362	1	1	16.52	16.52	10	0+17+15+110	0+17+15+110	Trypsin	1280000	3.35	0	1	SwissProt	P69905	P69905	Hemoglobin subunit alpha
	363	1	1	16.37	16.37	3	0+220+17+327	0+220+17+327	Trypsin	218000	0.48	0	1	SwissProt	Q9Y262	Q9Y262	Eukaryotic translation initiation factor 3 subunit L
	364	1	1	16.3	16.3	7	0+253+21+8	0+253+21+8	Trypsin	510000	1	0	1	SwissProt	P10768	P10768	S-formylglutathione hydrolase
	365	4	1	16.25	16.25	2	0+165+11+215	0+165+11+215	Trypsin	1700000	0.89	0.35	2	SwissProt	P55209	P55209	Nucleosome assembly protein 1-like 1
	366	1	1	16.17	16.17	5	0+50+10+122	0+50+10+122	Trypsin	867000	1.12	0	1	SwissProt	Q9UBQ0	Q9UBQ0	Vacuolar protein sorting-associated protein 29
	367	1	1	16.15	16.15	12	0+33+16+84	0+33+16+84	Trypsin	505000	0.51	0	1	SwissProt	O15116	O15116	U6 snRNA-associated Sm-like protein LSm1
	368	1	1	16.08	16.08	4	0+107+10+84	0+107+10+84	Trypsin	2840000	14.68	0	1	SwissProt	P02753	P02753	Retinol-binding protein 4
	369	1	1	15.99	15.99	2	0+141+10+205	0+141+10+205	Trypsin	407000	0.8	0	1	SwissProt	Q12907	Q12907	Vesicular integral-membrane protein VIP36
	370	4	1	15.99	15.99	3	0+83+15+298	0+83+15+298	Trypsin	1470000	0.56	0.04	4	SwissProt	Q9NTK5	Q9NTK5	Obg-like ATPase 1
	371	1	1	15.94	15.94	1	0+86+18+856	0+86+18+856	Trypsin	97800	0.16	0	1	SwissProt	Q02241	Q02241	Kinesin-like protein KIF23
	372	2	1	15.86	15.86	4	0+203+11+56	0+203+11+56	Trypsin	276000	1.25	0	1	SwissProt	Q9NQ88	Q9NQ88	Probable fructose-2,6-bisphosphatase TIGAR
	373	1	1	15.83	15.83	3	0+380+13+25	0+380+13+25	Trypsin	508000	19.16	0	1	SwissProt	P50454	P50454	Serpin H1
	374	1	1	15.77	15.77	4	0+106+11+141	0+106+11+141	Trypsin	728000	1.09	0	1	SwissProt	O75822	O75822	Eukaryotic translation initiation factor 3 subunit J
	375	1	1	15.74	15.74	2	0+150+11+330	0+150+11+330	Trypsin	3120000	5.71	0	1	SwissProt	P08697	P08697	Alpha-2-antiplasmin
	376	1	1	15.68	15.68	2	0+163+14+316	0+163+14+316	Trypsin	85500	0.55	0	1	SwissProt	P55058	P55058	Phospholipid transfer protein
	377	2	1	15.65	15.65	9	0+78+15+58	0+78+15+58	Trypsin	490000	1.22	0.67	2	SwissProt	P62277	P62277	40S ribosomal protein S13
	378	2	1	15.63	15.63	8	0+161+22+78	0+161+22+78	Trypsin	1070000	0.98	0	1	SwissProt	Q9UHY7	Q9UHY7	Enolase-phosphatase E1
	379	2	1	15.55	15.55	0	0+2862+17+33	0+2862+17+33	Trypsin	919000	3.97	1.6	2	SwissProt	P35556	P35556	Fibrillin-2
	380	1	1	15.52	15.52	5	0+126+20+240	0+126+20+240	Trypsin	502000	0.8	0	1	SwissProt	P54687	P54687	Branched-chain-amino-acid aminotransferase, cytosolic
	381	1	1	15.36	15.36	11	0+61+11+26	0+61+11+26	Trypsin	1270000	0.66	0	1	SwissProt	Q99584	Q99584	Protein S100-A13
	382	3	1	15.36	15.36	16	0+38+13+30	0+38+13+30	Trypsin	711000	0.97	0.02	2	SwissProt	Q9P1F3	Q9P1F3	costars family protein C6orf115
	383	2	1	15.29	15.29	1	0+259+6+116	0+259+6+116	Trypsin	19500000	12.1	8.92	2	SwissProt	P06732	P06732	Creatine kinase M-type
	384	2	1	15.2	15.2	7	0+40+8+53	0+40+8+53	Trypsin	1050000	0.2	0.01	2	SwissProt	P26447	P26447	Protein S100-A4
	385	2	1	15.2	15.2	6	0+114+11+49	0+114+11+49	Trypsin	3630000	0.73	0	1	SwissProt	Q9Y5S9	Q9Y5S9	RNA-binding protein 8A
	386	1	1	15.17	15.17	1	0+75+10+805	0+75+10+805	Trypsin	1450000	2.08	0	1	SwissProt	Q06033	Q06033	Inter-alpha-trypsin inhibitor heavy chain H3
	387	2	1	14.99	14.99	5	0+62+11+129	0+62+11+129	Trypsin	875000	2.08	0.7	2	SwissProt	P05452	P05452	Tetranectin
	388	2	1	14.95	14.95	10	0+91+14+35	0+91+14+35	Trypsin	1730000	0.48	0	1	SwissProt	P35080	P35080	Profilin-2
	389	1	1	14.77	14.77	4	0+208+13+45	0+208+13+45	Trypsin	490000	0.85	0	1	SwissProt	Q9Y287	Q9Y287	Integral membrane protein 2B
	390	3	1	14.74	14.74	10	0+10+11+82	0+10+11+82	Trypsin	1320000	0.25	0.03	2	SwissProt	Q96FQ6	Q96FQ6	Protein S100-A16
	391	1	1	14.71	14.71	2	0+423+10+43	0+423+10+43	Trypsin	468000	0.89	0	1	SwissProt	Q9H3G5	Q9H3G5	Probable serine carboxypeptidase CPVL
	392	1	1	14.66	14.66	6	0+80+16+167	0+80+16+167	Trypsin	8760	8759	0	1	SwissProt	O95633	O95633	Follistatin-related protein 3
	393	2	1	14.66	14.66	12	0+41+11+34	0+41+11+34	Trypsin	1010000	0.93	0.04	2	SwissProt	P49458	P49458	Signal recognition particle 9 kDa protein
	394	1	1	14.65	14.65	14	0+104+17	0+104+17	Trypsin	876000	0	0	0	SwissProt	P35244	P35244	Replication protein A 14 kDa subunit
	395	1	1	14.58	14.58	5	0+78+8+66	0+78+8+66	Trypsin	574000	1.59	0	1	SwissProt	P62269	P62269	40S ribosomal protein S18
	396	2	1	14.58	14.58	2	0+160+11+316	0+160+11+316	Trypsin	537000	0.76	0	1	SwissProt	Q9UNW1	Q9UNW1	Multiple inositol polyphosphate phosphatase 1
	397	4	1	14.54	14.54	5	0+170+11+20	0+170+11+20	Trypsin	5090000	1.33	0	2	SwissProt	P49721	P49721	Proteasome subunit beta type-2
	398	2	1	14.53	14.53	2	0+1168+29+178	0+1168+29+178	Trypsin	1220000	10.02	0	1	SwissProt	Q14112	Q14112	Nidogen-2
	399	1	1	14.51	14.51	3	0+106+12+205	0+106+12+205	Trypsin	1550000	1.17	0	1	SwissProt	Q13642	Q13642	Four and a half LIM domains protein 1
	400	2	1	14.41	14.41	7	0+51+10+78	0+51+10+78	Trypsin	1820000	0.38	0.09	2	SwissProt	Q1L6U9	Q1L6U9	Prostate-associated microseminoprotein
	401	3	1	14.33	14.33	5	0+118+19+187	0+118+19+187	Trypsin	2290000	0.87	0.27	2	SwissProt	P67809	P67809	Nuclease-sensitive element-binding protein 1
	402	1	1	14.18	14.18|14.18	0	0+349+7+506	0+349+7+506|0+220+7+97	Trypsin	1590000	0	0	0	SwissProt	P54278	P54278|Q8NH93	Mismatch repair endonuclease PMS2
	403	3	1	14.09	14.09	3	0+73+14+330	0+73+14+330	Trypsin	1780000	1.05	0.19	2	SwissProt	P27797	P27797	Calreticulin
	404	1	1	14.08	14.08	5	0+22+21+319	0+22+21+319	Trypsin	251000	0.34	0	1	SwissProt	Q9P035	Q9P035	3-hydroxyacyl-CoA dehydratase 3
	405	1	1	14.02	14.02	1	0+78+12+652	0+78+12+652	Trypsin	3150000	0.23	0	1	SwissProt	P16070	P16070	CD44 antigen
	406	1	1	14.01	14.01	11	0+132+32+113	0+132+32+113	Trypsin	677000	1	0	1	SwissProt	Q99436	Q99436	Proteasome subunit beta type-7
	407	1	1	13.98	13.98	13	0+114+20+13	0+114+20+13	Trypsin	437000	1.42	0	1	SwissProt	Q96C90	Q96C90	Protein phosphatase 1 regulatory subunit 14B
	408	1	1	13.95	13.95	5	0+120+7	0+120+7	Trypsin	3110000	0	0	0	SwissProt	P61970	P61970	Nuclear transport factor 2
	409	4	1	13.94	13.94	6	0+224+22+92	0+224+22+92	Trypsin	1110000	0.57	0.27	3	SwissProt	O95433	O95433	Activator of 90 kDa heat shock protein ATPase homolog 1
	410	1	1	13.94	13.94	3	0+132+9+90	0+132+9+90	Trypsin	536000	1.41	0	1	SwissProt	Q15102	Q15102	Platelet-activating factor acetylhydrolase IB subunit gamma
	411	2	1	13.92	13.92	5	0+150+12+52	0+150+12+52	Trypsin	389000	0.81	0	1	SwissProt	Q92882	Q92882	Osteoclast-stimulating factor 1
	412	2	1	13.81	13.81	9	0+49+12+72	0+49+12+72	Trypsin	214000	3.76	1.21	2	SwissProt	P62847	P62847	40S ribosomal protein S24
	413	1	1	13.77	13.77	1	0+306+10+333	0+306+10+333	Trypsin	417000	2.09	0	1	SwissProt	Q16881	Q16881	Thioredoxin reductase 1, cytoplasmic
	414	1	1	13.76	13.76	3	0+136+15+318	0+136+15+318	Trypsin	135000	1.39	0	1	SwissProt	P03956	P03956	Interstitial collagenase
	415	1	1	13.65	13.65	2	0+236+7+84	0+236+7+84	Trypsin	656000	0.62	0	1	SwissProt	Q7L5N1	Q7L5N1	COP9 signalosome complex subunit 6
	416	2	1	13.61	13.61	1	0+343+12+289	0+343+12+289	Trypsin	649000	11.03	0.3	2	SwissProt	P04264	P04264	Keratin, type II cytoskeletal 1
	417	3	1	13.57	13.57	2	0+234+31+776	0+234+31+776	Trypsin	190000	1.08	0.01	2	SwissProt	Q96P70	Q96P70	Importin-9
	418	3	1	13.37	13.37|13.37|13.37	11	0+20+12+71	0+20+12+71|0+21+12+62|0+21+12+62	Trypsin	9040000	1.36	0.03	2	SwissProt	P55854	P55854|P61956|Q6EEV6	Small ubiquitin-related modifier 3
	419	1	1	13.34	13.34|13.34	1	0+827+10+124	0+827+10+124|0+628+10+119	Trypsin	1210000	11.75	0	1	SwissProt	P35443	P35443|P49747	Thrombospondin-4
	420	2	1	13.34	13.34	1	0+348+12+319	0+348+12+319	Trypsin	785000	0.48	0	1	SwissProt	P38646	P38646	Stress-70 protein, mitochondrial
	421	2	1	13.34	13.34	1	0+72+11+813	0+72+11+813	Trypsin	1130000	5.39	1.06	2	SwissProt	Q14574	Q14574	Desmocollin-3
	422	1	1	13.33	13.33|13.33	5	0+42+16+219	0+42+16+219|0+42+16+219	Trypsin	27100	27058	0	1	SwissProt	O75828	O75828|P16152	Carbonyl reductase [NADPH] 3
	423	1	1	13.31	13.31	3	0+323+19+273	0+323+19+273	Trypsin	197000	10.16	0	1	SwissProt	O15240	O15240	Neurosecretory protein VGF
	424	1	1	13.28	13.28	12	0+99+20+44	0+99+20+44	Trypsin	296000	0.68	0	1	SwissProt	Q9BX68	Q9BX68	Histidine triad nucleotide-binding protein 2, mitochondrial
	425	2	1	13.24	13.24	6	0+145+11+17	0+145+11+17	Trypsin	300000	1.4	0	1	SwissProt	Q969H8	Q969H8	UPF0556 protein C19orf10
	426	4	1	13.23	13.23	2	0+285+10+68	0+285+10+68	Trypsin	146000000	63.27	67.39	3	SwissProt	Q9H6D7	Q9H6D7	HAUS augmin-like complex subunit 4
	427	2	1	13.16	13.16	1	0+1105+18+61	0+1105+18+61	Trypsin	979000	1.07	0	1	SwissProt	P98095	P98095	Fibulin-2
	428	2	1	13.15	13.15	0	0+748+8+52	0+748+8+52	Trypsin	622000	1.33	0.12	2	SwissProt	P25205	P25205	DNA replication licensing factor MCM3
	429	1	1	13.1	13.1	3	0+116+12+233	0+116+12+233	Trypsin	594000	0.89	0	1	SwissProt	Q15019	Q15019	Septin-2
	430	2	1	13.06	13.06|13.06|13.06	6	0+151+12+21	0+151+12+21|0+151+12+21|0+151+12+21	Trypsin	298000	0.59	0	1	SwissProt	P62834	P62834|A6NIZ1|P61224	Ras-related protein Rap-1A
	431	1	1	13.02	13.02	2	0+47+10+343	0+47+10+343	Trypsin	1440000	0.48	0	1	SwissProt	Q92734	Q92734	Protein TFG
	432	1	1	13.01	13.01	4	0+96+13+152	0+96+13+152	Trypsin	340000	1.8	0	1	SwissProt	Q14847	Q14847	LIM and SH3 domain protein 1
	433	2	1	13.01	13.01	3	0+104+9+125	0+104+9+125	Trypsin	1370000	0.76	0	1	SwissProt	Q9UNN8	Q9UNN8	Endothelial protein C receptor
	434	1	1	12.97	12.97	5	0+70+15+210	0+70+15+210	Trypsin	16800	16819	0	1	SwissProt	Q96HF1	Q96HF1	Secreted frizzled-related protein 2
	435	2	1	12.96	12.96	6	0+111+10+22	0+111+10+22	Trypsin	356000	6.96	0.84	2	SwissProt	P21741	P21741	Midkine
	436	1	1	12.96	12.96	5	0+88+17+199	0+88+17+199	Trypsin	306000	1.2	0	1	SwissProt	P46108	P46108	Adapter molecule crk
	437	1	1	12.93	12.93	3	0+249+15+131	0+249+15+131	Trypsin	1060000	0.89	0	1	SwissProt	P31153	P31153	S-adenosylmethionine synthase isoform type-2
	438	2	1	12.91	12.91	16	0+41+23+78	0+41+23+78	Trypsin	450000	1.61	0.19	2	SwissProt	P60983	P60983	Glia maturation factor beta
	439	1	1	12.88	12.88|12.88	12	0+58+12+26	0+58+12+26|0+58+12+26	Trypsin	119000	0.89	0	1	SwissProt	Q9NP97	Q9NP97|Q8TF09	Dynein light chain roadblock-type 1
	440	1	1	12.86	12.86|12.86|12.86	4	0+163+8+22	0+163+8+22|0+163+8+22|0+163+8+22	Trypsin	328000	0.09	0	1	SwissProt	P84074	P84074|P37235|P61601	Neuron-specific calcium-binding protein hippocalcin
	441	1	1	12.85	12.85	2	0+485+11+15	0+485+11+15	Trypsin	364000	0.73	0	1	SwissProt	P48444	P48444	Coatomer subunit delta
	442	1	1	12.82	12.82	6	0+192+14+11	0+192+14+11	Trypsin	295000	1.19	0	1	SwissProt	P06730	P06730	Eukaryotic translation initiation factor 4E
	443	1	1	12.78	12.78	2	0+341+11+116	0+341+11+116	Trypsin	99900	0.82	0	1	SwissProt	Q96HE7	Q96HE7	ERO1-like protein alpha
	444	1	1	12.77	12.77	10	0+9+17+134	0+9+17+134	Trypsin	728000	1.27	0	1	SwissProt	Q9NWV4	Q9NWV4	UPF0587 protein C1orf123
	445	1	1	12.71	12.71	1	0+200+8+232	0+200+8+232	Trypsin	62100	3.4	0	1	SwissProt	Q4G148	Q4G148	Glucoside xylosyltransferase 1
	446	1	1	12.67	12.67	1	0+546+7+145	0+546+7+145	Trypsin	511000	45.51	0	1	SwissProt	P02787	P02787	Serotransferrin
	447	1	1	12.62	12.62	17	0+51+12+6	0+51+12+6	Trypsin	229000	1.01	0	1	SwissProt	P62857	P62857	40S ribosomal protein S28
	448	1	1	12.59	12.59	9	0+28+11+83	0+28+11+83	Trypsin	642000	0.93	0	1	SwissProt	O60925	O60925	Prefoldin subunit 1
	449	1	1	12.56	12.56	14	0+97+17+4	0+97+17+4	Trypsin	994000	1.33	0	1	SwissProt	P58546	P58546	Myotrophin
	450	2	1	12.53	12.53	4	0+98+15+233	0+98+15+233	Trypsin	194000	1.29	0	1	SwissProt	P04083	P04083	Annexin A1
	451	1	1	12.51	12.51	3	0+101+17+315	0+101+17+315	Trypsin	545000	1.72	0	1	SwissProt	Q99538	Q99538	Legumain
	452	1	1	12.4	12.4	3	0+225+10+42	0+225+10+42	Trypsin	952000	1.05	0	1	SwissProt	P47756	P47756	F-actin-capping protein subunit beta
	453	1	1	12.36	12.36	3	0+390+15+5	0+390+15+5	Trypsin	783000	1.31	0	1	SwissProt	P43034	P43034	Platelet-activating factor acetylhydrolase IB subunit alpha
	454	1	1	12.35	12.35	6	0+150+13+42	0+150+13+42	Trypsin	408000	0.96	0	1	SwissProt	Q9Y5Z4	Q9Y5Z4	Heme-binding protein 2
	455	1	1	12.33	12.33	1	0+512+16+488	0+512+16+488	Trypsin	1220000	0.32	0	1	SwissProt	Q9Y6C2	Q9Y6C2	EMILIN-1
	456	1	1	12.32	12.32	4	0+189+11+24	0+189+11+24	Trypsin	34000	0.82	0	1	SwissProt	Q00688	Q00688	Peptidyl-prolyl cis-trans isomerase FKBP3
	457	1	1	12.3	12.3	2	0+357+13+96	0+357+13+96	Trypsin	745000	0.72	0	1	SwissProt	Q13283	Q13283	Ras GTPase-activating protein-binding protein 1
	458	2	1	12.29	12.29	6	0+208+19+61	0+208+19+61	Trypsin	959000	0.93	0	1	SwissProt	Q8NCW5	Q8NCW5	Apolipoprotein A-I-binding protein
	459	1	1	12.27	12.27	3	0+173+12+176	0+173+12+176	Trypsin	313000	11.71	0	1	SwissProt	Q99873	Q99873	Protein arginine N-methyltransferase 1
	460	1	1	12.23	12.23	2	0+209+19+703	0+209+19+703	Trypsin	145000	1.44	0	1	SwissProt	O60462	O60462	Neuropilin-2
	461	2	1	12.23	12.23	4	0+220+12+17	0+220+12+17	Trypsin	1070000	1.06	0	1	SwissProt	Q06323	Q06323	Proteasome activator complex subunit 1
	462	1	1	12.21	12.21	4	0+205+17+124	0+205+17+124	Trypsin	255000	0.36	0	1	SwissProt	P31942	P31942	Heterogeneous nuclear ribonucleoprotein H3
	463	1	1	12.19	12.19	2	0+230+18+566	0+230+18+566	Trypsin	259000	0.74	0	1	SwissProt	P55884	P55884	Eukaryotic translation initiation factor 3 subunit B
	464	1	1	12.18	12.18	4	0+270+16+45	0+270+16+45	Trypsin	1010000	0.79	0	1	SwissProt	Q15293	Q15293	Reticulocalbin-1
	465	1	1	12.14	12.14|12.14|12.14	13	0+16+25+148	0+16+25+148|0+16+25+148|0+16+25+148	Trypsin	339000	0.12	0	1	SwissProt	P01116	P01116|P01112|P01111	GTPase KRas
	466	1	1	12.11	12.11	1	0+602+13+124	0+602+13+124	Trypsin	245000	1.31	0	1	SwissProt	P41250	P41250	Glycyl-tRNA synthetase
	467	3	1	12.1	12.1	2	0+30+13+451	0+30+13+451	Trypsin	1190000	1.56	0.79	3	SwissProt	P54578	P54578	Ubiquitin carboxyl-terminal hydrolase 14
	468	1	1	12.09	12.09	1	0+123+8+617	0+123+8+617	Trypsin	1150000	1.05	0	1	SwissProt	O14672	O14672	Disintegrin and metalloproteinase domain-containing protein 10
	469	1	1	12.08	12.08	2	0+500+19+141	0+500+19+141	Trypsin	9320	9324	0	1	SwissProt	P08253	P08253	72 kDa type IV collagenase
	470	2	1	12.03	12.03	11	0+4+13+97	0+4+13+97	Trypsin	1810000	1.04	0	1	SwissProt	O75368	O75368	SH3 domain-binding glutamic acid-rich-like protein
	471	1	1	12.02	12.02	7	0+178+15	0+178+15	Trypsin	1120000	0	0	0	SwissProt	P21291	P21291	Cysteine and glycine-rich protein 1
	472	1	1	12.01	12.01	2	0+8+12+580	0+8+12+580	Trypsin	659000	1.44	0	1	SwissProt	Q03252	Q03252	Lamin-B2
	473	2	1	11.99	11.99|11.99	2	0+25+7+208	0+25+7+208|0+25+7+208	Trypsin	2150000	0.41	0	1	SwissProt	P63162	P63162|P14678	Small nuclear ribonucleoprotein-associated protein N
	474	1	1	11.96	11.96	6	0+139+21+152	0+139+21+152	Trypsin	155000	0.95	0	1	SwissProt	O00764	O00764	Pyridoxal kinase
	475	1	1	11.96	11.96	5	0+29+7+82	0+29+7+82	Trypsin	1330000	0.72	0	1	SwissProt	Q15370	Q15370	Transcription elongation factor B polypeptide 2
	476	1	1	11.82	11.82	4	0+90+9+125	0+90+9+125	Trypsin	152000	1.75	0	1	SwissProt	Q9UM22	Q9UM22	Mammalian ependymin-related protein 1
	477	1	1	11.76	11.76|11.76	1	0+297+9+286	0+297+9+286|0+348+9+169	Trypsin	669000	0.57	0	1	SwissProt	Q92804	Q92804|P35637	TATA-binding protein-associated factor 2N
	478	2	1	11.75	11.75	1	0+13+7+368	0+13+7+368	Trypsin	3900000	10.11	5.25	2	SwissProt	P36575	P36575	Arrestin-C
	479	1	1	11.74	11.74	0	0+3+11+2047	0+3+11+2047	Trypsin	644000	0.94	0	1	SwissProt	Q9NZM1	Q9NZM1	Myoferlin
	480	1	1	11.71	11.71	12	0+57+20+88	0+57+20+88	Trypsin	206000	2.62	0	1	SwissProt	P05161	P05161	Ubiquitin-like protein ISG15
	481	1	1	11.67	11.67	3	0+185+15+176	0+185+15+176	Trypsin	10900	10853	0	1	SwissProt	Q8NCH0	Q8NCH0	Carbohydrate sulfotransferase 14
	482	1	1	11.62	11.62	4	0+207+10+22	0+207+10+22	Trypsin	260000	0.59	0	1	SwissProt	Q9NR28	Q9NR28	Diablo homolog, mitochondrial
	483	1	1	11.6	11.6|11.6|11.6	5	0+30+7+88	0+30+7+88|0+30+7+88|0+30+7+84	Trypsin	763000	1.79	0	1	SwissProt	Q9GZQ8	Q9GZQ8|A6NCE7|Q9H492	Microtubule-associated proteins 1A/1B light chain 3B
	484	2	1	11.59	11.59|11.59|11.59|11.59|11.59	1	0+178+9+296	0+178+9+296|0+186+9+242|0+186+9+237|0+176+9+249|0+175+9+245	Trypsin	883000	1.03	0	1	SwissProt	Q92599	Q92599|Q16181|Q6ZU15|Q14141|Q9NVA2	Septin-8
	485	1	1	11.57	11.57|11.57	6	0+30+13+157	0+30+13+157|0+29+13+31	Trypsin	591000	0.4	0	1	SwissProt	O15347	O15347|Q3SYE8	High mobility group protein B3
	486	1	1	11.55	11.55|11.55	1	0+295+8+122	0+295+8+122|0+296+8+121	Trypsin	863000	0.9	0	1	SwissProt	Q16576	Q16576|Q09028	Histone-binding protein RBBP7
	487	1	1	11.55	11.55	2	0+394+9+29	0+394+9+29	Trypsin	140000	0.92	0	1	SwissProt	Q8NBS9	Q8NBS9	Thioredoxin domain-containing protein 5
	488	2	1	11.53	11.53	5	0+68+17+212	0+68+17+212	Trypsin	86400	0	0	1	SwissProt	P46777	P46777	60S ribosomal protein L5
	489	1	1	11.53	11.53	8	0+114+11+2	0+114+11+2	Trypsin	754000	1.98	0	1	SwissProt	P53999	P53999	Activated RNA polymerase II transcriptional coactivator p15
	490	1	1	11.52	11.52	2	0+478+12+58	0+478+12+58	Trypsin	608000	0.56	0	1	SwissProt	O43776	O43776	Asparaginyl-tRNA synthetase, cytoplasmic
	491	1	1	11.4	11.4	2	0+157+11+207	0+157+11+207	Trypsin	147000	0.35	0	1	SwissProt	Q99733	Q99733	Nucleosome assembly protein 1-like 4
	492	1	1	11.39	11.39	0	0+968+11+690	0+968+11+690	Trypsin	444000	3.58	0	1	SwissProt	P02462	P02462	Collagen alpha-1(IV) chain
	493	1	1	11.38	11.38	4	0+275+15+31	0+275+15+31	Trypsin	513000	1.1	0	1	SwissProt	A6NDG6	A6NDG6	Phosphoglycolate phosphatase
	494	1	1	11.38	11.38	3	0+80+7+96	0+80+7+96	Trypsin	1670000	1.43	0	1	SwissProt	P02794	P02794	Ferritin heavy chain
	495	1	1	11.38	11.38	4	0+27+10+168	0+27+10+168	Trypsin	328000	0.68	0	1	SwissProt	P04792	P04792	Heat shock protein beta-1
	496	1	1	11.36	11.36	8	0+154+15+6	0+154+15+6	Trypsin	459000	0.95	0	1	SwissProt	P02792	P02792	Ferritin light chain
	497	2	1	11.34	11.34	3	0+205+8+31	0+205+8+31	Trypsin	1020000	0.9	0	1	SwissProt	Q9Y224	Q9Y224	UPF0568 protein C14orf166
	498	1	1	11.32	11.32	0	0+850+10+569	0+850+10+569	Trypsin	346000	1.36	0	1	SwissProt	O75882	O75882	Attractin
	499	1	1	11.32	11.32	3	0+227+12+92	0+227+12+92	Trypsin	756000	0.72	0	1	SwissProt	Q9Y266	Q9Y266	Nuclear migration protein nudC
	500	1	1	11.29	11.29	3	0+242+15+132	0+242+15+132	Trypsin	228000	0.46	0	1	SwissProt	Q15008	Q15008	26S proteasome non-ATPase regulatory subunit 6
	501	6	1	11.26	11.26	0	0+1222+11+37	0+1222+11+37	Trypsin	103000000	0.02	0.02	4	SwissProt	Q9ULD2	Q9ULD2	Microtubule-associated tumor suppressor 1
	502	1	1	11.24	11.24	1	0+284+8+182	0+284+8+182	Trypsin	125000	5.32	0	1	SwissProt	P02774	P02774	Vitamin D-binding protein
	503	2	1	11.24	11.24	5	0+273+20+53	0+273+20+53	Trypsin	147000	0.72	0	1	SwissProt	Q9UBE0	Q9UBE0	SUMO-activating enzyme subunit 1
	504	1	1	11.23	11.23	4	0+111+20+312	0+111+20+312	Trypsin	285000	0.73	0	1	SwissProt	Q07666	Q07666	KH domain-containing, RNA-binding, signal transduction-associated protein 1
	505	1	1	11.22	11.22	9	0+122+17+42	0+122+17+42	Trypsin	101000	0.54	0	1	SwissProt	Q9ULC4	Q9ULC4	Malignant T cell-amplified sequence 1
	506	1	1	11.21	11.21	2	0+25+6+193	0+25+6+193	Trypsin	1270000	0	0	0	SwissProt	P02741	P02741	C-reactive protein
	507	1	1	11.19	11.19	6	0+4+14+209	0+4+14+209	Trypsin	901000	0.95	0	1	SwissProt	P22061	P22061	Protein-L-isoaspartate(D-aspartate) O-methyltransferase
	508	1	1	11.19	11.19	1	0+64+11+744	0+64+11+744	Trypsin	1240000	1.05	0	1	SwissProt	Q13443	Q13443	Disintegrin and metalloproteinase domain-containing protein 9
	509	1	1	11.18	11.18	8	0+66+10+49	0+66+10+49	Trypsin	359000	9.36	0	1	SwissProt	P62851	P62851	40S ribosomal protein S25
	510	1	1	11.17	11.17	5	0+37+10+122	0+37+10+122	Trypsin	247000	0.59	0	1	SwissProt	Q9GZZ1	Q9GZZ1	N-alpha-acetyltransferase 50, NatE catalytic subunit
	511	1	1	11.16	11.16	1	0+163+7+251	0+163+7+251	Trypsin	899000	0	0	0	SwissProt	Q9BQS2	Q9BQS2	Synaptotagmin-15
	512	1	1	11.12	11.12	13	0+41+12+36	0+41+12+36	Trypsin	99000	0.85	0	1	SwissProt	O75531	O75531	Barrier-to-autointegration factor
	513	1	1	11.11	11.11	2	0+129+11+239	0+129+11+239	Trypsin	383000	0.21	0	1	SwissProt	Q8NES3	Q8NES3	Beta-1,3-N-acetylglucosaminyltransferase lunatic fringe
	514	1	1	11.1	11.1	1	0+614+17+821	0+614+17+821	Trypsin	34500	34472	0	1	SwissProt	P28827	P28827	Receptor-type tyrosine-protein phosphatase mu
	515	1	1	11.08	11.08	2	0+162+9+244	0+162+9+244	Trypsin	1360000	1.25	0	1	SwissProt	O43505	O43505	N-acetyllactosaminide beta-1,3-N-acetylglucosaminyltransferase
	516	1	1	11.07	11.07	12	0+43+15+61	0+43+15+61	Trypsin	1100000	5.06	0	1	SwissProt	P01770	P01770	Ig heavy chain V-III region NIE
	517	1	1	11.06	11.06	1	0+126+11+758	0+126+11+758	Trypsin	997000	0.52	0	1	SwissProt	Q14118	Q14118	Dystroglycan
	518	1	1	11.06	11.06	1	0+458+15+671	0+458+15+671	Trypsin	25100	25126	0	1	SwissProt	Q16706	Q16706	Alpha-mannosidase 2
	519	1	1	11.04	11.04	2	0+242+9+69	0+242+9+69	Trypsin	154000	0.63	0	1	SwissProt	O75821	O75821	Eukaryotic translation initiation factor 3 subunit G
	520	1	1	11.04	11.04	7	0+70+14+95	0+70+14+95	Trypsin	242000	0.65	0	1	SwissProt	P55145	P55145	Mesencephalic astrocyte-derived neurotrophic factor
	521	1	1	11.04	11.04	7	0+163+16+48	0+163+16+48	Trypsin	61000	2.22	0	1	SwissProt	Q92520	Q92520	Protein FAM3C
	522	1	1	11.03	11.03	6	0+120+12+67	0+120+12+67	Trypsin	428000	0.45	0	1	SwissProt	P20809	P20809	Interleukin-11
	523	1	1	11.03	11.03	5	0+109+11+97	0+109+11+97	Trypsin	505000	0.6	0	1	SwissProt	Q9HAV7	Q9HAV7	GrpE protein homolog 1, mitochondrial
	524	1	1	11.02	11.02	0	0+264+15+2085	0+264+15+2085	Trypsin	257000	0.92	0	1	SwissProt	Q01082	Q01082	Spectrin beta chain, brain 1
	525	1	1	11.01	11.01	3	0+15+8+222	0+15+8+222	Trypsin	697000	1.05	0	1	SwissProt	Q96DG6	Q96DG6	Carboxymethylenebutenolidase homolog

## Sheet: U2OS-KRIB L to H Run 1
	groupNum	numSpectra	numPepsUnique	scoreUnique	scoresUnique	percentCoverage	coverage_map	coverage_maps	enzyme	totalIntensity	lightOverHeavyRatioMean	stddevLightOverHeavyRatio	numLHRatios	database	accession_number	accession_numbers	entry_name
	1	97	59	889.06	889.06|476.25|249.74	33	0+43+8+25+11+33+7+44+19+6+30+42+10+7+14+2+30+9+36+7+17+27+10+143+13+41+40+10+16+8+16+18+18+13+8+125+10+5+52+9+12+13+25+4+33+2+16+147+12+37+11+2+16+69+18+40+11+14+22+5+24+34+66+6+12+92+28+61+17+106+14+13+29+58+22+30+16+46+19+17+14+35+14+46+23+151+16+40+19+39+9+5+9+26	0+43+8+25+11+33+7+44+19+6+30+42+10+7+14+2+30+9+36+7+17+27+10+143+13+41+40+10+16+8+16+18+18+13+8+125+10+5+52+9+12+13+25+4+33+2+16+147+12+37+11+2+16+69+18+40+11+14+22+5+24+34+66+6+12+92+28+61+17+106+14+13+29+58+22+30+16+46+19+17+14+35+14+46+23+151+16+40+19+39+9+5+9+26|0+36+8+25+11+16+13+4+7+44+8+89+8+65+9+6+28+149+18+14+15+98+24+8+14+123+20+41+10+5+15+22+15+9+25+12+13+10+27+24+18+135+26+11+13+50+11…	Trypsin	194000000	1854.49	14944.8	126	SwissProt	P21333	P21333|Q14315|O75369	Filamin-A
	2	54	47	612.61	612.61|11.49	12	0+198+10+28+12+52+16+33+16+6+30+76+16+167+36+17+11+9+7+10+14+132+19+113+9+7+8+23+13+42+9+47+15+14+9+49+18+59+14+63+11+3+16+127+8+139+13+38+10+32+9+172+9+64+9+10+11+21+10+179+11+10+9+53+8+10+10+2+11+10+9+371+9+43+8+547+7+72+22+11+17+32+19+28+14+24+17+147+9+826	0+198+10+28+12+52+16+33+16+6+30+76+16+167+36+17+11+9+7+10+14+132+19+113+9+7+8+23+13+42+9+47+15+14+9+49+18+59+14+63+11+3+16+127+8+139+13+38+10+32+9+172+9+64+9+10+11+21+10+179+11+10+9+53+8+10+10+2+11+10+9+371+9+43+8+547+7+72+22+11+17+32+19+28+14+24+17+147+9+826|0+1679+19+3392	Trypsin	65900000	198.72	1382.72	51	SwissProt	Q15149	Q15149|P58107	Plectin
	3	42	35	481.58	481.58	17	0+271+20+95+20+8+11+49+31+28+11+7+9+49+43+55+31+2+28+93+13+77+13+12+38+14+13+12+11+63+16+72+16+100+29+20+15+8+15+6+32+18+17+44+16+49+8+134+27+3+7+9+10+35+14+214+12+708+15+381	0+271+20+95+20+8+11+49+31+28+11+7+9+49+43+55+31+2+28+93+13+77+13+12+38+14+13+12+11+63+16+72+16+100+29+20+15+8+15+6+32+18+17+44+16+49+8+134+27+3+7+9+10+35+14+214+12+708+15+381	Trypsin	48200000	0.23	0.4	38	SwissProt	P12111	P12111	Collagen alpha-3(VI) chain
	4	149	20	357.43	357.43|87|71.12	61	0+15+13+4+18+21+9+1+8+3+11+2+15+6+6+30+17+4+10+9+26+11+14+16+12+4+41+9+59+18+8+14	0+15+13+4+18+21+9+1+8+3+11+2+15+6+6+30+17+4+10+9+26+11+14+16+12+4+41+9+59+18+8+14|0+32+18+55+15+6+6+211+15+14+22+40|0+32+18+55+15+149+16+87+22+40	Trypsin	726000000	1.45	0.3	93	SwissProt	P06733	P06733|P13929|P09104	Alpha-enolase
	5	40	26	356.51	356.51	15	0+57+10+65+8+101+7+121+10+18+14+511+31+5+18+64+10+4+16+46+13+40+38+67+27+133+18+27+21+61+12+63+25+68+24+113+14+11+36+2+7+213+15+222	0+57+10+65+8+101+7+121+10+18+14+511+31+5+18+64+10+4+16+46+13+40+38+67+27+133+18+27+21+61+12+63+25+68+24+113+14+11+36+2+7+213+15+222	Trypsin	63900000	0.43	0.09	29	SwissProt	P02751	P02751	Fibronectin
	6	56	21	341.74	341.74|13.14	54	0+32+24+17+16+3+23+26+21+11+13+2+36+6+16+48+11+14+17+6+34+7+16+1+22+25+8+12+31+33	0+32+24+17+16+3+23+26+21+11+13+2+36+6+16+48+11+14+17+6+34+7+16+1+22+25+8+12+31+33|0+337+11+226	Trypsin	152000000	1044.96	6762.97	43	SwissProt	P14618	P14618|P30613	Pyruvate kinase isozymes M1/M2
	7	48	22	338.08	338.08|314.4|138.05|107.19	32	0+35+11+1+29+19+8+3+15+12+23+18+11+13+16+22+18+27+10+1+8+46+41+49+39+3+14+222+24+102+9+1+13+29	0+35+11+1+29+19+8+3+15+12+23+18+11+13+16+22+18+27+10+1+8+46+41+49+39+3+14+222+24+102+9+1+13+29|0+54+11+18+12+19+8+3+15+12+23+80+18+27+10+1+8+76+11+33+11+5+14+28+15+140+16+27+28+10+24+34+14+32+16+16+30+12|0+42+11+18+12+30+15+12+23+125+10+1+8+76+11+49+14+437|0+49+11+18+12+19+8+30+23+125+10+145+14+437	Trypsin	84500000	602.9	3851.73	42	SwissProt	P12814	P12814|O43707|P35609|Q08043	Alpha-actinin-1
	8	55	20	313.57	313.57|276.63|102.43|93.15|61.1|46.21|42.52|40.32|17.14	33	0+41+12+2+9+8+35+79+10+8+15+56+9+35+18+22+33+19+16+1+7+21+19+6+21+4+20+33+6+59+15+85	0+41+12+2+9+8+35+79+10+8+15+56+9+35+18+22+33+19+16+1+7+21+19+6+21+4+20+33+6+59+15+85|0+46+12+2+9+18+25+79+10+8+15+59+9+35+28+12+33+19+16+64+11+3+21+5+7+21+6+18+21+20+15+85|0+55+9+8+10+83+10+8+15+63+11+92+11+57+6+159|0+55+9+31+12+19+15+56+9+51+10+65+6+43|0+46+12+42+12+170+9+35+11+6|0+102+12+270+11+39+14+355|0+27+13+91+11+105+7+164|0+31+9+121+10+243+20+71|0+388+14+302	Trypsin	178000000	1.26	0.73	58	SwissProt	P08238	P08238|P07900|Q58FF7|Q58FF8|Q14568|P14625|Q58FG1|Q58FF6|Q12931	Heat shock protein HSP 90-beta
	9	65	17	305.55	305.55|305.55|159.95|159.95|143.53|138.63|138.63|122.03|98.67|84.95|79.68|64.63	64	0+18+21+11+11+1+6+16+29+34+44+5+10+9+39+2+28+7+21+3+11+2+7+24+13+3	0+18+21+11+11+1+6+16+29+34+44+5+10+9+39+2+28+7+21+3+11+2+7+24+13+3|0+18+21+11+11+1+6+16+29+34+44+5+10+9+39+2+28+7+21+3+11+2+7+24+13+3|0+20+21+11+11+1+6+16+11+82+14+47+16+61+11+2+7+40|0+20+21+11+11+1+6+16+11+82+14+47+16+61+11+2+7+40|0+718+21+23+6+16+11+82+6+32+39+105+13+3|0+20+21+11+11+1+6+109+14+47+16+61+11+2+7+40|0+19+21+11+11+1+6+109+14+47+16+61+11+2+7+40|0+718+21+23+6+16+11+82+6+55+16+105+13+3…	Trypsin	379000000	1.66	0.52	44	SwissProt	P63261	P63261|P60709|P68133|P68032|Q6S8J3|P62736|P63267|A5A3E0|P0CG38|P0CG39|Q9BYX7|Q562R1	Actin, cytoplasmic 2
	10	29	21	293.45	293.45	12	0+343+41+262+20+124+45+92+9+206+9+57+17+30+20+62+12+44+30+72+12+8+23+44+9+103+10+559+12+19+9+79+9+91+23+6	0+343+41+262+20+124+45+92+9+206+9+57+17+30+20+62+12+44+30+72+12+8+23+44+9+103+10+559+12+19+9+79+9+91+23+6	Trypsin	18700000	2466.68	11562.6	23	SwissProt	P49327	P49327	Fatty acid synthase
	11	60	16	283.12	283.12	81	0+5+9+5+34+6+72+11+7+11+28+6+54+1	0+5+9+5+34+6+72+11+7+11+28+6+54+1	Trypsin	328000000	1.41	0.23	37	SwissProt	P60174	P60174	Triosephosphate isomerase
	12	32	18	280.42	280.42|34.42	56	0+41+7+8+30+11+9+50+28+15+17+4+10+16+18+15+51+2+18+15+17+6+29	0+41+7+8+30+11+9+50+28+15+17+4+10+16+18+15+51+2+18+15+17+6+29|0+156+15+217+18+11	Trypsin	113000000	3712.92	17003.8	22	SwissProt	P00558	P00558|P07205	Phosphoglycerate kinase 1
	13	46	17	273.88	273.88|221.38|28.7|22.56|22.56	44	0+5+9+28+31+8+18+7+6+6+8+6+17+8+12+43+16+4+11+62+10+3+10+4	0+5+9+28+31+8+18+7+6+6+8+6+17+8+12+43+16+4+11+62+10+3+10+4|0+7+16+20+57+7+6+6+8+31+12+63+11+55+19+1+10+5|0+155+6+20+17+183|0+157+12+163|0+157+12+163	Trypsin	268000000	1.55	0.52	55	SwissProt	P00338	P00338|P07195|Q9BYZ2|Q6ZMR3|P07864	L-lactate dehydrogenase A chain
	14	70	17	266.21	266.21|119.81|112.25|84.6|77.3|57.69|44.19	32	0+25+24+7+15+41+14+2+27+4+29+32+26+55+10+17+14+6+9+4+23+155+11+23+10+63	0+25+24+7+15+41+14+2+27+4+29+32+26+55+10+17+14+6+9+4+23+155+11+23+10+63|0+25+24+7+15+41+14+94+26+82+14+6+9+284|0+26+24+122+17+34+16+65+10+37+9+279|0+27+24+63+14+45+16+33+16+403|0+49+11+41+12+25+14+45+16+408+12+21|0+27+24+171+16+112+9+284|0+27+24+171+16+129	Trypsin	132000000	726.61	5476.73	58	SwissProt	P11142	P11142|P08107|P54652|P34931|P11021|P17066|P48741	Heat shock cognate 71 kDa protein
	15	58	18	256.54	256.54|28.88|28.14|16.01|16.01|16.01|16.01	37	0+104+16+9+10+6+10+33+29+5+13+47+10+2+10+17+13+30+14+3+20+9+29+27	0+104+16+9+10+6+10+33+29+5+13+47+10+2+10+17+13+30+14+3+20+9+29+27|0+278+10+98+11+73|0+109+9+268+9+75|0+383+9+634|0+382+9+525|0+370+9+164|0+377+9+113	Trypsin	125000000	0.63	0.25	41	SwissProt	P08670	P08670|P41219|P17661|P12036|P07197|P07196|Q16352	Vimentin
	16	32	18	254.57	254.57	15	0+86+19+16+6+1+9+12+20+3+19+183+11+44+15+34+13+57+8+21+17+264+14+122+24+42+21+108+30+226	0+86+19+16+6+1+9+12+20+3+19+183+11+44+15+34+13+57+8+21+17+264+14+122+24+42+21+108+30+226	Trypsin	32500000	1317.89	5739.78	20	SwissProt	Q6YHK3	Q6YHK3	CD109 antigen
	17	36	15	231.18	231.18	21	0+33+36+19+15+19+13+12+18+69+10+10+17+101+21+33+6+121+47+54+29+298	0+33+36+19+15+19+13+12+18+69+10+10+17+101+21+33+6+121+47+54+29+298	Trypsin	94000000	0.54	0.12	26	SwissProt	O94985	O94985	Calsyntenin-1
	18	29	14	208.06	208.06	23	0+162+18+46+9+52+21+34+24+72+11+32+14+3+8+74+14+44+9+1+19+72+26+20+16+44+13	0+162+18+46+9+52+21+34+24+72+11+32+14+3+8+74+14+44+9+1+19+72+26+20+16+44+13	Trypsin	37100000	1.18	0.47	23	SwissProt	P13639	P13639	Elongation factor 2
	19	36	12	206.79	206.79	46	0+117+12+11+26+6+19+14+13+4+71+10	0+117+12+11+26+6+19+14+13+4+71+10	Trypsin	200000000	2.68	1.12	28	SwissProt	P09486	P09486	SPARC
	20	19	13	203.14	203.14	30	0+27+11+38+14+5+29+110+23+30+8+60+22+32+12+26+14+8+15+12+14+4+34+94+13+28	0+27+11+38+14+5+29+110+23+30+8+60+22+32+12+26+14+8+15+12+14+4+34+94+13+28	Trypsin	33400000	0.1	0.11	18	SwissProt	Q15582	Q15582	Transforming growth factor-beta-induced protein ig-h3
	21	26	15	199.31	199.31	8	0+63+18+169+9+26+10+25+15+46+21+39+18+135+16+109+23+72+10+567+26+83+19+27+12+896+13+5	0+63+18+169+9+26+10+25+15+46+21+39+18+135+16+109+23+72+10+567+26+83+19+27+12+896+13+5	Trypsin	13600000	923.09	4018.43	20	SwissProt	Q13813	Q13813	Spectrin alpha chain, brain
	22	23	13	198.01	198.01	52	0+26+19+7+22+4+26+61+20+6+38+12+16+12+27+18+10+14	0+26+19+7+22+4+26+61+20+6+38+12+16+12+27+18+10+14	Trypsin	39000000	1.16	0.18	18	SwissProt	P40926	P40926	Malate dehydrogenase, mitochondrial
	23	19	13	197.41	197.41|55.58	10	0+163+25+81+9+19+23+187+12+292+19+26+9+16+11+118+24+39+21+121+30+430	0+163+25+81+9+19+23+187+12+292+19+26+9+16+11+118+24+39+21+121+30+430|0+176+12+319+12+491+24+606	Trypsin	13600000	0.69	0.16	14	SwissProt	Q00610	Q00610|P53675	Clathrin heavy chain 1
	24	20	15	193.83	193.83	9	0+592+32+141+21+239+10+61+26+14+25+29+8+43+20+59+12+272+14+148+14+251+26+47+11+4+11+411	0+592+32+141+21+239+10+61+26+14+25+29+8+43+20+59+12+272+14+148+14+251+26+47+11+4+11+411	Trypsin	13200000	3.34	1.51	17	SwissProt	Q9Y490	Q9Y490	Talin-1
	25	28	12	193.31	193.31	17	0+51+10+21+23+46+15+19+25+526+21+33+13+69+16+50+19+33+33+5	0+51+10+21+23+46+15+19+25+526+21+33+13+69+16+50+19+33+33+5	Trypsin	59600000	0.88	0.44	18	SwissProt	P12109	P12109	Collagen alpha-1(VI) chain
	26	22	13	190.28	190.28	51	0+28+14+1+14+12+30+54+20+35+7+28+15+1+53+19+33	0+28+14+1+14+12+30+54+20+35+7+28+15+1+53+19+33	Trypsin	141000000	1.33	0.15	14	SwissProt	P04075	P04075	Fructose-bisphosphate aldolase A
	27	26	12	181.3	181.3|134.23|115.77|109.01|92.82|89.61|39.57	52	0+19+9+1+21+11+12+21+24+12+11+1+28+26+29+30	0+19+9+1+21+11+12+21+24+12+11+1+28+26+29+30|0+27+22+42+24+12+30+36+29+23|0+41+8+11+8+17+24+20+11+8+11+10+55+24|0+29+22+11+8+35+12+12+11+55+29+22|0+27+22+11+8+23+12+90+29+23|0+28+22+11+8+22+19+62+55+20|0+42+8+11+8+148+10+19	Trypsin	105000000	541.91	3624.98	46	SwissProt	P62258	P62258|P63104|P31947|P31946|P27348|P61981|Q04917	14-3-3 protein epsilon
	28	41	12	177.94	177.94	26	0+67+11+29+15+110+30+28+14+6+13+13+8+48+12+25+20+29+16+30	0+67+11+29+15+110+30+28+14+6+13+13+8+48+12+25+20+29+16+30	Trypsin	72100000	5850.01	31499.1	30	SwissProt	P07602	P07602	Proactivator polypeptide
	29	21	12	176.34	176.34	43	0+53+14+39+17+28+9+14+15+8+17+26+8+4+29+37+9+6+12+14+52+7	0+53+14+39+17+28+9+14+15+8+17+26+8+4+29+37+9+6+12+14+52+7	Trypsin	60700000	0.15	0.15	18	SwissProt	P36955	P36955	Pigment epithelium-derived factor
	30	20	11	172.54	172.54	34	0+41+10+37+11+28+11+18+8+13+8+14+10+57+20+8+6+10+36+23+17+16	0+41+10+37+11+28+11+18+8+13+8+14+10+57+20+8+6+10+36+23+17+16	Trypsin	46200000	858.13	3410.97	17	SwissProt	P05121	P05121	Plasminogen activator inhibitor 1
	31	25	12	172.48	172.48|128.6|61.18	24	0+40+13+19+7+4+50+51+9+44+9+8+8+1+10+139+15+21+10+65+10+44	0+40+13+19+7+4+50+51+9+44+9+8+8+1+10+139+15+21+10+65+10+44|0+53+7+23+24+130+9+8+8+1+10+139+23+151|0+100+7+130+9+8+8+1+10+310	Trypsin	44100000	1.93	0.61	26	SwissProt	P26038	P26038|P15311|P35241	Moesin
	32	13	13	172.27	172.27	7	0+976+27+44+16+153+20+421+11+25+40+39+9+174+10+218+7+10+10+29+19+105+10+55+12+259	0+976+27+44+16+153+20+421+11+25+40+39+9+174+10+218+7+10+10+29+19+105+10+55+12+259	Trypsin	11600000	8.35	6.55	13	SwissProt	Q9P273	Q9P273	Teneurin-3
	33	58	10	169.08	169.08|50.8	57	0+34+39+8+11+3+17+20+14+6+14	0+34+39+8+11+3+17+20+14+6+14|0+81+11+3+17+54	Trypsin	229000000	1.22	0.27	35	SwissProt	P23528	P23528|Q9Y281	Cofilin-1
	34	38	11	168.32	168.32|151.9|149.96|119.04|106.99|101.24|71.7|16.63	33	0+40+20+4+15+33+9+35+7+52+28+21+16+46+10+3+31+3+17+61	0+40+20+4+15+33+9+35+7+52+28+21+16+46+10+3+31+3+17+61|0+40+20+4+15+33+9+35+7+52+28+21+16+46+10+3+31+79|0+40+20+4+15+33+9+35+7+52+14+35+16+46+10+3+31+3+17+61|0+40+20+96+7+52+14+35+16+46+10+3+31+3+17+60|0+40+20+155+14+35+16+46+10+3+31+3+17+60|0+156+7+52+28+21+16+59+31+3+17+58|0+215+28+96+31+3+17+59|0+168+14+59	Trypsin	40900000	1474.43	8070.25	31	SwissProt	P68363	P68363|Q9BQE3|Q71U36|Q13748|Q6PEY2|P68366|Q9NY65|Q9H853	Tubulin alpha-1B chain
	35	15	12	165.97	165.97	6	0+74+9+7+9+87+17+46+30+269+10+101+9+55+13+29+19+285+11+144+9+944+14+173	0+74+9+7+9+87+17+46+30+269+10+101+9+55+13+29+19+285+11+144+9+944+14+173	Trypsin	9550000	3023.98	10025	12	SwissProt	Q01082	Q01082	Spectrin beta chain, brain 1
	36	29	10	164.76	164.76	65	1+12+7+52+11+19+2+38+50+18+1	1+12+7+52+11+19+2+38+50+18+1	Trypsin	145000000	1.66	0.36	18	SwissProt	P09211	P09211	Glutathione S-transferase P
	37	15	12	164.68	164.68	11	0+74+9+9+11+8+18+5+7+103+10+25+8+227+13+186+9+125+10+223+24+27+7+2	0+74+9+9+11+8+18+5+7+103+10+25+8+227+13+186+9+125+10+223+24+27+7+2	Trypsin	10900000	1.88	0.49	14	SwissProt	Q16531	Q16531	DNA damage-binding protein 1
	38	21	12	162.63	162.63|126.94|113.62|113.62|98.81|86|43.07|29.01|29.01|29.01|15.08|15.08	37	0+46+12+4+15+26+18+41+12+42+25+11+24+6+15+12+9+6+26+30+10+54	0+46+12+4+15+26+18+41+12+42+25+11+24+6+15+12+9+6+26+30+10+54|0+103+18+41+12+42+25+11+24+33+9+6+26+30+10+55|0+62+15+26+18+95+25+11+24+48+26+30+10+55|0+62+15+26+18+95+25+11+24+48+26+30+10+55|0+162+12+42+25+11+24+33+9+18+14+30+10+54|0+62+15+26+18+41+12+78+10+74+14+30+10+60|0+252+24+60+14+96|0+252+24+168|0+252+24+168|0+180+24+168|0+252+10+189|0+252+10+172	Trypsin	16200000	3837.55	10869.1	18	SwissProt	P07437	P07437|P68371|Q9BVA1|Q13885|P04350|Q13509|Q9BUF5|Q3ZCM7|A6NNZ2|A6NKZ8|Q9H4B7|Q99867	Tubulin beta chain
	39	27	11	162.31	162.31|79.81	32	0+89+9+20+19+19+8+9+35+13+19+124+54+27	0+89+9+20+19+19+8+9+35+13+19+124+54+27|0+89+9+5+9+61+20+28+19+207	Trypsin	24200000	1.58	0.55	21	SwissProt	P50395	P50395|P31150	Rab GDP dissociation inhibitor beta
	40	29	11	160.81	160.81	47	0+45+6+8+8+4+13+14+11+22+34+6+9+15+21	0+45+6+8+8+4+13+14+11+22+34+6+9+15+21	Trypsin	124000000	1.07	0.28	21	SwissProt	P23284	P23284	Peptidyl-prolyl cis-trans isomerase B
	41	16	12	159	159	18	0+41+7+2+10+2+10+6+11+12+7+36+11+1+10+5+9+118+13+128+11+65+26+123	0+41+7+2+10+2+10+6+11+12+7+36+11+1+10+5+9+118+13+128+11+65+26+123	Trypsin	19900000	3.33	1.2	16	SwissProt	P02545	P02545	Prelamin-A/C
	42	40	10	157.69	157.69|92.85	56	0+7+28+58+16+1+26+4+11+7+32+9	0+7+28+58+16+1+26+4+11+7+32+9|0+67+42+1+17+12+11+48	Trypsin	357000000	1.52	0.33	33	SwissProt	Q06830	Q06830|P32119	Peroxiredoxin-1
	43	37	9	157.3	157.3|157.3|81.46	29	0+20+10+54+12+38+12+72+72+105+28+39	0+20+10+54+12+38+12+72+72+105+28+39|0+20+10+54+12+38+12+72+72+105+28+39|0+20+10+104+12+73+47+197	Trypsin	114000000	1.25	1.29	30	SwissProt	Q5VTE0	Q5VTE0|P68104|Q05639	Elongation factor 1-alpha 1
	44	27	10	156.6	156.6	27	0+67+12+79+36+112+16+3+11+3+7+39+40+24	0+67+12+79+36+112+16+3+11+3+7+39+40+24	Trypsin	172000000	2828.86	13209.3	23	SwissProt	P10909	P10909	Clusterin
	45	21	10	154.91	154.91	16	0+32+19+60+11+95+10+1+14+6+8+42+15+52+7+61+7+47+13+16+16+215	0+32+19+60+11+95+10+1+14+6+8+42+15+52+7+61+7+47+13+16+16+215	Trypsin	25000000	7.95	21.33	17	SwissProt	O00391	O00391	Sulfhydryl oxidase 1
	46	18	11	148.49	148.49	10	0+60+23+3+9+6+8+45+10+52+12+60+11+218+12+382+8+49+12+54+20+116	0+60+23+3+9+6+8+45+10+52+12+60+11+218+12+382+8+49+12+54+20+116	Trypsin	17700000	2238.89	8066.48	14	SwissProt	P07996	P07996	Thrombospondin-1
	47	24	10	145.57	145.57	27	0+43+12+53+10+37+10+13+20+33+10+12+27+78+10+19+11+13+9+11	0+43+12+53+10+37+10+13+20+33+10+12+27+78+10+19+11+13+9+11	Trypsin	79000000	0.25	0.4	22	SwissProt	P00749	P00749	Urokinase-type plasminogen activator
	48	19	10	143.83	143.83	44	0+20+29+46+36+35+26+3+9+4+8+25	0+20+29+46+36+35+26+3+9+4+8+25	Trypsin	36500000	10984	39595.9	14	SwissProt	O00299	O00299	Chloride intracellular channel protein 1
	49	16	10	141.49	141.49	18	0+25+28+42+14+186+17+11+13+41+9+67+12+102+17+31+36+155	0+25+28+42+14+186+17+11+13+41+9+67+12+102+17+31+36+155	Trypsin	14300000	1.96	0.6	13	SwissProt	P55072	P55072	Transitional endoplasmic reticulum ATPase
	50	21	10	140.37	140.37	13	0+7+49+190+15+24+15+52+14+136+10+58+11+26+15+47+11+122+13+319	0+7+49+190+15+24+15+52+14+136+10+58+11+26+15+47+11+122+13+319	Trypsin	13200000	1849.51	7159.21	16	SwissProt	P18206	P18206	Vinculin
	51	15	9	138.93	138.93	26	0+22+10+58+10+18+13+36+18+16+16+12+12+6+24+108+10+19+18+67	0+22+10+58+10+18+13+36+18+16+16+12+12+6+24+108+10+19+18+67	Trypsin	23400000	2.47	0.53	11	SwissProt	Q16658	Q16658	Fascin
	52	12	10	137.79	137.79	11	0+48+22+30+13+18+28+109+13+289+21+61+10+457+8+100+14+7+18+143+19+51	0+48+22+30+13+18+28+109+13+289+21+61+10+457+8+100+14+7+18+143+19+51	Trypsin	9850000	0.34	0.13	10	SwissProt	Q92626	Q92626	Peroxidasin homolog
	53	19	9	136.95	136.95	29	0+32+10+11+9+13+13+124+35+6+27+38	0+32+10+11+9+13+13+124+35+6+27+38	Trypsin	44000000	0.84	0.09	12	SwissProt	Q92820	Q92820	Gamma-glutamyl hydrolase
	54	21	9	134.52	134.52	15	0+106+26+156+13+76+16+36+21+10+8+2+18+97+16+169	0+106+26+156+13+76+16+36+21+10+8+2+18+97+16+169	Trypsin	29600000	0.44	0.15	14	SwissProt	P05067	P05067	Amyloid beta A4 protein
	55	12	10	134.24	134.24	40	0+42+13+5+21+5+11+3+14+16+24+62+20+40+14+3+12+41+23+27+15+2	0+42+13+5+21+5+11+3+14+16+24+62+20+40+14+3+12+41+23+27+15+2	Trypsin	12400000	4185.46	12551.5	10	SwissProt	P17174	P17174	Aspartate aminotransferase, cytoplasmic
	56	15	8	133.86	133.86	25	0+147+79+28+19+127+17+6+15+28+15+77	0+147+79+28+19+127+17+6+15+28+15+77	Trypsin	31700000	1.2	0.26	11	SwissProt	P06744	P06744	Glucose-6-phosphate isomerase
	57	34	7	127.81	127.81	47	0+70+28+4+34+25+19+5+18+4	0+70+28+4+34+25+19+5+18+4	Trypsin	397000000	1.29	0.3	20	SwissProt	P01033	P01033	Metalloproteinase inhibitor 1
	58	18	8	127.32	127.32	39	0+24+29+3+7+4+17+13+9+2+17+7+9+83	0+24+29+3+7+4+17+13+9+2+17+7+9+83	Trypsin	27700000	2.32	0.46	13	SwissProt	P30041	P30041	Peroxiredoxin-6
	59	44	8	126.45	126.45	69	0+26+28+2+14+5+14+2+14+3+18+1+9+4	0+26+28+2+14+5+14+2+14+3+18+1+9+4	Trypsin	333000000	0.76	0.11	27	SwissProt	P07737	P07737	Profilin-1
	60	22	8	123.25	123.25	52	0+4+8+8+19+18+22+9+32+7+12+21+11+28	0+4+8+8+19+18+22+9+32+7+12+21+11+28	Trypsin	32900000	3.62	1.13	17	SwissProt	P37802	P37802	Transgelin-2
	61	38	8	122.92	122.92|97.68|72.26	65	0+6+20+30+29+3+36+4+15+9	0+6+20+30+29+3+36+4+15+9|0+6+20+40+19+3+40+24|0+41+29+3+36+28	Trypsin	204000000	1.15	0.31	29	SwissProt	P22392	P22392|P15531|O60361	Nucleoside diphosphate kinase B
	62	37	7	122.43	122.43	10	0+161+7+89+7+22+24+127+15+47+9+101	0+161+7+89+7+22+24+127+15+47+9+101	Trypsin	1310000000	533.77	1125.22	26	SwissProt	P02768	P02768	Serum albumin
	63	18	8	121.41	121.41	29	0+57+14+8+18+112+11+3+40+51+17+8	0+57+14+8+18+112+11+3+40+51+17+8	Trypsin	76200000	1.71	0.38	10	SwissProt	P07858	P07858	Cathepsin B
	64	17	8	120.52	120.52	29	0+34+15+5+18+39+11+83+48+60+28+71	0+34+15+5+18+39+11+83+48+60+28+71	Trypsin	22800000	0.57	0.16	13	SwissProt	P07339	P07339	Cathepsin D
	65	12	8	116.59	116.59|56.44	44	0+5+22+68+14+15+33+17+15+4+11+14+16+14	0+5+22+68+14+15+33+17+15+4+11+14+16+14|0+7+22+74+14+34+14+36+11+44	Trypsin	26600000	1.34	0.11	8	SwissProt	O14818	O14818|Q8TAA3	Proteasome subunit alpha type-7
	66	13	8	115.66	115.66	12	0+97+22+351+15+30+11+32+23+54+14+8+14+7+15+91+18+256	0+97+22+351+15+30+11+32+23+54+14+8+14+7+15+91+18+256	Trypsin	4460000	3819.51	8552.15	12	SwissProt	P22314	P22314	Ubiquitin-like modifier-activating enzyme 1
	67	11	9	115.34	115.34	46	0+3+27+32+27+7+19+81+12+9+25+1+13+7	0+3+27+32+27+7+19+81+12+9+25+1+13+7	Trypsin	18100000	1.46	0.25	9	SwissProt	P25786	P25786	Proteasome subunit alpha type-1
	68	33	8	111.66	111.66	30	0+32+69+33+7+98+9+19+6+21	0+32+69+33+7+98+9+19+6+21	Trypsin	60000000	0.4	0.39	26	SwissProt	P06748	P06748	Nucleophosmin
	69	22	6	110.34	110.34|38.33	43	0+19+9+27+14+7+49+40	0+19+9+27+14+7+49+40|0+55+14+49+7+39	Trypsin	196000000	1.76	0.45	13	SwissProt	P62937	P62937|Q9Y536	Peptidyl-prolyl cis-trans isomerase A
	70	25	7	109.63	109.63	70	0+29+79+4+16+7	0+29+79+4+16+7	Trypsin	139000000	2.62	0.25	18	SwissProt	P09382	P09382	Galectin-1
	71	19	7	109.2	109.2|36.97|33.44	46	0+10+29+78+21+3+16+5+14+4+11+4+27+32	0+10+29+78+21+3+16+5+14+4+11+4+27+32|0+117+21+24+14+78|0+162+14+4+11+62	Trypsin	70700000	1996.19	6911.7	13	SwissProt	P18669	P18669|Q8N0Y7|P15259	Phosphoglycerate mutase 1
	72	9	8	107.14	107.14	43	0+24+24+13+24+25+32+77+30+4	0+24+24+13+24+25+32+77+30+4	Trypsin	13900000	3.18	0.91	8	SwissProt	Q9Y696	Q9Y696	Chloride intracellular channel protein 4
	73	7	7	107.04	107.04	22	0+40+15+108+43+29+9+7+11+20+12+10+20+169	0+40+15+108+43+29+9+7+11+20+12+10+20+169	Trypsin	10900000	0.18	0.16	7	SwissProt	P55058	P55058	Phospholipid transfer protein
	74	14	7	102.71	102.71	23	0+58+11+2+11+30+13+22+10+3+28+144+17+32	0+58+11+2+11+30+13+22+10+3+28+144+17+32	Trypsin	33200000	0.19	0.11	11	SwissProt	P26022	P26022	Pentraxin-related protein PTX3
	75	16	7	101.38	101.38	59	0+7+8+25+14+2+10+4+29+3	0+7+8+25+14+2+10+4+29+3	Trypsin	26600000	1.29	0.22	11	SwissProt	P61604	P61604	10 kDa heat shock protein, mitochondrial
	76	13	7	100.88	100.88	46	0+5+7+20+9+7+41+10+23+26+8+33	0+5+7+20+9+7+41+10+23+26+8+33	Trypsin	40600000	0.69	0.04	9	SwissProt	Q99497	Q99497	Protein DJ-1
	77	21	7	99.84	99.84|99.84|88.84	22	0+3+11+1+32+59+7+9+18+6+15+211	0+3+11+1+32+59+7+9+18+6+15+211|0+3+11+1+32+59+7+9+18+6+15+159|0+15+32+59+7+9+18+6+15+159	Trypsin	43200000	1.37	0.34	17	SwissProt	P09651	P09651|P0C7M2|Q32P51	Heterogeneous nuclear ribonucleoprotein A1
	78	19	6	99.41	99.41	19	0+174+12+78+17+2+19+195+26+7+12+13+36+32	0+174+12+78+17+2+19+195+26+7+12+13+36+32	Trypsin	18800000	1.15	0.15	13	SwissProt	P29401	P29401	Transketolase
	79	7	7	96.56	96.56	17	0+127+31+138+14+190+31+36+9+28+29+27	0+127+31+138+14+190+31+36+9+28+29+27	Trypsin	7360000	5.31	1.84	7	SwissProt	P08253	P08253	72 kDa type IV collagenase
	80	10	6	95.51	95.51	40	0+28+10+13+9+7+11+10+7+28+17+19+20+5	0+28+10+13+9+7+11+10+7+28+17+19+20+5	Trypsin	17500000	1.15	0.36	7	SwissProt	Q04760	Q04760	Lactoylglutathione lyase
	81	13	6	94.2	94.2	33	0+53+21+10+23+14+20+55+9+15	0+53+21+10+23+14+20+55+9+15	Trypsin	52800000	1719.71	5152.76	10	SwissProt	P16035	P16035	Metalloproteinase inhibitor 2
	82	10	6	93.03	93.03	15	0+62+11+57+10+156+8+1+24+37+13+92+11+23	0+62+11+57+10+156+8+1+24+37+13+92+11+23	Trypsin	20000000	27435.5	61345.4	6	SwissProt	P30101	P30101	Protein disulfide-isomerase A3
	83	7	7	91.8	91.8	2	0+4221+14+22+24+23+53+34	0+4221+14+22+24+23+53+34	Trypsin	6730000	5.24	2.38	7	SwissProt	P98160	P98160	Basement membrane-specific heparan sulfate proteoglycan core protein
	84	13	6	90.37	90.37	30	0+103+12+40+14+10+27+10+25+11	0+103+12+40+14+10+27+10+25+11	Trypsin	14700000	5791.31	16375.1	9	SwissProt	P33316	P33316	Deoxyuridine 5'-triphosphate nucleotidohydrolase, mitochondrial
	85	10	6	90.36	90.36	10	0+33+26+61+25+285+26+213+21+216	0+33+26+61+25+285+26+213+21+216	Trypsin	15500000	0.44	0.08	7	SwissProt	P19022	P19022	Cadherin-2
	86	10	6	90.27	90.27|31.56	3	0+125+14+202+14+18+14+295+11+52+10+9+11+1185	0+125+14+202+14+18+14+295+11+52+10+9+11+1185|0+689+11+71+11+1194	Trypsin	6300000	8564.32	19472.4	9	SwissProt	P35579	P35579|P35580	Myosin-9
	87	20	6	89.79	89.79	28	0+118+21+23+24+14+15+12+21+61+14+12	0+118+21+23+24+14+15+12+21+61+14+12	Trypsin	56100000	2623.89	10484.8	17	SwissProt	P04406	P04406	Glyceraldehyde-3-phosphate dehydrogenase
	88	14	6	89.78	89.78	24	0+79+13+33+17+28+29+21+10+68+12+24	0+79+13+33+17+28+29+21+10+68+12+24	Trypsin	37300000	1.78	0.23	9	SwissProt	P40925	P40925	Malate dehydrogenase, cytoplasmic
	89	12	7	89.26	89.26	10	0+19+14+51+18+83+11+25+13+196+6+137+18+106+7+136	0+19+14+51+18+83+11+25+13+196+6+137+18+106+7+136	Trypsin	14600000	1.31	0.3	10	SwissProt	P34932	P34932	Heat shock 70 kDa protein 4
	90	8	6	87.84	87.84	18	0+59+9+57+22+23+10+56+26+63+12+93	0+59+9+57+22+23+10+56+26+63+12+93	Trypsin	14300000	1.17	0.06	6	SwissProt	P00505	P00505	Aspartate aminotransferase, mitochondrial
	91	11	5	87.52	87.52	39	0+62+14+17+20+6+22+20+18+8	0+62+14+17+20+6+22+20+18+8	Trypsin	28500000	1.82	0.18	7	SwissProt	P30086	P30086	Phosphatidylethanolamine-binding protein 1
	92	10	6	86.54	86.54	10	0+27+15+127+13+9+15+110+16+177+16+69+19+263	0+27+15+127+13+9+15+110+16+177+16+69+19+263	Trypsin	10600000	1.19	0.25	8	SwissProt	Q14974	Q14974	Importin subunit beta-1
	93	10	6	85.87	85.87	8	0+106+16+85+19+11+18+79+13+205+8+363	0+106+16+85+19+11+18+79+13+205+8+363	Trypsin	8570000	0.3	0.24	10	SwissProt	O14786	O14786	Neuropilin-1
	94	44	5	82.77	82.77|82.77|82.77|82.77	6	0+619+16+2+13+12+18+5	0+619+16+2+13+12+18+5|0+163+16+2+13+12+18+5|0+11+16+2+13+12+18+84|0+11+16+2+13+12+18+56	Trypsin	240000000	0.81	0.13	27	SwissProt	P0CG48	P0CG48|P0CG47|P62979|P62987	Polyubiquitin-C
	95	6	6	81.23	81.23	16	0+52+14+22+10+91+17+7+19+146+9+22+8+42	0+52+14+22+10+91+17+7+19+146+9+22+8+42	Trypsin	6830000	4058.28	9069.81	6	SwissProt	Q02790	Q02790	Peptidyl-prolyl cis-trans isomerase FKBP4
	96	17	5	80.17	80.17	15	0+22+16+75+7+9+18+6+15+185	0+22+16+75+7+9+18+6+15+185	Trypsin	39400000	1.26	0.39	10	SwissProt	P22626	P22626	Heterogeneous nuclear ribonucleoproteins A2/B1
	97	11	6	80.04	80.04	32	0+54+10+3+24+50+35+11+8+15+8+43	0+54+10+3+24+50+35+11+8+15+8+43	Trypsin	17700000	1.4	0.14	7	SwissProt	P25789	P25789	Proteasome subunit alpha type-4
	98	7	6	79.91	79.91	19	0+162+28+23+14+48+12+22+12+32+12+33	0+162+28+23+14+48+12+22+12+32+12+33	Trypsin	7840000	2.73	0.26	6	SwissProt	P07093	P07093	Glia-derived nexin
	99	11	5	79.46	79.46|42.71	4	0+539+18+254+9+33+10+71+11+439+13+77	0+539+18+254+9+33+10+71+11+439+13+77|0+80+12+725+9+564+13+79	Trypsin	45400000	34.52	79.35	11	SwissProt	P01023	P01023|P20742	Alpha-2-macroglobulin
	100	7	6	79.18	79.18	20	0+39+11+5+22+93+13+21+32+53+8+124	0+39+11+5+22+93+13+21+32+53+8+124	Trypsin	8450000	13773.9	21915	7	SwissProt	Q9UI42	Q9UI42	Carboxypeptidase A4
	101	7	5	77.89	77.89	12	0+137+14+65+9+151+17+14+19+15+13+131	0+137+14+65+9+151+17+14+19+15+13+131	Trypsin	4390000	6660.02	13316	5	SwissProt	Q08380	Q08380	Galectin-3-binding protein
	102	6	5	77.56	77.56	13	0+117+10+9+15+111+14+86+10+41+12+44	0+117+10+9+15+111+14+86+10+41+12+44	Trypsin	10200000	0.21	0.14	6	SwissProt	P03956	P03956	Interstitial collagenase
	103	7	6	75.83	75.83	16	0+72+10+29+14+7+6+102+11+6+9+25+9+68	0+72+10+29+14+7+6+102+11+6+9+25+9+68	Trypsin	13300000	0.18	0.1	7	SwissProt	P21810	P21810	Biglycan
	104	5	5	75.67	75.67	4	0+538+14+46+14+73+12+84+15+474+18+176	0+538+14+46+14+73+12+84+15+474+18+176	Trypsin	3890000	6.63	4.37	5	SwissProt	P02452	P02452	Collagen alpha-1(I) chain
	105	7	5	75.49	75.49	14	0+76+31+12+17+181+8+57+14+87	0+76+31+12+17+181+8+57+14+87	Trypsin	7700000	1.28	0.62	6	SwissProt	P52209	P52209	6-phosphogluconate dehydrogenase, decarboxylating
	106	14	5	75.02	75.02|33.7|17.58	14	0+9+21+3+8+8+14+17+13+298	0+9+21+3+8+8+14+17+13+298|0+33+8+8+14+329|0+49+14+1004	Trypsin	10900000	1.27	0.51	9	SwissProt	P38159	P38159|O75526|Q8N7X1	Heterogeneous nuclear ribonucleoprotein G
	107	10	5	73.82	73.82	23	0+205+16+5+50+6	0+205+16+5+50+6	Trypsin	14600000	0.68	0.07	7	SwissProt	Q16270	Q16270	Insulin-like growth factor-binding protein 7
	108	8	5	73.64	73.64	28	0+39+29+22+42+22+13+123	0+39+29+22+42+22+13+123	Trypsin	19000000	0.18	0.07	8	SwissProt	Q01105	Q01105	Protein SET
	109	11	5	72.91	72.91	23	0+78+13+49+10+15+14+46+14+6+12+6	0+78+13+49+10+15+14+46+14+6+12+6	Trypsin	22400000	1.52	0.59	7	SwissProt	P28074	P28074	Proteasome subunit beta type-5
	110	6	6	72.77	72.77	2	0+1112+16+34+21+1073+7+165+8+144+14+86+12+82	0+1112+16+34+21+1073+7+165+8+144+14+86+12+82	Trypsin	3460000	8.64	8.5	6	SwissProt	Q9NT68	Q9NT68	Teneurin-2
	111	10	5	72.45	72.45	17	0+71+10+43+17+21+8+42+8+53+12+23	0+71+10+43+17+21+8+42+8+53+12+23	Trypsin	16000000	1.43	0.57	8	SwissProt	Q12841	Q12841	Follistatin-related protein 1
	112	11	5	72.14	72.14	57	0+23+25+4+15+6+49+32	0+23+25+4+15+6+49+32	Trypsin	14100000	1.89	0.61	8	SwissProt	P68036	P68036	Ubiquitin-conjugating enzyme E2 L3
	113	11	5	71.74	71.74	49	0+3+20+4+25+3+7+43	0+3+20+4+25+3+7+43	Trypsin	7970000	1.09	0.1	7	SwissProt	P31949	P31949	Protein S100-A11
	114	8	6	71.6	71.6	20	0+16+11+24+10+10+23+119+9+101+10+9+14+14	0+16+11+24+10+10+23+119+9+101+10+9+14+14	Trypsin	7400000	0.47	0.06	6	SwissProt	Q9Y617	Q9Y617	Phosphoserine aminotransferase
	115	7	5	69.79	69.79	10	0+195+12+15+8+55+23+18+12+170	0+195+12+15+8+55+23+18+12+170	Trypsin	7040000	1.73	0.24	6	SwissProt	P07237	P07237	Protein disulfide-isomerase
	116	6	4	69.65	69.65	27	0+48+18+4+7+22+16+62+15+13	0+48+18+4+7+22+16+62+15+13	Trypsin	11000000	1.46	0.08	4	SwissProt	P49720	P49720	Proteasome subunit beta type-3
	117	6	5	69.54	69.54	57	0+10+14+7+39+10+36+38	0+10+14+7+39+10+36+38	Trypsin	25400000	1.99	0.35	6	SwissProt	P00441	P00441	Superoxide dismutase [Cu-Zn]
	118	6	5	68.2	68.2	19	0+11+14+76+9+4+18+68+7+34	0+11+14+76+9+4+18+68+7+34	Trypsin	14700000	0.94	0.1	5	SwissProt	P78417	P78417	Glutathione S-transferase omega-1
	119	5	5	68.06	68.06	4	0+193+15+49+11+1015+27+198+22+256	0+193+15+49+11+1015+27+198+22+256	Trypsin	4760000	0.24	0.11	5	SwissProt	P07942	P07942	Laminin subunit beta-1
	120	11	5	67.33	67.33	44	0+71+32+2+7+11+28	0+71+32+2+7+11+28	Trypsin	17500000	1.6	0.48	8	SwissProt	P61916	P61916	Epididymal secretory protein E1
	121	18	4	66.64	66.64|34.77|18.46	28	0+55+12+18+24+4+8+33	0+55+12+18+24+4+8+33|0+55+12+46+8+33|0+55+12+86	Trypsin	29200000	0.72	0.07	11	SwissProt	P63241	P63241|Q6IS14|Q9GZV4	Eukaryotic translation initiation factor 5A-1
	122	12	4	66.58	66.58|13.41	40	0+24+9+28+11+10+21+12+14+6	0+24+9+28+11+10+21+12+14+6|0+48+21+32	Trypsin	41500000	0.5	0.04	7	SwissProt	Q01469	Q01469|A8MUU1	Fatty acid-binding protein, epidermal
	123	4	4	66.49	66.49	12	0+258+9+16+15+26+28+66	0+258+9+16+15+26+28+66	Trypsin	6730000	59.8	56.18	3	SwissProt	P01009	P01009	Alpha-1-antitrypsin
	124	25	4	65.83	65.83	40	0+26+6+7+22+7+10+23+10+8	0+26+6+7+22+7+10+23+10+8	Trypsin	113000000	0.69	0.05	15	SwissProt	P61769	P61769	Beta-2-microglobulin
	125	6	5	64.27	64.27	22	0+5+8+40+8+30+19+28+8+3+15+97	0+5+8+40+8+30+19+28+8+3+15+97	Trypsin	9250000	1.86	0.55	6	SwissProt	P12004	P12004	Proliferating cell nuclear antigen
	126	11	4	63.23	63.23	38	0+46+10+4+18+2+12+11	0+46+10+4+18+2+12+11	Trypsin	17200000	0.44	0.12	7	SwissProt	P62805	P62805	Histone H4
	127	4	4	62.74	62.74|62.74	35	0+64+20+21+11+6+22+4	0+64+20+21+11+6+22+4|0+62+20+21+11+6+22+4	Trypsin	6410000	1.13	0.2	4	SwissProt	Q96A72	Q96A72|P61326	Protein mago nashi homolog 2
	128	6	5	62.72	62.72|26.54	35	0+13+8+5+24+31+13+16+9+32	0+13+8+5+24+31+13+16+9+32|0+83+24+101	Trypsin	7890000	2.06	0.29	5	SwissProt	P60660	P60660|P14649	Myosin light polypeptide 6
	129	7	4	62.72	62.72	28	0+21+13+5+22+38+16+95+16+13	0+21+13+5+22+38+16+95+16+13	Trypsin	5360000	1.76	0.08	4	SwissProt	Q9UL46	Q9UL46	Proteasome activator complex subunit 2
	130	11	4	62.71	62.71	31	0+23+10+30+15+6+9+28+8+3	0+23+10+30+15+6+9+28+8+3	Trypsin	11500000	1.24	0.56	7	SwissProt	P25398	P25398	40S ribosomal protein S12
	131	8	5	62.65	62.65	8	0+324+18+68+10+9+8+49+22+202	0+324+18+68+10+9+8+49+22+202	Trypsin	11400000	0.43	0.3	8	SwissProt	P19338	P19338	Nucleolin
	132	5	4	62.13	62.13	5	0+22+22+32+12+41+10+733+11+188	0+22+22+32+12+41+10+733+11+188	Trypsin	1310000	1.2	0.46	4	SwissProt	O14980	O14980	Exportin-1
	133	5	4	60.26	60.26	8	0+47+10+79+16+14+9+145+10+185	0+47+10+79+16+14+9+145+10+185	Trypsin	8130000	9.79	5.95	5	SwissProt	P11413	P11413	Glucose-6-phosphate 1-dehydrogenase
	134	7	5	60.24	60.24	21	0+73+18+79+37+49	0+73+18+79+37+49	Trypsin	11500000	0.73	0.36	6	SwissProt	P30048	P30048	Thioredoxin-dependent peroxide reductase, mitochondrial
	135	10	4	59.95	59.95	24	0+72+12+18+10+8+17+26+16+48	0+72+12+18+10+8+17+26+16+48	Trypsin	10200000	0.63	0.04	6	SwissProt	Q92520	Q92520	Protein FAM3C
	136	6	4	59.89	59.89	12	0+86+11+107+11+4+6+20+13+79	0+86+11+107+11+4+6+20+13+79	Trypsin	8450000	0.77	0.04	4	SwissProt	P37837	P37837	Transaldolase
	137	7	4	59.87	59.87	18	0+85+13+27+11+66+19+16+17+64	0+85+13+27+11+66+19+16+17+64	Trypsin	7250000	1.56	0.29	7	SwissProt	P27695	P27695	DNA-(apurinic or apyrimidinic site) lyase
	138	7	4	59.03	59.03	47	0+5+14+2+13+4+47+38+7+42	0+5+14+2+13+4+47+38+7+42	Trypsin	15100000	1.06	0.08	5	SwissProt	P13693	P13693	Translationally-controlled tumor protein
	139	7	4	58.42	58.42	13	0+265+25+3+14+122+24+27	0+265+25+3+14+122+24+27	Trypsin	4070000	0.74	0.32	5	SwissProt	P10619	P10619	Lysosomal protective protein
	140	5	4	58.16	58.16	7	0+137+11+234+11+20+19+97	0+137+11+234+11+20+19+97	Trypsin	8080000	0.77	0.29	4	SwissProt	P06865	P06865	Beta-hexosaminidase subunit alpha
	141	8	4	57.23	57.23	17	0+11+19+29+12+33+12+130	0+11+19+29+12+33+12+130	Trypsin	15900000	1.25	0.24	5	SwissProt	P60900	P60900	Proteasome subunit alpha type-6
	142	9	4	57.22	57.22	19	0+84+11+28+10+78+18+41+17+2	0+84+11+28+10+78+18+41+17+2	Trypsin	6520000	0.75	0.09	5	SwissProt	P00491	P00491	Purine nucleoside phosphorylase
	143	5	4	57.09	57.09|33.36|26.87|12.13|12.13	15	0+77+13+1+10+39+9+18+11+106	0+77+13+1+10+39+9+18+11+106|0+13+14+52+9+135|0+91+10+39+9+135|0+91+10+183|0+55+10+183	Trypsin	16000000	1.09	0.27	5	SwissProt	P06753	P06753|A6NL28|P09493|P07951|P67936	Tropomyosin alpha-3 chain
	144	8	4	57.04	57.04	13	0+64+20+241+23+144+31+8	0+64+20+241+23+144+31+8	Trypsin	5000000	2.22	0.49	6	SwissProt	P26599	P26599	Polypyrimidine tract-binding protein 1
	145	5	4	56.91	56.91|30.36	14	0+16+10+40+11+6+9+155+17+53	0+16+10+40+11+6+9+155+17+53|0+16+10+40+11+240	Trypsin	4680000	1.88	0.19	4	SwissProt	P05388	P05388|Q8NHW5	60S acidic ribosomal protein P0
	146	5	4	56.79	56.79	5	0+245+11+62+19+217+15+67+16+541	0+245+11+62+19+217+15+67+16+541	Trypsin	4980000	0.29	0.11	5	SwissProt	Q13753	Q13753	Laminin subunit gamma-2
	147	6	4	56.09	56.09	12	0+59+15+104+13+10+14+20+11+179	0+59+15+104+13+10+14+20+11+179	Trypsin	2480000	1.55	0.29	5	SwissProt	P22234	P22234	Multifunctional protein ADE2
	148	6	4	55.58	55.58|37.32	38	0+14+7+1+15+38+12+12+11+8	0+14+7+1+15+38+12+12+11+8|0+14+7+1+15+38+12+47	Trypsin	2220000	1.3	0.07	4	SwissProt	P30046	P30046|A6NHG4	D-dopachrome decarboxylase
	149	6	4	55.45	55.45	27	0+4+46+127+19+38	0+4+46+127+19+38	Trypsin	4660000	3	3.19	5	SwissProt	P25787	P25787	Proteasome subunit alpha type-2
	150	7	4	55.39	55.39	21	0+20+12+21+13+102+19+9+7+38	0+20+12+21+13+102+19+9+7+38	Trypsin	12900000	1.41	0.2	5	SwissProt	P28066	P28066	Proteasome subunit alpha type-5
	151	13	4	55.19	55.19	10	0+17+13+107+10+138+10+106+13+23	0+17+13+107+10+138+10+106+13+23	Trypsin	10100000	0.88	0.56	11	SwissProt	P26641	P26641	Elongation factor 1-gamma
	152	7	4	55.14	55.14	44	0+40+14+2+18+6+7+5+8+5	0+40+14+2+18+6+7+5+8+5	Trypsin	10700000	0.34	0.02	5	SwissProt	P99999	P99999	Cytochrome c
	153	5	4	54.77	54.77	16	0+9+9+61+9+51+16+22+14+98	0+9+9+61+9+51+16+22+14+98	Trypsin	1380000	5795.87	10034.4	4	SwissProt	Q15181	Q15181	Inorganic pyrophosphatase
	154	6	4	54.5	54.5|32.03|17.18|14.85	19	0+12+12+5+14+69+15+88	0+12+12+5+14+69+15+88|0+12+12+88+15+84|0+12+12+185|0+112+15+84	Trypsin	7510000	0.85	0.22	5	SwissProt	P09429	P09429|B2RPK0|P26583|Q9UGV6	High mobility group protein B1
	155	5	4	54.18	54.18|21.32	10	0+137+28+31+18+216	0+137+28+31+18+216|0+150+16+234	Trypsin	5360000	5.8	2.48	4	SwissProt	P05783	P05783|P08727	Keratin, type I cytoskeletal 18
	156	6	4	53.29	53.29|16.15	14	0+12+10+47+9+23+19+123+8+65	0+12+10+47+9+23+19+123+8+65|0+13+10+302	Trypsin	9610000	1.32	0.14	5	SwissProt	P15121	P15121|P14550	Aldose reductase
	157	7	3	52.71	52.71|36.36	10	0+68+14+64+15+16+13+216	0+68+14+64+15+16+13+216|0+69+14+95+13+216	Trypsin	8860000	0.68	0.07	4	SwissProt	P60842	P60842|Q14240	Eukaryotic initiation factor 4A-I
	158	4	3	52.52	52.52|50.02	16	0+86+13+17+16+5+13+101	0+86+13+17+16+5+13+101|0+75+11+30+16+5+13+99	Trypsin	11000000	1.68	0.97	4	SwissProt	Q92688	Q92688|P39687	Acidic leucine-rich nuclear phosphoprotein 32 family member B
	159	6	3	52.43	52.43	19	0+100+42+73	0+100+42+73	Trypsin	5540000	0.97	0.41	5	SwissProt	Q13765	Q13765	Nascent polypeptide-associated complex subunit alpha
	160	4	4	52.27	52.27	4	0+375+10+7+8+211+15+103+14+281	0+375+10+7+8+211+15+103+14+281	Trypsin	1530000	0.14	0.12	4	SwissProt	Q9UKU6	Q9UKU6	Thyrotropin-releasing hormone-degrading ectoenzyme
	161	4	4	51.46	51.46	16	0+95+12+15+8+93+20	0+95+12+15+8+93+20	Trypsin	8590000	0.12	0.07	4	SwissProt	Q96CG8	Q96CG8	Collagen triple helix repeat-containing protein 1
	162	6	4	51.44	51.44	17	0+29+12+25+20+110+12+47	0+29+12+25+20+110+12+47	Trypsin	10900000	2.02	1.01	5	SwissProt	P25788	P25788	Proteasome subunit alpha type-3
	163	6	4	51.2	51.2	5	0+42+22+482+8+38+15+311+16+167	0+42+22+482+8+38+15+311+16+167	Trypsin	1740000	1.01	0.05	5	SwissProt	P53396	P53396	ATP-citrate synthase
	164	3	3	50.59	50.59|15.72	30	0+41+23+46+9+5+11+7	0+41+23+46+9+5+11+7|0+110+9+23	Trypsin	2600000	1.37	0.19	3	SwissProt	P60983	P60983|O60234	Glia maturation factor beta
	165	6	4	49.95	49.95	28	0+18+12+27+6+12+16+19+7+25	0+18+12+27+6+12+16+19+7+25	Trypsin	5240000	1.68	0.19	5	SwissProt	Q14019	Q14019	Coactosin-like protein
	166	5	4	49.59	49.59|24.03	28	0+14+10+29+15+17+7+38+11+11	0+14+10+29+15+17+7+38+11+11|0+14+10+107+11+11	Trypsin	6620000	1.48	0.13	4	SwissProt	P61088	P61088|Q5JXB2	Ubiquitin-conjugating enzyme E2 N
	167	6	3	49.23	49.23	30	0+3+14+8+10+5+14+69	0+3+14+8+10+5+14+69	Trypsin	4070000	0.89	0.19	4	SwissProt	Q9BRA2	Q9BRA2	Thioredoxin domain-containing protein 17
	168	6	3	49.18	49.18	13	0+57+10+37+12+121+23+73	0+57+10+37+12+121+23+73	Trypsin	14100000	0.38	0.03	4	SwissProt	P07711	P07711	Cathepsin L1
	169	3	3	49.12	49.12	6	0+79+16+6+25+135+21+613	0+79+16+6+25+135+21+613	Trypsin	4500000	0.49	0.03	3	SwissProt	Q14118	Q14118	Dystroglycan
	170	5	4	49.06	49.06	12	0+114+6+100+38+83+8+76	0+114+6+100+38+83+8+76	Trypsin	3350000	1.46	0.26	5	SwissProt	Q09028	Q09028	Histone-binding protein RBBP4
	171	6	4	48.6	48.6	20	0+12+11+6+8+23+11+81+14+50	0+12+11+6+8+23+11+81+14+50	Trypsin	7960000	1.19	0.24	6	SwissProt	P62826	P62826	GTP-binding nuclear protein Ran
	172	5	4	48.52	48.52	18	0+56+10+11+17+110+18+19	0+56+10+11+17+110+18+19	Trypsin	8720000	1.32	0.24	5	SwissProt	P20618	P20618	Proteasome subunit beta type-1
	173	5	4	47.87	47.87	6	0+296+10+42+13+72+21+269	0+296+10+42+13+72+21+269	Trypsin	3270000	1.56	0.25	4	SwissProt	P26639	P26639	Threonyl-tRNA synthetase, cytoplasmic
	174	5	4	47.76	47.76	18	0+2+16+15+17+110+12+92+9+16	0+2+16+15+17+110+12+92+9+16	Trypsin	3870000	0.87	0.14	4	SwissProt	P46926	P46926	Glucosamine-6-phosphate isomerase 1
	175	8	3	47.44	47.44|16.34	12	0+17+12+21+11+12+16+217	0+17+12+21+11+12+16+217|0+17+12+264	Trypsin	7370000	0.79	0.09	5	SwissProt	P07910	P07910|O60812	Heterogeneous nuclear ribonucleoproteins C1/C2
	176	7	3	47.19	47.19	32	0+92+18+14+41+14	0+92+18+14+41+14	Trypsin	6790000	2.3	1.01	4	SwissProt	O60888	O60888	Protein CutA
	177	5	3	47	47	17	0+45+15+49+22+70+10+53	0+45+15+49+22+70+10+53	Trypsin	5230000	1.59	0.18	4	SwissProt	P28070	P28070	Proteasome subunit beta type-4
	178	3	3	46.9	46.9	4	0+393+13+114+21+33+7+279	0+393+13+114+21+33+7+279	Trypsin	1800000	0.26	0.05	3	SwissProt	P01130	P01130	Low-density lipoprotein receptor
	179	7	3	46.87	46.87	19	0+34+28+84	0+34+28+84	Trypsin	21000000	1.52	0.07	4	SwissProt	P01034	P01034	Cystatin-C
	180	4	4	46.45	46.45	12	0+91+16+33+9+156+15+45+16+68	0+91+16+33+9+156+15+45+16+68	Trypsin	4650000	2.87	4.74	4	SwissProt	Q15113	Q15113	Procollagen C-endopeptidase enhancer 1
	181	9	3	46.37	46.37	4	0+190+9+224+12+108+9+158	0+190+9+224+12+108+9+158	Trypsin	60800000	38.58	38.59	9	SwissProt	P02788	P02788	Lactotransferrin
	182	4	3	45.87	45.87	7	0+205+13+32+18+137+12+156	0+205+13+32+18+137+12+156	Trypsin	2240000	8658.22	14995.4	4	SwissProt	P10809	P10809	60 kDa heat shock protein, mitochondrial
	183	7	3	45.64	45.64	10	0+118+14+84+15+161+17+31	0+118+14+84+15+161+17+31	Trypsin	7540000	2.02	1.24	5	SwissProt	Q15084	Q15084	Protein disulfide-isomerase A6
	184	4	3	45.15	45.15	9	0+98+13+31+10+145+9+43	0+98+13+31+10+145+9+43	Trypsin	6090000	0.73	0.33	3	SwissProt	P29279	P29279	Connective tissue growth factor
	185	5	3	44.61	44.61	31	0+5+10+17+19+42	0+5+10+17+19+42	Trypsin	3720000	2.44	0.21	5	SwissProt	Q9H299	Q9H299	SH3 domain-binding glutamic acid-rich-like protein 3
	186	5	3	44.55	44.55	12	0+96+30+24+20+182+16+173	0+96+30+24+20+182+16+173	Trypsin	1240000	2.11	1.25	4	SwissProt	P48643	P48643	T-complex protein 1 subunit epsilon
	187	3	3	44.35	44.35	12	0+114+14+7+9+84+17+78	0+114+14+7+9+84+17+78	Trypsin	5410000	5.73	3.11	3	SwissProt	Q9Y240	Q9Y240	C-type lectin domain family 11 member A
	188	5	3	44.07	44.07	17	0+103+15+28+20+12+15+93	0+103+15+28+20+12+15+93	Trypsin	5450000	2.76	0.42	5	SwissProt	P52907	P52907	F-actin-capping protein subunit alpha-1
	189	8	3	43.97	43.97	9	0+98+12+28+8+37+14+158	0+98+12+28+8+37+14+158	Trypsin	11700000	1.9	0.23	5	SwissProt	Q14103	Q14103	Heterogeneous nuclear ribonucleoprotein D0
	190	6	3	43.87	43.87	10	0+155+17+27+11+122+12+50	0+155+17+27+11+122+12+50	Trypsin	8690000	1.14	0.15	4	SwissProt	Q9UQ80	Q9UQ80	Proliferation-associated protein 2G4
	191	4	3	43.74	43.74	3	0+603+12+61+14+79+17+431	0+603+12+61+14+79+17+431	Trypsin	1580000	1.27	0.09	3	SwissProt	Q15393	Q15393	Splicing factor 3B subunit 3
	192	3	3	43.66	43.66	3	0+538+18+11+18+526+17+529	0+538+18+11+18+526+17+529	Trypsin	1320000	4.71	2.91	3	SwissProt	P46940	P46940	Ras GTPase-activating-like protein IQGAP1
	193	6	3	43.56	43.56	5	0+385+9+101+13+190+19+43	0+385+9+101+13+190+19+43	Trypsin	3800000	0.3	0.07	4	SwissProt	P02786	P02786	Transferrin receptor protein 1
	194	4	3	43.25	43.25	21	0+80+14+60+20+6+27+75	0+80+14+60+20+6+27+75	Trypsin	4130000	0.27	0.05	4	SwissProt	Q07021	Q07021	Complement component 1 Q subcomponent-binding protein, mitochondrial
	195	3	3	43.04	43.04	7	0+94+9+71+12+28+12+206	0+94+9+71+12+28+12+206	Trypsin	4420000	1.23	0.19	3	SwissProt	P23526	P23526	Adenosylhomocysteinase
	196	5	3	42.51	42.51	8	0+53+16+149+11+81+13+138	0+53+16+149+11+81+13+138	Trypsin	4670000	1.52	0.5	4	SwissProt	Q02818	Q02818	Nucleobindin-1
	197	6	3	42.37	42.37	4	0+92+15+60+15+247+16+593	0+92+15+60+15+247+16+593	Trypsin	1930000	0.89	0.2	4	SwissProt	O95373	O95373	Importin-7
	198	6	3	42.34	42.34	53	0+25+16+8+45+21	0+25+16+8+45+21	Trypsin	3670000	1.34	0.3	4	SwissProt	P05387	P05387	60S acidic ribosomal protein P2
	199	5	3	41.6	41.6	13	0+25+31+172	0+25+31+172	Trypsin	4700000	1.73	0.4	4	SwissProt	Q15631	Q15631	Translin
	200	9	3	41.57	41.57	9	0+37+23+40+13+291+8+63	0+37+23+40+13+291+8+63	Trypsin	7850000	1.06	0.25	5	SwissProt	Q01518	Q01518	Adenylyl cyclase-associated protein 1
	201	3	3	41.55	41.55|13.31|13.31	6	0+199+12+12+16+104+12+289	0+199+12+12+16+104+12+289|0+197+12+430|0+183+12+383	Trypsin	2010000	74.4	85.24	3	SwissProt	P04264	P04264|P35908|Q7Z794	Keratin, type II cytoskeletal 1
	202	3	3	41.05	41.05	6	0+362+12+38+21+43	0+362+12+38+21+43	Trypsin	4770000	297.54	415.73	3	SwissProt	P16870	P16870	Carboxypeptidase E
	203	6	2	40.66	40.66	8	0+111+23+74+7+149	0+111+23+74+7+149	Trypsin	39600000	1.3	0.11	3	SwissProt	P09972	P09972	Fructose-bisphosphate aldolase C
	204	3	3	40.09	40.09	2	0+661+8+56+11+379+10+137	0+661+8+56+11+379+10+137	Trypsin	1000000	3.7	1.14	3	SwissProt	P41252	P41252	Isoleucyl-tRNA synthetase, cytoplasmic
	205	4	3	39.74	39.74	4	0+94+10+135+6+57+15+349	0+94+10+135+6+57+15+349	Trypsin	5270000	0.55	0.18	3	SwissProt	O75326	O75326	Semaphorin-7A
	206	3	3	39.7	39.7	5	0+375+8+55+14+97+9+51	0+375+8+55+14+97+9+51	Trypsin	8000000	4.07	3.61	3	SwissProt	P02771	P02771	Alpha-fetoprotein
	207	4	3	39.6	39.6	6	0+34+9+332+7+46+12+26	0+34+9+332+7+46+12+26	Trypsin	4740000	0.99	0.46	3	SwissProt	O75390	O75390	Citrate synthase, mitochondrial
	208	7	3	39.42	39.42	57	0+27+65+22	0+27+65+22	Trypsin	14100000	1.05	0.03	5	SwissProt	P05386	P05386	60S acidic ribosomal protein P1
	209	6	3	39.37	39.37	8	0+24+11+48+15+172+9+117	0+24+11+48+15+172+9+117	Trypsin	6620000	1.26	0.07	4	SwissProt	Q9NTK5	Q9NTK5	Obg-like ATPase 1
	210	4	3	39.36	39.36	13	0+132+12+64+19+34+8+19	0+132+12+64+19+34+8+19	Trypsin	3710000	2.3	0.48	4	SwissProt	Q8NCW5	Q8NCW5	Apolipoprotein A-I-binding protein
	211	5	3	39.28	39.28	33	0+55+35+30+7	0+55+35+30+7	Trypsin	7030000	7120.05	10065.6	3	SwissProt	P61970	P61970	Nuclear transport factor 2
	212	3	3	39.25	39.25	14	0+44+13+89+14+95+20+49	0+44+13+89+14+95+20+49	Trypsin	2630000	2.5	0.36	3	SwissProt	Q9NUQ9	Q9NUQ9	Protein FAM49B
	213	4	3	39.18	39.18	2	0+349+20+1003+15+161+15+219	0+349+20+1003+15+161+15+219	Trypsin	873000	0.14	0.12	3	SwissProt	Q02952	Q02952	A-kinase anchor protein 12
	214	3	3	39.15	39.15	16	0+75+8+65+28+38	0+75+8+65+28+38	Trypsin	2190000	2.72	0.75	3	SwissProt	P30044	P30044	Peroxiredoxin-5, mitochondrial
	215	3	3	39.07	39.07|39.07	15	0+61+11+10+22+114	0+61+11+10+22+114|0+61+11+10+22+112	Trypsin	4190000	2.75	0.71	3	SwissProt	Q15907	Q15907|P62491	Ras-related protein Rab-11B
	216	4	3	39.06	39.06	7	0+195+8+57+26+189	0+195+8+57+26+189	Trypsin	1400000	1.14	0.89	4	SwissProt	P26368	P26368	Splicing factor U2AF 65 kDa subunit
	217	4	3	38.8	38.8	15	0+65+8+5+14+30+12+91	0+65+8+5+14+30+12+91	Trypsin	3800000	1.88	0.86	4	SwissProt	P78330	P78330	Phosphoserine phosphatase
	218	4	3	38.79	38.79	5	0+132+16+311+8+2+19+275	0+132+16+311+8+2+19+275	Trypsin	4050000	0.4	0.07	3	SwissProt	Q06481	Q06481	Amyloid-like protein 2
	219	3	3	38.76	38.76	2	0+246+15+579+16+152+17+1297	0+246+15+579+16+152+17+1297	Trypsin	1960000	0.37	0.03	3	SwissProt	Q6UVK1	Q6UVK1	Chondroitin sulfate proteoglycan 4
	220	3	3	38.56	38.56	7	0+303+9+13+15+37+12+119	0+303+9+13+15+37+12+119	Trypsin	2360000	3	1.47	3	SwissProt	Q16851	Q16851	UTP--glucose-1-phosphate uridylyltransferase
	221	3	3	38.09	38.09	4	0+41+9+456+20+229+20+322	0+41+9+456+20+229+20+322	Trypsin	283000	0.86	0.11	3	SwissProt	O00410	O00410	Importin-5
	222	5	3	37.89	37.89	19	0+88+8+53+30+14	0+88+8+53+30+14	Trypsin	4930000	1.32	0.21	3	SwissProt	P17900	P17900	Ganglioside GM2 activator
	223	4	3	37.49	37.49	24	0+31+9+27+16+16+15+51	0+31+9+27+16+16+15+51	Trypsin	6240000	1.35	0.07	3	SwissProt	P30050	P30050	60S ribosomal protein L12
	224	3	3	37.49	37.49	15	0+92+16+6+11+49	0+92+16+6+11+49	Trypsin	4770000	0.99	0.19	3	SwissProt	Q9Y5S9	Q9Y5S9	RNA-binding protein 8A
	225	3	3	37.32	37.32	15	0+111+7+5+20+3+9+73	0+111+7+5+20+3+9+73	Trypsin	2100000	1.21	0.54	3	SwissProt	Q9HB71	Q9HB71	Calcyclin-binding protein
	226	4	3	37.28	37.28	12	0+94+14+73+14+20+8+54	0+94+14+73+14+20+8+54	Trypsin	3800000	2.52	0.37	4	SwissProt	P47756	P47756	F-actin-capping protein subunit beta
	227	4	2	36.84	36.84	12	0+75+14+113+14+6	0+75+14+113+14+6	Trypsin	5220000	0.74	0.07	3	SwissProt	P04179	P04179	Superoxide dismutase [Mn], mitochondrial
	228	4	3	36.82	36.82	5	0+150+16+39+15+27+12+468	0+150+16+39+15+27+12+468	Trypsin	2900000	1.63	0.2	3	SwissProt	Q02809	Q02809	Procollagen-lysine,2-oxoglutarate 5-dioxygenase 1
	229	5	3	36.78	36.78	13	0+225+20+12+23+37	0+225+20+12+23+37	Trypsin	3770000	0.81	0.27	4	SwissProt	P63244	P63244	Guanine nucleotide-binding protein subunit beta-2-like 1
	230	5	3	36.6	36.6	14	0+33+16+34+14+115+9+51	0+33+16+34+14+115+9+51	Trypsin	5730000	8.93	4.56	5	SwissProt	P24593	P24593	Insulin-like growth factor-binding protein 5
	231	4	2	36.59	36.59	6	0+133+15+232+13+25	0+133+15+232+13+25	Trypsin	2350000	5.9	3.62	4	SwissProt	P50454	P50454	Serpin H1
	232	4	3	36.42	36.42	20	0+19+8+130+38+28	0+19+8+130+38+28	Trypsin	12300000	0.15	0.08	4	SwissProt	P09936	P09936	Ubiquitin carboxyl-terminal hydrolase isozyme L1
	233	4	3	36.05	36.05|24.65|24.65	7	0+160+8+101+17+31	0+160+8+101+17+31|0+271+17+30|0+261+17+31	Trypsin	2920000	12.27	9.73	3	SwissProt	P43358	P43358|P43361|P43355	Melanoma-associated antigen 4
	234	4	3	35.99	35.99	5	0+125+12+155+13+44+6+197	0+125+12+155+13+44+6+197	Trypsin	4390000	0.81	0.05	3	SwissProt	P15586	P15586	N-acetylglucosamine-6-sulfatase
	235	3	3	35.87	35.87	12	0+57+13+31+14+29+16+196	0+57+13+31+14+29+16+196	Trypsin	3130000	1.8	0.47	3	SwissProt	Q15365	Q15365	Poly(rC)-binding protein 1
	236	7	2	35.83	35.83	20	0+8+13+64+9+11	0+8+13+64+9+11	Trypsin	21700000	1.26	0.07	4	SwissProt	P10599	P10599	Thioredoxin
	237	4	2	35.7	35.7	16	0+87+14+10+10+22	0+87+14+10+10+22	Trypsin	1910000	5.43	1.09	3	SwissProt	P21741	P21741	Midkine
	238	3	3	35.47	35.47	9	0+94+30+114+16+136+7+175	0+94+30+114+16+136+7+175	Trypsin	1940000	6.33	3.62	3	SwissProt	Q16555	Q16555	Dihydropyrimidinase-related protein 2
	239	2	2	35	35	1	0+777+11+542+13+378	0+777+11+542+13+378	Trypsin	1650000	0.25	0.07	2	SwissProt	Q14766	Q14766	Latent-transforming growth factor beta-binding protein 1
	240	3	3	34.99	34.99	16	0+51+11+10+13+101+16+37	0+51+11+10+13+101+16+37	Trypsin	2740000	0.96	0.65	3	SwissProt	P54819	P54819	Adenylate kinase 2, mitochondrial
	241	5	2	34.66	34.66	7	0+465+41+57	0+465+41+57	Trypsin	6900000	0.79	0.11	4	SwissProt	O14773	O14773	Tripeptidyl-peptidase 1
	242	5	2	33.87	33.87	15	0+33+17+102+15+37	0+33+17+102+15+37	Trypsin	7950000	2.83	1.01	4	SwissProt	P52565	P52565	Rho GDP-dissociation inhibitor 1
	243	4	2	33.57	33.57	7	0+69+12+108+10+104	0+69+12+108+10+104	Trypsin	13500000	0.97	0.02	2	SwissProt	Q9UBR2	Q9UBR2	Cathepsin Z
	244	2	2	33.55	33.55	5	0+216+17+53+12+202	0+216+17+53+12+202	Trypsin	2190000	3.04	0.4	2	SwissProt	P05155	P05155	Plasma protease C1 inhibitor
	245	2	2	33.54	33.54	4	0+284+16+114+11+131	0+284+16+114+11+131	Trypsin	3830000	0.81	0.56	2	SwissProt	P07686	P07686	Beta-hexosaminidase subunit beta
	246	2	2	33.3	33.3	2	0+1003+15+57+16+13	0+1003+15+57+16+13	Trypsin	459000	1.84	0.57	2	SwissProt	Q9BSJ8	Q9BSJ8	Extended synaptotagmin-1
	247	3	2	32.73	32.73	11	0+27+10+44+17+140	0+27+10+44+17+140	Trypsin	2870000	0.89	0.07	2	SwissProt	Q9UNN8	Q9UNN8	Endothelial protein C receptor
	248	3	2	32.58	32.58	8	0+73+14+75+23+232	0+73+14+75+23+232	Trypsin	4320000	46201.4	46200.6	2	SwissProt	P27797	P27797	Calreticulin
	249	3	2	31.29	31.29	3	0+79+11+384+9+103	0+79+11+384+9+103	Trypsin	2450000	1.5	0.23	3	SwissProt	P20700	P20700	Lamin-B1
	250	4	2	31.25	31.25	20	0+79+39+91+11+19	0+79+39+91+11+19	Trypsin	8560000	1.3	0.01	2	SwissProt	P28072	P28072	Proteasome subunit beta type-6
	251	3	2	30.95	30.95	10	0+106+9+24+10+34	0+106+9+24+10+34	Trypsin	4370000	8.45	5.76	3	SwissProt	P55001	P55001	Microfibrillar-associated protein 2
	252	7	2	30.78	30.78	4	0+110+8+77+8+129	0+110+8+77+8+129	Trypsin	3440000	1.15	0.28	5	SwissProt	Q99729	Q99729	Heterogeneous nuclear ribonucleoprotein A/B
	253	4	2	30.28	30.28	5	0+148+15+44+12+244	0+148+15+44+12+244	Trypsin	3740000	1.89	0.55	3	SwissProt	P61978	P61978	Heterogeneous nuclear ribonucleoprotein K
	254	3	2	30.25	30.25	8	0+36+12+64+10+139	0+36+12+64+10+139	Trypsin	4200000	1.69	0.06	2	SwissProt	P30040	P30040	Endoplasmic reticulum resident protein 29
	255	2	2	29.68	29.68	3	0+440+10+59+11+28	0+440+10+59+11+28	Trypsin	2320000	1.75	0.61	2	SwissProt	P50990	P50990	T-complex protein 1 subunit theta
	256	2	2	29.36	29.36	12	0+40+15+121+10+14	0+40+15+121+10+14	Trypsin	2940000	2.34	0	2	SwissProt	P61086	P61086	Ubiquitin-conjugating enzyme E2 K
	257	2	2	29.11	29.11	2	0+295+13+49+11+526	0+295+13+49+11+526	Trypsin	2960000	0.42	0.05	2	SwissProt	P30530	P30530	Tyrosine-protein kinase receptor UFO
	258	3	2	29.06	29.06	6	0+221+20+153+9+29	0+221+20+153+9+29	Trypsin	954000	2.42	0.38	2	SwissProt	Q8NBS9	Q8NBS9	Thioredoxin domain-containing protein 5
	259	2	2	28.97	28.97	10	0+63+17+22+15+178	0+63+17+22+15+178	Trypsin	721000	1.91	0.29	2	SwissProt	P08865	P08865	40S ribosomal protein SA
	260	2	2	28.64	28.64	5	0+306+10+268+23+42	0+306+10+268+23+42	Trypsin	2490000	1.38	0.06	2	SwissProt	Q16881	Q16881	Thioredoxin reductase 1, cytoplasmic
	261	3	2	28.52	28.52	6	0+81+8+56+15+216	0+81+8+56+15+216	Trypsin	4030000	1.34	0.42	2	SwissProt	P35237	P35237	Serpin B6
	262	2	2	28.48	28.48	6	0+170+44+459	0+170+44+459	Trypsin	122000	2.38	0.34	2	SwissProt	Q6EMK4	Q6EMK4	Vasorin
	263	5	2	27.38	27.38	12	0+60+19+54+9+87	0+60+19+54+9+87	Trypsin	2790000	0.98	0.11	3	SwissProt	P68402	P68402	Platelet-activating factor acetylhydrolase IB subunit beta
	264	2	2	27.35	27.35|27.35	4	0+47+10+281+10+79	0+47+10+281+10+79|0+48+10+281+10+79	Trypsin	2820000	1.53	0.15	2	SwissProt	O00148	O00148|Q13838	ATP-dependent RNA helicase DDX39
	265	3	2	27.28	27.28	3	0+266+9+89+12+254	0+266+9+89+12+254	Trypsin	1870000	0.8	0.11	2	SwissProt	P13797	P13797	Plastin-3
	266	2	2	26.99	26.99	1	0+384+8+458+10+569	0+384+8+458+10+569	Trypsin	1440000	0.53	0.14	2	SwissProt	O75882	O75882	Attractin
	267	5	2	26.93	26.93	16	0+40+15+35	0+40+15+35	Trypsin	13500000	0.28	0.04	4	SwissProt	P06703	P06703	Protein S100-A6
	268	2	2	26.93	26.93	5	0+165+8+104+13+124	0+165+8+104+13+124	Trypsin	1600000	432.63	389.69	2	SwissProt	P61812	P61812	Transforming growth factor beta-2
	269	2	2	26.83	26.83|26.83|13.28	12	0+92+11+29+11+28	0+92+11+29+11+28|0+93+11+29+11+28|0+93+11+68	Trypsin	1950000	0.99	0.24	2	SwissProt	P19105	P19105|O14950|P24844	Myosin regulatory light chain 12A
	270	2	2	26.81	26.81	7	0+42+6+51+11+114	0+42+6+51+11+114	Trypsin	1510000	1.69	0.14	2	SwissProt	Q00688	Q00688	Peptidyl-prolyl cis-trans isomerase FKBP3
	271	4	2	26.8	26.8	8	0+155+6+9+11+20	0+155+6+9+11+20	Trypsin	10100000	1.64	0.04	3	SwissProt	P49721	P49721	Proteasome subunit beta type-2
	272	3	2	26.73	26.73	7	0+173+13+14+8+63	0+173+13+14+8+63	Trypsin	4210000	0.83	0.22	2	SwissProt	Q13162	Q13162	Peroxiredoxin-4
	273	3	2	26.68	26.68	27	0+4+13+69+18+10	0+4+13+69+18+10	Trypsin	3000000	3.73	0.2	2	SwissProt	O75368	O75368	SH3 domain-binding glutamic acid-rich-like protein
	274	4	2	26.63	26.63	2	0+641+19+69+14+487	0+641+19+69+14+487	Trypsin	882000	1.06	0.07	3	SwissProt	Q86VP6	Q86VP6	Cullin-associated NEDD8-dissociated protein 1
	275	2	2	26.59	26.59|26.59|16.33|16.33|16.33	12	0+31+10+55+9+42	0+31+10+55+9+42|0+31+10+55+9+42|0+31+10+106|0+31+10+106|0+31+10+106	Trypsin	938000	23.31	19.35	2	SwissProt	P02042	P02042|P68871|P02100|P69891|P69892	Hemoglobin subunit delta
	276	3	2	26.5	26.5	8	0+17+13+128	0+17+13+128	Trypsin	3920000	1.78	0.36	3	SwissProt	P63279	P63279	SUMO-conjugating enzyme UBC9
	277	3	2	26.47	26.47	17	0+67+18+79+24+57	0+67+18+79+24+57	Trypsin	3220000	0.96	0.06	2	SwissProt	P56537	P56537	Eukaryotic translation initiation factor 6
	278	2	2	26.47	26.47	6	0+254+21+127+11+62	0+254+21+127+11+62	Trypsin	345000	2.36	0.14	2	SwissProt	Q96KP4	Q96KP4	Cytosolic non-specific dipeptidase
	279	3	2	26.4	26.4	5	0+131+12+75+7+142	0+131+12+75+7+142	Trypsin	1630000	168.71	165.06	2	SwissProt	P02765	P02765	Alpha-2-HS-glycoprotein
	280	2	2	26.18	26.18	2	0+518+16+499+11+203	0+518+16+499+11+203	Trypsin	1700000	0.51	0.15	2	SwissProt	P14543	P14543	Nidogen-1
	281	2	2	25.97	25.97|14.84	1	0+216+10+181+11+1489	0+216+10+181+11+1489|0+216+10+1686	Trypsin	595000	0.82	0.18	2	SwissProt	P10586	P10586|P23468	Receptor-type tyrosine-protein phosphatase F
	282	3	2	25.8	25.8	13	0+64+25+91	0+64+25+91	Trypsin	3090000	0.33	0.03	3	SwissProt	P01344	P01344	Insulin-like growth factor II
	283	2	2	25.78	25.78	2	0+379+15+94+11+447	0+379+15+94+11+447	Trypsin	6480000	8.67	6.72	2	SwissProt	P19823	P19823	Inter-alpha-trypsin inhibitor heavy chain H2
	284	2	2	25.57	25.57	4	0+20+7+124+13+250	0+20+7+124+13+250	Trypsin	1950000	1.59	0	2	SwissProt	O75874	O75874	Isocitrate dehydrogenase [NADP] cytoplasmic
	285	5	2	25.55	25.55	16	0+73+11+6+6+8	0+73+11+6+6+8	Trypsin	1830000	1.32	0.04	3	SwissProt	P84090	P84090	Enhancer of rudimentary homolog
	286	3	2	25.52	25.52	17	0+58+12+50+22+52	0+58+12+50+22+52	Trypsin	1360000	1.44	0.04	2	SwissProt	P62081	P62081	40S ribosomal protein S7
	287	3	2	25.52	25.52	13	0+128+12+21+22+78	0+128+12+21+22+78	Trypsin	2200000	1.31	0.18	2	SwissProt	Q9UHY7	Q9UHY7	Enolase-phosphatase E1
	288	2	2	25.46	25.46	12	0+91+20+110+11+12	0+91+20+110+11+12	Trypsin	2240000	6.49	0	1	SwissProt	Q92876	Q92876	Kallikrein-6
	289	3	2	25.37	25.37	16	0+14+8+69+16+42	0+14+8+69+16+42	Trypsin	6490000	1.67	0.14	3	SwissProt	P62158	P62158	Calmodulin
	290	3	2	25.32	25.32|13.04|13.04|13.04|13.04|13.04|13.04|13.04|13.04	11	0+11+11+139+11+28	0+11+11+139+11+28|0+10+11+191|0+10+11+186|0+10+11+186|0+10+11+180|0+10+11+182|0+13+11+181|0+10+11+180|0+10+11+180	Trypsin	2720000	1.23	0.12	3	SwissProt	P61026	P61026|P59190|P61006|Q92930|Q15286|P51153|P62820|Q9H0U4|Q92928	Ras-related protein Rab-10
	291	2	2	25.2	25.2	11	0+104+10+39+13+31	0+104+10+39+13+31	Trypsin	1100000	1.64	0.22	2	SwissProt	P61758	P61758	Prefoldin subunit 3
	292	3	2	25.01	25.01	2	0+126+22+247+11+932	0+126+22+247+11+932	Trypsin	1510000	0.63	0.02	2	SwissProt	O15067	O15067	Phosphoribosylformylglycinamidine synthase
	293	2	2	24.99	24.99	4	0+385+10+224+23+61	0+385+10+224+23+61	Trypsin	959000	0.96	0.02	2	SwissProt	P23142	P23142	Fibulin-1
	294	3	2	24.95	24.95	3	0+17+10+276+8+182	0+17+10+276+8+182	Trypsin	1920000	1.46	0.44	2	SwissProt	P12955	P12955	Xaa-Pro dipeptidase
	295	2	2	24.9	24.9	9	0+27+13+147+10+46	0+27+13+147+10+46	Trypsin	692000	15910.7	15909.3	2	SwissProt	P23396	P23396	40S ribosomal protein S3
	296	4	2	24.81	24.81|11.63	9	0+44+6+109+12+12	0+44+6+109+12+12|0+159+12+20	Trypsin	4250000	1.28	0.11	3	SwissProt	Q13185	Q13185|P45973	Chromobox protein homolog 3
	297	2	2	24.62	24.62|24.62|14.06|14.06|14.06|14.06|14.06|14.06|14.06|14.06|14.06|14.06|14.06|14.06|14.06|14.06|14.06|14.06|14.06|14.06|14.06|14.06|14.06|14.06|14.06|14.06|14.06|14.06|14.06|14.06	6	0+121+11+49+12+172	0+121+11+49+12+172|0+121+11+49+12+172|0+181+12+173|0+181+12+173|0+181+12+173|0+181+12+173|0+181+12+173|0+181+12+173|0+181+12+172|0+181+12+172|0+181+12+173|0+181+12+173|0+181+12+172|0+181+12+173|0+181+12+173|0+181+12+172|0+181+12+172|0+181+12+172|0+181+12+172|0+181+12+173|0+181+12+172|0+181+12+169|0+181+12+169|0+181+12+169|0+181+12+169|0+181+12+169|0+181+12+169|0+181+12+169|0+181+12+169|0+181+12+1…	Trypsin	1180000	0.29	0.08	2	SwissProt	P10316	P10316|P01892|Q29963|P30499|P30504|Q29865|Q9TNN7|P30508|P30453|P10314|Q07000|P30510|P16189|Q29960|P30505|P01891|P16188|P16190|P30459|P10321|P30512|P30479|Q29940|P30493|P18463|P30462|P30480|P30460|P30492|P30466	HLA class I histocompatibility antigen, A-69 alpha chain
	298	2	2	24.35	24.35	15	0+10+12+10+9+94	0+10+12+10+9+94	Trypsin	660000	84.08	81.03	2	SwissProt	P09455	P09455	Retinol-binding protein 1
	299	3	2	24.33	24.33	13	0+61+12+106+15+2	0+61+12+106+15+2	Trypsin	1050000	0.74	0.01	2	SwissProt	P30085	P30085	UMP-CMP kinase
	300	2	2	24.29	24.29	40	0+8+24+9+12+36	0+8+24+9+12+36	Trypsin	1110000	2.77	0.8	2	SwissProt	O75531	O75531	Barrier-to-autointegration factor
	301	2	2	24.12	24.12	9	0+140+19+87+30+220	0+140+19+87+30+220	Trypsin	599000	2.45	0.8	2	SwissProt	P42785	P42785	Lysosomal Pro-X carboxypeptidase
	302	2	2	24.02	24.02|24.02|13.73	6	0+118+24+227	0+118+24+227|0+114+24+102|0+132+10+227	Trypsin	1550000	2.04	1.02	2	SwissProt	P50502	P50502|Q8IZP2|Q8NFI4	Hsc70-interacting protein
	303	3	2	23.9	23.9	6	0+25+7+33+8+167	0+25+7+33+8+167	Trypsin	1170000	0.66	0.32	2	SwissProt	P14678	P14678	Small nuclear ribonucleoprotein-associated proteins B and B'
	304	2	2	23.86	23.86	3	0+490+11+101+13+124	0+490+11+101+13+124	Trypsin	2270000	3.55	2.05	2	SwissProt	P41250	P41250	Glycyl-tRNA synthetase
	305	2	2	23.81	23.81	4	0+194+17+166+7+138	0+194+17+166+7+138	Trypsin	702000	18744.4	18742.6	2	SwissProt	Q9P258	Q9P258	Protein RCC2
	306	2	2	23.53	23.53	12	0+46+15+31+24+186	0+46+15+31+24+186	Trypsin	429000	2.17	0.45	2	SwissProt	P42126	P42126	3,2-trans-enoyl-CoA isomerase, mitochondrial
	307	2	2	23.49	23.49	4	0+338+15+150+14+113	0+338+15+150+14+113	Trypsin	1180000	2.73	2.05	2	SwissProt	Q13421	Q13421	Mesothelin
	308	2	2	23.32	23.32	8	0+158+8+21+18+107	0+158+8+21+18+107	Trypsin	1050000	1.26	0.37	2	SwissProt	Q12904	Q12904	Aminoacyl tRNA synthase complex-interacting multifunctional protein 1
	309	2	2	23.18	23.18	8	0+191+15+30+8+14	0+191+15+30+8+14	Trypsin	13700000	0.11	0.03	2	SwissProt	P22692	P22692	Insulin-like growth factor-binding protein 4
	310	2	2	23.05	23.05	31	0+39+11+18+19+8	0+39+11+18+19+8	Trypsin	202000	1.95	0.3	2	SwissProt	Q9Y333	Q9Y333	U6 snRNA-associated Sm-like protein LSm2
	311	2	2	23.01	23.01	23	0+7+24+73	0+7+24+73	Trypsin	373000	2.59	0.37	2	SwissProt	P61457	P61457	Pterin-4-alpha-carbinolamine dehydratase
	312	3	2	22.98	22.98	18	0+50+10+21+23+78	0+50+10+21+23+78	Trypsin	1610000	1.44	0.06	2	SwissProt	Q9UBQ0	Q9UBQ0	Vacuolar protein sorting-associated protein 29
	313	3	2	22.93	22.93	22	0+14+13+1+11+67	0+14+13+1+11+67	Trypsin	1400000	1.79	0.04	3	SwissProt	P35754	P35754	Glutaredoxin-1
	314	2	2	22.73	22.73	4	0+115+8+301+20+165	0+115+8+301+20+165	Trypsin	1090000	1.69	0.97	2	SwissProt	P12956	P12956	X-ray repair cross-complementing protein 6
	315	1	1	22.68	22.68	5	0+120+22+225	0+120+22+225	Trypsin	117000	2	0	1	SwissProt	P06132	P06132	Uroporphyrinogen decarboxylase
	316	3	2	22.68	22.68	2	0+417+11+30+15+671	0+417+11+30+15+671	Trypsin	1340000	1.29	0.19	2	SwissProt	Q16706	Q16706	Alpha-mannosidase 2
	317	2	2	22.66	22.66	8	0+134+8+15+16+112	0+134+8+15+16+112	Trypsin	1730000	1.78	0.08	2	SwissProt	O95865	O95865	N(G),N(G)-dimethylarginine dimethylaminohydrolase 2
	318	2	2	22.61	22.61	18	0+61+11+6+7+13	0+61+11+6+7+13	Trypsin	2460000	0.61	0.28	2	SwissProt	Q99584	Q99584	Protein S100-A13
	319	3	2	22.58	22.58	8	0+80+14+69	0+80+14+69	Trypsin	1850000	1.78	0.22	2	SwissProt	P63208	P63208	S-phase kinase-associated protein 1
	320	2	2	22.37	22.37	19	0+106+34+35	0+106+34+35	Trypsin	691000	1	0.69	2	SwissProt	P02792	P02792	Ferritin light chain
	321	2	2	22.23	22.23	1	0+750+11+55+8+326	0+750+11+55+8+326	Trypsin	1030000	1.01	0.04	2	SwissProt	O43847	O43847	Nardilysin
	322	2	2	21.79	21.79	8	0+76+13+116+8+31	0+76+13+116+8+31	Trypsin	1190000	2.04	0.5	2	SwissProt	Q9Y224	Q9Y224	UPF0568 protein C14orf166
	323	2	2	21.72	21.72|21.72	23	0+90+35+22	0+90+35+22|0+90+35+22	Trypsin	2740000	1.47	0.83	2	SwissProt	P62837	P62837|P61077	Ubiquitin-conjugating enzyme E2 D2
	324	4	1	21.32	21.32	7	0+78+9+28	0+78+9+28	Trypsin	59200000	3.33	0.01	2	SwissProt	P14174	P14174	Macrophage migration inhibitory factor
	325	2	2	21.19	21.19	1	0+708+11+509+12+985	0+708+11+509+12+985	Trypsin	734000	0.33	0.04	2	SwissProt	P27708	P27708	CAD protein
	326	2	2	20.94	20.94	7	0+238+12+111+23+79	0+238+12+111+23+79	Trypsin	2700000	0.95	0.02	2	SwissProt	P53634	P53634	Dipeptidyl peptidase 1
	327	1	1	20.37	20.37	3	0+42+18+498	0+42+18+498	Trypsin	1030000	2.03	0	1	SwissProt	P35052	P35052	Glypican-1
	328	4	1	19.77	19.77|19.77|19.77|19.77|19.77|19.77|19.77|19.77|19.77|19.77|19.77|19.77|19.77|19.77|19.77	7	0+101+9+17	0+101+9+17|0+100+9+17|0+100+9+17|0+100+9+17|0+100+9+17|0+100+9+17|0+100+9+17|0+100+9+17|0+100+9+17|0+100+9+17|0+100+9+17|0+100+9+17|0+100+9+17|0+100+9+17|0+100+9+17	Trypsin	20400000	0.31	0.1	3	SwissProt	Q96A08	Q96A08|Q99879|Q99880|P33778|P57053|P58876|Q99877|Q16778|Q5QNW6|Q8N257|P23527|P62807|P06899|Q93079|O60814	Histone H2B type 1-A
	329	1	1	19.34	19.34	4	0+32+10+168	0+32+10+168	Trypsin	437000	0.81	0	1	SwissProt	Q96IU4	Q96IU4	Abhydrolase domain-containing protein 14B
	330	2	1	19.15	19.15	4	0+33+11+203	0+33+11+203	Trypsin	1730000	0.39	0.24	2	SwissProt	P52823	P52823	Stanniocalcin-1
	331	2	1	17.98	17.98	8	0+78+23+176	0+78+23+176	Trypsin	844000	1.07	0	1	SwissProt	P29218	P29218	Inositol monophosphatase 1
	332	2	1	17.85	17.85	10	0+44+12+59	0+44+12+59	Trypsin	1980000	1	0	1	SwissProt	P62888	P62888	60S ribosomal protein L30
	333	1	1	17.79	17.79	4	0+208+13+45	0+208+13+45	Trypsin	751000	0.25	0	1	SwissProt	Q9Y287	Q9Y287	Integral membrane protein 2B
	334	1	1	17.46	17.46	4	0+239+13+61	0+239+13+61	Trypsin	851000	1.06	0	1	SwissProt	Q9HC38	Q9HC38	Glyoxalase domain-containing protein 4
	335	5	1	17.29	17.29	3	0+197+15+266	0+197+15+266	Trypsin	4570000	12.89	2.77	4	SwissProt	P04004	P04004	Vitronectin
	336	4	1	17.27	17.27|17.27	4	0+88+16+235	0+88+16+235|0+88+16+235	Trypsin	1520000	0.62	0.02	2	SwissProt	P07355	P07355|A6NMY6	Annexin A2
	337	2	1	17.17	17.17	0	0+2776+16+79	0+2776+16+79	Trypsin	1900000	0.29	0.06	2	SwissProt	P35555	P35555	Fibrillin-1
	338	1	1	17.16	17.16	2	0+216+11+150	0+216+11+150	Trypsin	363000	0.52	0	1	SwissProt	Q9GZT8	Q9GZT8	NIF3-like protein 1
	339	1	1	17.03	17.03	1	0+732+13+413	0+732+13+413	Trypsin	1120000	0.98	0	1	SwissProt	Q8IUX7	Q8IUX7	Adipocyte enhancer-binding protein 1
	340	3	1	17.03	17.03	3	0+256+11+64	0+256+11+64	Trypsin	2920000	1.38	0.25	2	SwissProt	Q9Y266	Q9Y266	Nuclear migration protein nudC
	341	1	1	17.02	17.02	2	0+342+16+231	0+342+16+231	Trypsin	429000	1.8	0	1	SwissProt	P30153	P30153	Serine/threonine-protein phosphatase 2A 65 kDa regulatory subunit A alpha isoform
	342	1	1	16.96	16.96	2	0+380+10+81	0+380+10+81	Trypsin	1280000	1.09	0	1	SwissProt	P48723	P48723	Heat shock 70 kDa protein 13
	343	1	1	16.88	16.88	1	0+929+13+239	0+929+13+239	Trypsin	267000	0.19	0	1	SwissProt	P17301	P17301	Integrin alpha-2
	344	1	1	16.85	16.85	0	0+748+8+52	0+748+8+52	Trypsin	756000	2.66	0	1	SwissProt	P25205	P25205	DNA replication licensing factor MCM3
	345	3	1	16.74	16.74|16.74|16.74	11	0+20+12+71	0+20+12+71|0+21+12+62|0+21+12+62	Trypsin	13200000	1.16	0.02	2	SwissProt	P55854	P55854|P61956|Q6EEV6	Small ubiquitin-related modifier 3
	346	1	1	16.65	16.65	2	0+141+10+205	0+141+10+205	Trypsin	53900	53936	0	1	SwissProt	Q12907	Q12907	Vesicular integral-membrane protein VIP36
	347	1	1	16.65	16.65	8	0+248+23+12	0+248+23+12	Trypsin	1440000	11.78	0	1	SwissProt	Q13126	Q13126	S-methyl-5'-thioadenosine phosphorylase
	348	1	1	16.53	16.53	5	0+105+19+206	0+105+19+206	Trypsin	638000	1.23	0	1	SwissProt	Q9UBQ6	Q9UBQ6	Exostosin-like 2
	349	2	1	16.35	16.35	1	0+78+12+652	0+78+12+652	Trypsin	4840000	0.26	0.02	2	SwissProt	P16070	P16070	CD44 antigen
	350	2	1	16.29	16.29	3	0+242+15+132	0+242+15+132	Trypsin	805000	1.14	0	1	SwissProt	Q15008	Q15008	26S proteasome non-ATPase regulatory subunit 6
	351	1	1	16.25	16.25	10	0+91+14+35	0+91+14+35	Trypsin	1670000	1.44	0	1	SwissProt	P35080	P35080	Profilin-2
	352	2	1	16.22	16.22	2	0+165+11+215	0+165+11+215	Trypsin	472000	11576.1	11574.9	2	SwissProt	P55209	P55209	Nucleosome assembly protein 1-like 1
	353	2	1	16.19	16.19	6	0+139+21+152	0+139+21+152	Trypsin	287000	17190.7	17187.3	2	SwissProt	O00764	O00764	Pyridoxal kinase
	354	1	1	16.16	16.16	5	0+258+14+4	0+258+14+4	Trypsin	1040000	2.22	0	1	SwissProt	P28062	P28062	Proteasome subunit beta type-8
	355	1	1	16.1	16.1	3	0+283+15+94	0+283+15+94	Trypsin	543000	1.42	0	1	SwissProt	P49903	P49903	Selenide, water dikinase 1
	356	1	1	16.02	16.02	1	0+617+15+625	0+617+15+625	Trypsin	59300	14.3	0	1	SwissProt	P32004	P32004	Neural cell adhesion molecule L1
	357	6	1	15.98	15.98|15.98|15.98|15.98|15.98|15.98|15.98|15.98|15.98|15.98	14	0+100+19+11	0+100+19+11|0+100+19+11|0+100+19+11|0+100+19+11|0+100+19+11|0+100+19+11|0+100+19+10|0+100+19+10|0+100+19+9|0+100+19+9	Trypsin	14900000	0.3	0.02	4	SwissProt	P04908	P04908|Q7L7L0|P20671|Q93077|Q6FI13|P0C0S8|Q9BTM1|Q16777|Q99878|Q96KK5	Histone H2A type 1-B/E
	358	1	1	15.91	15.91	4	0+29+10+201	0+29+10+201	Trypsin	1430000	1.62	0	1	SwissProt	P51858	P51858	Hepatoma-derived growth factor
	359	2	1	15.89	15.89	8	0+14+13+122	0+14+13+122	Trypsin	2480000	3.15	0.06	2	SwissProt	P16949	P16949	Stathmin
	360	1	1	15.84	15.84	1	0+315+8+248	0+315+8+248	Trypsin	609000	1.78	0	1	SwissProt	Q10471	Q10471	Polypeptide N-acetylgalactosaminyltransferase 2
	361	1	1	15.64	15.64	6	0+74+9+64	0+74+9+64	Trypsin	442000	1.74	0	1	SwissProt	Q13404	Q13404	Ubiquitin-conjugating enzyme E2 variant 1
	362	1	1	15.52	15.52|15.52	1	0+297+9+286	0+297+9+286|0+348+9+169	Trypsin	613000	0.36	0	1	SwissProt	Q92804	Q92804|P35637	TATA-binding protein-associated factor 2N
	363	3	1	15.48	15.48	7	0+38+14+126	0+38+14+126	Trypsin	2200000	1.16	0.23	2	SwissProt	P62913	P62913	60S ribosomal protein L11
	364	1	1	15.47	15.47|15.47	12	0+58+12+26	0+58+12+26|0+58+12+26	Trypsin	150000	0.75	0	1	SwissProt	Q9NP97	Q9NP97|Q8TF09	Dynein light chain roadblock-type 1
	365	1	1	15.32	15.32	1	0+511+11+30	0+511+11+30	Trypsin	5540000	28.35	0	1	SwissProt	Q6UY01	Q6UY01	Leucine-rich repeat-containing protein 31
	366	1	1	15.23	15.23	9	0+70+10+28	0+70+10+28	Trypsin	1110000	1.64	0	1	SwissProt	O75347	O75347	Tubulin-specific chaperone A
	367	1	1	15.23	15.23	0	0+1450+15+204	0+1450+15+204	Trypsin	331000	1.56	0	1	SwissProt	P02462	P02462	Collagen alpha-1(IV) chain
	368	3	1	15.17	15.17	10	0+10+11+82	0+10+11+82	Trypsin	1240000	0.42	0.03	2	SwissProt	Q96FQ6	Q96FQ6	Protein S100-A16
	369	1	1	15.14	15.14	4	0+6+14+293	0+6+14+293	Trypsin	257000	0.86	0	1	SwissProt	O43765	O43765	Small glutamine-rich tetratricopeptide repeat-containing protein alpha
	370	2	1	15.09	15.09	4	0+219+13+49	0+219+13+49	Trypsin	4310000	1.84	0	1	SwissProt	P29692	P29692	Elongation factor 1-delta
	371	2	1	15	15	5	0+8+9+148	0+8+9+148	Trypsin	355000	1.09	0	1	SwissProt	P46783	P46783	40S ribosomal protein S10
	372	1	1	14.8	14.8	2	0+361+11+25	0+361+11+25	Trypsin	943000	1.59	0	1	SwissProt	Q9BWD1	Q9BWD1	Acetyl-CoA acetyltransferase, cytosolic
	373	2	1	14.72	14.72	1	0+259+6+116	0+259+6+116	Trypsin	7630000	5.89	1.92	2	SwissProt	P06732	P06732	Creatine kinase M-type
	374	2	1	14.68	14.68	1	0+461+8+64	0+461+8+64	Trypsin	368000	6.66	0.26	2	SwissProt	O43175	O43175	D-3-phosphoglycerate dehydrogenase
	375	1	1	14.66	14.66|14.66	2	0+163+8+217	0+163+8+217|0+177+8+213	Trypsin	425000	1.46	0	1	SwissProt	O43286	O43286|P15291	Beta-1,4-galactosyltransferase 5
	376	1	1	14.66	14.66	3	0+249+15+131	0+249+15+131	Trypsin	932000	1.07	0	1	SwissProt	P31153	P31153	S-adenosylmethionine synthase isoform type-2
	377	1	1	14.61	14.61	5	0+163+13+49	0+163+13+49	Trypsin	1100000	1.13	0	1	SwissProt	P24534	P24534	Elongation factor 1-beta
	378	2	1	14.57	14.57	7	0+69+9+48	0+69+9+48	Trypsin	533000	0.73	0	1	SwissProt	P62318	P62318	Small nuclear ribonucleoprotein Sm D3
	379	2	1	14.56	14.56	4	0+203+11+56	0+203+11+56	Trypsin	504000	2.76	0	1	SwissProt	Q9NQ88	Q9NQ88	Probable fructose-2,6-bisphosphatase TIGAR
	380	3	1	14.53	14.53|14.53	3	0+299+17+133	0+299+17+133|0+299+17+99	Trypsin	1240000	1.97	0.05	2	SwissProt	P31943	P31943|P52597	Heterogeneous nuclear ribonucleoprotein H
	381	2	1	14.46	14.46	5	0+22+21+319	0+22+21+319	Trypsin	911000	0.97	0	1	SwissProt	Q9P035	Q9P035	3-hydroxyacyl-CoA dehydratase 3
	382	1	1	14.39	14.39	2	0+61+23+860	0+61+23+860	Trypsin	461000	1.78	0	1	SwissProt	Q14697	Q14697	Neutral alpha-glucosidase AB
	383	2	1	14.39	14.39	4	0+144+11+102	0+144+11+102	Trypsin	2570000	1.79	0	1	SwissProt	Q86V81	Q86V81	THO complex subunit 4
	384	1	1	14.33	14.33	5	0+118+19+187	0+118+19+187	Trypsin	628000	0.62	0	1	SwissProt	P67809	P67809	Nuclease-sensitive element-binding protein 1
	385	2	1	14.23	14.23	4	0+144+16+205	0+144+16+205	Trypsin	77000	11794.4	11790.6	2	SwissProt	Q15366	Q15366	Poly(rC)-binding protein 2
	386	1	1	14.11	14.11	2	0+160+11+316	0+160+11+316	Trypsin	356000	0.36	0	1	SwissProt	Q9UNW1	Q9UNW1	Multiple inositol polyphosphate phosphatase 1
	387	1	1	14	14	5	0+85+14+160	0+85+14+160	Trypsin	1370000	0.12	0	1	SwissProt	P08833	P08833	Insulin-like growth factor-binding protein 1
	388	1	1	14	14	3	0+82+13+324	0+82+13+324	Trypsin	700000	1.72	0	1	SwissProt	P16930	P16930	Fumarylacetoacetase
	389	1	1	13.99	13.99	1	0+186+11+822	0+186+11+822	Trypsin	891000	0.81	0	1	SwissProt	P12110	P12110	Collagen alpha-2(VI) chain
	390	1	1	13.97	13.97	6	0+81+11+73	0+81+11+73	Trypsin	1080000	1.09	0	1	SwissProt	P60981	P60981	Destrin
	391	1	1	13.96	13.96	3	0+92+15+280	0+92+15+280	Trypsin	332000	5.57	0	1	SwissProt	Q08431	Q08431	Lactadherin
	392	1	1	13.95	13.95	3	0+118+14+229	0+118+14+229	Trypsin	1180000	0.26	0	1	SwissProt	Q16769	Q16769	Glutaminyl-peptide cyclotransferase
	393	2	1	13.94	13.94	2	0+244+11+200	0+244+11+200	Trypsin	1220000	1.98	0.01	2	SwissProt	Q13867	Q13867	Bleomycin hydrolase
	394	1	1	13.91	13.91	4	0+224+14+80	0+224+14+80	Trypsin	321000	1.44	0	1	SwissProt	Q8WVY7	Q8WVY7	Ubiquitin-like domain-containing CTD phosphatase 1
	395	2	1	13.88	13.88	7	0+80+11+53	0+80+11+53	Trypsin	1210000	1.17	0	1	SwissProt	Q9Y547	Q9Y547	Heat shock protein beta-11
	396	1	1	13.86	13.86|13.86	1	0+151+11+396	0+151+11+396|0+151+11+396	Trypsin	1770000	0.49	0	1	SwissProt	P49448	P49448|P00367	Glutamate dehydrogenase 2, mitochondrial
	397	2	1	13.84	13.84|13.84	4	0+26+12+211	0+26+12+211|0+19+12+212	Trypsin	3730000	1.31	0	1	SwissProt	Q9P0L0	Q9P0L0|O95292	Vesicle-associated membrane protein-associated protein A
	398	2	1	13.82	13.82	7	0+152+14+18	0+152+14+18	Trypsin	557000	0.91	0	1	SwissProt	Q96EK6	Q96EK6	Glucosamine 6-phosphate N-acetyltransferase
	399	1	1	13.72	13.72	0	0+136+12+1515	0+136+12+1515	Trypsin	1900000	13.56	0	1	SwissProt	P01024	P01024	Complement C3
	400	6	1	13.7	13.7	2	0+285+10+68	0+285+10+68	Trypsin	101000000	29.54	28.29	4	SwissProt	Q9H6D7	Q9H6D7	HAUS augmin-like complex subunit 4
	401	1	1	13.68	13.68	7	0+63+15+128	0+63+15+128	Trypsin	717000	1.74	0	1	SwissProt	P30043	P30043	Flavin reductase
	402	1	1	13.68	13.68	14	0+104+17	0+104+17	Trypsin	157000	0	0	0	SwissProt	P35244	P35244	Replication protein A 14 kDa subunit
	403	1	1	13.67	13.67	1	0+316+15+527	0+316+15+527	Trypsin	507000	0.6	0	1	SwissProt	Q92598	Q92598	Heat shock protein 105 kDa
	404	3	1	13.63	13.63	2	0+537+12+1	0+537+12+1	Trypsin	683000	1.19	0.08	2	SwissProt	Q14247	Q14247	Src substrate cortactin
	405	1	1	13.63	13.63	3	0+132+9+90	0+132+9+90	Trypsin	531000	3.75	0	1	SwissProt	Q15102	Q15102	Platelet-activating factor acetylhydrolase IB subunit gamma
	406	1	1	13.54	13.54	9	0+41+9+48	0+41+9+48	Trypsin	183000	1.34	0	1	SwissProt	P29034	P29034	Protein S100-A2
	407	1	1	13.47	13.47	4	0+220+12+17	0+220+12+17	Trypsin	955000	1.63	0	1	SwissProt	Q06323	Q06323	Proteasome activator complex subunit 1
	408	1	1	13.45	13.45	5	0+28+17+251	0+28+17+251	Trypsin	538000	2.39	0	1	SwissProt	P53004	P53004	Biliverdin reductase A
	409	1	1	13.42	13.42	5	0+37+15+224	0+37+15+224	Trypsin	353000	0.56	0	1	SwissProt	Q9NQR4	Q9NQR4	Omega-amidase NIT2
	410	1	1	13.39	13.39	3	0+41+13+297	0+41+13+297	Trypsin	439000	2.23	0	1	SwissProt	Q7LG56	Q7LG56	Ribonucleoside-diphosphate reductase subunit M2 B
	411	1	1	13.33	13.33	2	0+263+10+142	0+263+10+142	Trypsin	398000	0	0	0	SwissProt	P05543	P05543	Thyroxine-binding globulin
	412	1	1	13.29	13.29	6	0+88+13+87	0+88+13+87	Trypsin	524000	0.84	0	1	SwissProt	O75223	O75223	Gamma-glutamylcyclotransferase
	413	1	1	13.24	13.24	1	0+87+11+611	0+87+11+611	Trypsin	378000	2.25	0	1	SwissProt	Q14444	Q14444	Caprin-1
	414	1	1	13.19	13.19	10	0+120+16+11	0+120+16+11	Trypsin	546000	1.25	0	1	SwissProt	Q9Y2V2	Q9Y2V2	Calcium-regulated heat stable protein 1
	415	1	1	13.07	13.07	12	0+58+14+36	0+58+14+36	Trypsin	553000	1.59	0	1	SwissProt	P62942	P62942	Peptidyl-prolyl cis-trans isomerase FKBP1A
	416	1	1	13.01	13.01|13.01|13.01	4	0+166+8+18	0+166+8+18|0+166+8+18|0+166+8+18	Trypsin	761000	1.88	0	1	SwissProt	P63000	P63000|P15153|P60763	Ras-related C3 botulinum toxin substrate 1
	417	2	1	13	13|13|13	2	0+198+11+209	0+198+11+209|0+198+11+209|0+69+11+130	Trypsin	191000	1.46	0	1	SwissProt	Q9P1U1	Q9P1U1|P61158|Q9C0K3	Actin-related protein 3B
	418	1	1	12.99	12.99	12	0+41+11+34	0+41+11+34	Trypsin	215000	1.32	0	1	SwissProt	P49458	P49458	Signal recognition particle 9 kDa protein
	419	1	1	12.95	12.95	6	0+289+27+117	0+289+27+117	Trypsin	659000	0.65	0	1	SwissProt	Q99538	Q99538	Legumain
	420	1	1	12.92	12.92	8	0+41+15+121	0+41+15+121	Trypsin	1200000	0.67	0	1	SwissProt	P62633	P62633	Cellular nucleic acid-binding protein
	421	1	1	12.9	12.9	6	0+77+17+162	0+77+17+162	Trypsin	8720	8720	0	1	SwissProt	O00584	O00584	Ribonuclease T2
	422	1	1	12.85	12.85	4	0+107+10+84	0+107+10+84	Trypsin	1310000	4.58	0	1	SwissProt	P02753	P02753	Retinol-binding protein 4
	423	1	1	12.83	12.83	4	0+73+10+135	0+73+10+135	Trypsin	699000	0.84	0	1	SwissProt	P00492	P00492	Hypoxanthine-guanine phosphoribosyltransferase
	424	1	1	12.83	12.83	2	0+213+12+258	0+213+12+258	Trypsin	1420000	2.86	0	1	SwissProt	P05787	P05787	Keratin, type II cytoskeletal 8
	425	1	1	12.81	12.81	3	0+372+17+75	0+372+17+75	Trypsin	101000	0.59	0	1	SwissProt	P78539	P78539	Sushi repeat-containing protein SRPX
	426	1	1	12.73	12.73	7	0+96+16+93	0+96+16+93	Trypsin	1490000	7.05	0	1	SwissProt	P04792	P04792	Heat shock protein beta-1
	427	1	1	12.67	12.67	6	0+50+10+86	0+50+10+86	Trypsin	69800	0.36	0	1	SwissProt	P62249	P62249	40S ribosomal protein S16
	428	2	1	12.61	12.61	5	0+85+16+166	0+85+16+166	Trypsin	3000000	10.44	0	1	SwissProt	P02647	P02647	Apolipoprotein A-I
	429	1	1	12.58	12.58	6	0+5+16+209	0+5+16+209	Trypsin	495000	0.76	0	1	SwissProt	P15374	P15374	Ubiquitin carboxyl-terminal hydrolase isozyme L3
	430	1	1	12.57	12.57	4	0+341+17+23	0+341+17+23	Trypsin	354000	0.02	0	1	SwissProt	P12277	P12277	Creatine kinase B-type
	431	1	1	12.56	12.56	3	0+53+8+151	0+53+8+151	Trypsin	382000	1	0	1	SwissProt	P45877	P45877	Peptidyl-prolyl cis-trans isomerase C
	432	1	1	12.56	12.56	2	0+28+7+270	0+28+7+270	Trypsin	366000	1.98	0	1	SwissProt	Q14232	Q14232	Translation initiation factor eIF-2B subunit alpha
	433	1	1	12.53	12.53	6	0+181+19+90	0+181+19+90	Trypsin	37600	2.47	0	1	SwissProt	Q99598	Q99598	Translin-associated protein X
	434	1	1	12.46	12.46	0	0+589+14+1006	0+589+14+1006	Trypsin	776000	0.39	0	1	SwissProt	P11047	P11047	Laminin subunit gamma-1
	435	1	1	12.44	12.44	3	0+106+12+205	0+106+12+205	Trypsin	1070000	0.6	0	1	SwissProt	Q13642	Q13642	Four and a half LIM domains protein 1
	436	1	1	12.39	12.39	3	0+208+16+252	0+208+16+252	Trypsin	807000	0	0	0	SwissProt	Q9H3G5	Q9H3G5	Probable serine carboxypeptidase CPVL
	437	1	1	12.38	12.38	2	0+649+15+36	0+649+15+36	Trypsin	138000	2.26	0	1	SwissProt	P17655	P17655	Calpain-2 catalytic subunit
	438	2	1	12.36	12.36	6	0+44+11+113	0+44+11+113	Trypsin	1940000	1.13	0	1	SwissProt	P59998	P59998	Actin-related protein 2/3 complex subunit 4
	439	2	1	12.36	12.36	0	0+335+6+532	0+335+6+532	Trypsin	7740000	1.59	0.04	2	SwissProt	Q6NUP7	Q6NUP7	Serine/threonine-protein phosphatase 4 regulatory subunit 4
	440	2	1	12.36	12.36	2	0+151+7+82	0+151+7+82	Trypsin	623000	1.16	0.1	2	SwissProt	Q96C19	Q96C19	EF-hand domain-containing protein D2
	441	2	1	12.35	12.35	3	0+142+12+148	0+142+12+148	Trypsin	994000	0.14	0.04	2	SwissProt	O76061	O76061	Stanniocalcin-2
	442	1	1	12.33	12.33	10	0+4+11+87	0+4+11+87	Trypsin	458000	2.62	0	1	SwissProt	P20962	P20962	Parathymosin
	443	1	1	12.32	12.32	5	0+251+16+53	0+251+16+53	Trypsin	53800	2.78	0	1	SwissProt	O75821	O75821	Eukaryotic translation initiation factor 3 subunit G
	444	1	1	12.32	12.32	6	0+150+13+42	0+150+13+42	Trypsin	794000	1.34	0	1	SwissProt	Q9Y5Z4	Q9Y5Z4	Heme-binding protein 2
	445	1	1	12.26	12.26	3	0+110+17+340	0+110+17+340	Trypsin	457000	2.08	0	1	SwissProt	Q9BTY2	Q9BTY2	Plasma alpha-L-fucosidase
	446	1	1	12.25	12.25|12.25	3	0+271+11+16	0+271+11+16|0+271+11+13	Trypsin	64500	0.91	0	1	SwissProt	Q9H115	Q9H115|P54920	Beta-soluble NSF attachment protein
	447	2	1	12.21	12.21	3	0+74+14+293	0+74+14+293	Trypsin	5470000	0.27	0.04	2	SwissProt	O00622	O00622	Protein CYR61
	448	1	1	12.21	12.21	1	0+108+11+895	0+108+11+895	Trypsin	817000	2.14	0	1	SwissProt	P09874	P09874	Poly [ADP-ribose] polymerase 1
	449	1	1	12.2	12.2	5	0+198+18+122	0+198+18+122	Trypsin	456000	60.39	0	1	SwissProt	P51884	P51884	Lumican
	450	1	1	12.2	12.2	2	0+239+9+183	0+239+9+183	Trypsin	300000	0.51	0	1	SwissProt	P55010	P55010	Eukaryotic translation initiation factor 5
	451	1	1	12.15	12.15	2	0+343+11+112	0+343+11+112	Trypsin	381000	1.64	0	1	SwissProt	P04066	P04066	Tissue alpha-L-fucosidase
	452	1	1	12.15	12.15	2	0+396+17+176	0+396+17+176	Trypsin	9150	0	0	1	SwissProt	Q8NHP8	Q8NHP8	Putative phospholipase B-like 2
	453	1	1	12.15	12.15	0	0+1353+11+191	0+1353+11+191	Trypsin	58000	1.55	0	1	SwissProt	Q9NYU2	Q9NYU2	UDP-glucose:glycoprotein glucosyltransferase 1
	454	1	1	12.13	12.13	3	0+53+11+265	0+53+11+265	Trypsin	528000	2.49	0	1	SwissProt	Q15417	Q15417	Calponin-3
	455	1	1	12.1	12.1	4	0+360+19+64	0+360+19+64	Trypsin	1890000	1.13	0	1	SwissProt	O75478	O75478	Transcriptional adapter 2-alpha
	456	1	1	12.08	12.08	3	0+173+9+45	0+173+9+45	Trypsin	474000	1.23	0	1	SwissProt	O43809	O43809	Cleavage and polyadenylation specificity factor subunit 5
	457	1	1	12.01	12.01	1	0+141+7+449	0+141+7+449	Trypsin	385000	1.86	0	1	SwissProt	Q15046	Q15046	Lysyl-tRNA synthetase
	458	1	1	12	12	22	0+33+20+34	0+33+20+34	Trypsin	1860000	4.14	0	1	SwissProt	P07108	P07108	Acyl-CoA-binding protein
	459	1	1	11.92	11.92	10	0+51+9+23	0+51+9+23	Trypsin	75000	1.52	0	1	SwissProt	P63220	P63220	40S ribosomal protein S21
	460	1	1	11.91	11.91	1	0+166+10+693	0+166+10+693	Trypsin	1460000	0.04	0	1	SwissProt	O15146	O15146	Muscle, skeletal receptor tyrosine-protein kinase
	461	1	1	11.91	11.91	2	0+76+7+185	0+76+7+185	Trypsin	1200000	0.7	0	1	SwissProt	Q15691	Q15691	Microtubule-associated protein RP/EB family member 1
	462	1	1	11.91	11.91	16	0+38+13+30	0+38+13+30	Trypsin	102000	0.49	0	1	SwissProt	Q9P1F3	Q9P1F3	costars family protein C6orf115
	463	1	1	11.87	11.87	3	0+70+15+291	0+70+15+291	Trypsin	111000	1.41	0	1	SwissProt	Q9UNM6	Q9UNM6	26S proteasome non-ATPase regulatory subunit 13
	464	2	1	11.84	11.84	5	0+114+9+49	0+114+9+49	Trypsin	743000	0.99	0	1	SwissProt	O95881	O95881	Thioredoxin domain-containing protein 12
	465	1	1	11.84	11.84	5	0+116+16+136	0+116+16+136	Trypsin	324000	0.56	0	1	SwissProt	Q9BTT0	Q9BTT0	Acidic leucine-rich nuclear phosphoprotein 32 family member E
	466	1	1	11.82	11.82	2	0+52+23+713	0+52+23+713	Trypsin	361000	0.91	0	1	SwissProt	P49321	P49321	Nuclear autoantigenic sperm protein
	467	1	1	11.81	11.81	8	0+44+15+120	0+44+15+120	Trypsin	328000	0.77	0	1	SwissProt	P55145	P55145	Mesencephalic astrocyte-derived neurotrophic factor
	468	1	1	11.79	11.79	4	0+95+11+140	0+95+11+140	Trypsin	845000	0.8	0	1	SwissProt	Q9BZM5	Q9BZM5	NKG2D ligand 2
	469	1	1	11.78	11.78	2	0+386+15+181	0+386+15+181	Trypsin	519000	0.33	0	1	SwissProt	P50281	P50281	Matrix metalloproteinase-14
	470	1	1	11.77	11.77	1	0+126+14+1197	0+126+14+1197	Trypsin	368000	0.76	0	1	SwissProt	Q12913	Q12913	Receptor-type tyrosine-protein phosphatase eta
	471	1	1	11.76	11.76	10	0+87+12+20	0+87+12+20	Trypsin	105000	2.08	0	1	SwissProt	P60866	P60866	40S ribosomal protein S20
	472	1	1	11.75	11.75|11.75	0	0+2594+7+4284	0+2594+7+4284|0+125+8+948	Trypsin	7380000	1.84	0	1	SwissProt	Q8WXH0	Q8WXH0|Q17R98	Nesprin-2
	473	1	1	11.72	11.72	2	0+157+11+212	0+157+11+212	Trypsin	553000	2.07	0	1	SwissProt	O00154	O00154	Cytosolic acyl coenzyme A thioester hydrolase
	474	1	1	11.72	11.72	2	0+343+10+66	0+343+10+66	Trypsin	1280000	2.41	0	1	SwissProt	P14324	P14324	Farnesyl pyrophosphate synthase
	475	1	1	11.71	11.71	2	0+5+12+440	0+5+12+440	Trypsin	48400	1.83	0	1	SwissProt	Q9NR12	Q9NR12	PDZ and LIM domain protein 7
	476	1	1	11.67	11.67	2	0+107+9+218	0+107+9+218	Trypsin	586000	2.39	0	1	SwissProt	O60911	O60911	Cathepsin L2
	477	1	1	11.67	11.67	5	0+211+23+209	0+211+23+209	Trypsin	2040000	0.12	0	1	SwissProt	Q7Z4T8	Q7Z4T8	Putative polypeptide N-acetylgalactosaminyltransferase-like protein 5
	478	1	1	11.66	11.66	2	0+196+10+184	0+196+10+184	Trypsin	134000	134039	0	1	SwissProt	Q12905	Q12905	Interleukin enhancer-binding factor 2
	479	1	1	11.65	11.65	2	0+511+13+87	0+511+13+87	Trypsin	86000	1.57	0	1	SwissProt	P23588	P23588	Eukaryotic translation initiation factor 4B
	480	1	1	11.62	11.62	4	0+22+8+168	0+22+8+168	Trypsin	909000	1.06	0	1	SwissProt	O43583	O43583	Density-regulated protein
	481	2	1	11.54	11.54	3	0+79+13+243	0+79+13+243	Trypsin	572000	0.67	0	1	SwissProt	O76003	O76003	Glutaredoxin-3
	482	1	1	11.51	11.51	2	0+150+11+330	0+150+11+330	Trypsin	3250000	8.61	0	1	SwissProt	P08697	P08697	Alpha-2-antiplasmin
	483	1	1	11.51	11.51	0	0+777+9+1248	0+777+9+1248	Trypsin	174000	0.39	0	1	SwissProt	Q9H6A9	Q9H6A9	Pecanex-like protein 3
	484	2	1	11.48	11.48	0	0+558+6+493	0+558+6+493	Trypsin	12000000	2.42	0	1	SwissProt	Q5GLZ8	Q5GLZ8	Probable E3 ubiquitin-protein ligase HERC4
	485	1	1	11.46	11.46	1	0+119+7+231	0+119+7+231	Trypsin	2700000	1.76	0	1	SwissProt	Q7Z5H4	Q7Z5H4	Vomeronasal type-1 receptor 5
	486	1	1	11.44	11.44	1	0+322+9+188	0+322+9+188	Trypsin	5880000	366.38	0	1	SwissProt	Q8N9N5	Q8N9N5	Protein BANP
	487	1	1	11.39	11.39	8	0+103+12+27	0+103+12+27	Trypsin	258000	1.81	0	1	SwissProt	P26885	P26885	Peptidyl-prolyl cis-trans isomerase FKBP2
	488	1	1	11.39	11.39	5	0+100+9+64	0+100+9+64	Trypsin	67800	0.69	0	1	SwissProt	Q969H8	Q969H8	UPF0556 protein C19orf10
	489	1	1	11.38	11.38	14	0+97+17+4	0+97+17+4	Trypsin	1270000	1.68	0	1	SwissProt	P58546	P58546	Myotrophin
	490	1	1	11.34	11.34	2	0+136+12+406	0+136+12+406	Trypsin	416000	0.95	0	1	SwissProt	P09603	P09603	Macrophage colony-stimulating factor 1
	491	2	1	11.33	11.33	10	0+11+10+75	0+11+10+75	Trypsin	374000	1.67	0.02	2	SwissProt	O95777	O95777	N-alpha-acetyltransferase 38, NatC auxiliary subunit
	492	1	1	11.33	11.33	3	0+96+12+199	0+96+12+199	Trypsin	349000	0.99	0	1	SwissProt	Q96AG4	Q96AG4	Leucine-rich repeat-containing protein 59
	493	1	1	11.29	11.29	2	0+30+13+451	0+30+13+451	Trypsin	253000	0.34	0	1	SwissProt	P54578	P54578	Ubiquitin carboxyl-terminal hydrolase 14
	494	1	1	11.28	11.28	12	0+57+20+88	0+57+20+88	Trypsin	379000	0.33	0	1	SwissProt	P05161	P05161	Ubiquitin-like protein ISG15
	495	1	1	11.23	11.23	6	0+91+9+44	0+91+9+44	Trypsin	525000	0.46	0	1	SwissProt	Q4VC31	Q4VC31	Coiled-coil domain-containing protein 58
	496	2	1	11.2	11.2	7	0+37+13+128	0+37+13+128	Trypsin	362000	1.07	0.18	2	SwissProt	O15145	O15145	Actin-related protein 2/3 complex subunit 3
	497	1	1	11.19	11.19	0	0+341+5+436	0+341+5+436	Trypsin	281000	2.44	0	1	SwissProt	P06396	P06396	Gelsolin
	498	1	1	11.19	11.19	4	0+225+12+40	0+225+12+40	Trypsin	1070000	1.33	0	1	SwissProt	Q99436	Q99436	Proteasome subunit beta type-7
	499	1	1	11.17	11.17	3	0+80+7+96	0+80+7+96	Trypsin	2030000	0.7	0	1	SwissProt	P02794	P02794	Ferritin heavy chain
	500	1	1	11.15	11.15	21	0+68+21+9	0+68+21+9	Trypsin	1310000	0.97	0	1	SwissProt	P04080	P04080	Cystatin-B
	501	1	1	11.13	11.13	6	0+171+16+49	0+171+16+49	Trypsin	574000	0.54	0	1	SwissProt	P60033	P60033	CD81 antigen
	502	1	1	11.09	11.09	6	0+9+12+173	0+9+12+173	Trypsin	22800	22816	0	1	SwissProt	P00568	P00568	Adenylate kinase isoenzyme 1
	503	1	1	11.09	11.09	2	0+10+7+244	0+10+7+244	Trypsin	84100	2.02	0	1	SwissProt	Q14847	Q14847	LIM and SH3 domain protein 1
	504	2	1	11.09	11.09	13	0+114+20+13	0+114+20+13	Trypsin	274000	1.26	0	1	SwissProt	Q96C90	Q96C90	Protein phosphatase 1 regulatory subunit 14B
	505	1	1	11.05	11.05	2	0+306+13+220	0+306+13+220	Trypsin	306000	1.41	0	1	SwissProt	P50991	P50991	T-complex protein 1 subunit delta
	506	1	1	11.03	11.03	3	0+376+17+73	0+376+17+73	Trypsin	591000	0.84	0	1	SwissProt	Q13283	Q13283	Ras GTPase-activating protein-binding protein 1

## Sheet: U2OS-KRIB L to H Run 2
	groupNum	numSpectra	numPepsUnique	scoreUnique	scoresUnique	percentCoverage	coverage_map	coverage_maps	enzyme	totalIntensity	lightOverHeavyRatioMean	stddevLightOverHeavyRatio	numLHRatios	database	accession_number	accession_numbers	entry_name
	1	88	56	848	848|485.5|188.95	32	0+33+9+1+8+12+24+33+7+44+19+6+30+42+10+7+14+2+30+9+15+12+9+7+17+27+10+6+41+96+13+41+21+9+10+10+16+8+16+18+18+124+16+6+10+5+52+34+25+4+33+2+16+185+22+2+16+69+18+40+11+14+13+14+24+34+43+29+12+92+28+61+10+113+14+13+29+110+16+131+14+46+23+1+12+138+16+40+19+39+9+5+19+16	0+33+9+1+8+12+24+33+7+44+19+6+30+42+10+7+14+2+30+9+15+12+9+7+17+27+10+6+41+96+13+41+21+9+10+10+16+8+16+18+18+124+16+6+10+5+52+34+25+4+33+2+16+185+22+2+16+69+18+40+11+14+13+14+24+34+43+29+12+92+28+61+10+113+14+13+29+110+16+131+14+46+23+1+12+138+16+40+19+39+9+5+19+16|0+26+9+1+8+25+11+16+13+4+7+44+8+177+28+149+18+14+15+2+13+83+24+8+14+51+8+103+16+6+10+5+15+22+15+9+25+12+13+10+27+177+26+11+13+50+11+2…	Trypsin	209000000	5.94	7.07	110	SwissProt	P21333	P21333|Q14315|O75369	Filamin-A
	2	55	42	578.61	578.61|24.91	10	0+208+19+9+12+59+9+12+8+13+16+21+15+76+16+94+10+63+36+37+7+10+14+132+19+93+29+7+8+23+13+42+9+47+15+25+7+40+18+33+11+92+11+3+16+15+7+252+13+38+10+32+9+172+9+33+8+23+9+42+10+3+8+269+10+2+11+390+9+119+8+20+19+20+12+580+9+155+10+891	0+208+19+9+12+59+9+12+8+13+16+21+15+76+16+94+10+63+36+37+7+10+14+132+19+93+29+7+8+23+13+42+9+47+15+25+7+40+18+33+11+92+11+3+16+15+7+252+13+38+10+32+9+172+9+33+8+23+9+42+10+3+8+269+10+2+11+390+9+119+8+20+19+20+12+580+9+155+10+891|0+1726+19+3281+8+56	Trypsin	77800000	4.3	2.9	52	SwissProt	Q15149	Q15149|P58107	Plectin
	3	43	32	456.13	456.13	16	0+386+20+8+29+31+31+46+9+49+28+40+22+8+31+123+24+91+25+52+11+63+16+72+16+1+20+79+29+20+15+8+15+6+32+18+17+44+16+29+11+9+8+134+27+19+10+35+14+663+11+11+13+236+15+381	0+386+20+8+29+31+31+46+9+49+28+40+22+8+31+123+24+91+25+52+11+63+16+72+16+1+20+79+29+20+15+8+15+6+32+18+17+44+16+29+11+9+8+134+27+19+10+35+14+663+11+11+13+236+15+381	Trypsin	55300000	0.18	0.23	38	SwissProt	P12111	P12111	Collagen alpha-3(VI) chain
	4	159	21	352.75	352.75|99.09|78.31	62	0+15+13+4+18+21+9+12+11+2+15+6+6+30+17+4+10+9+26+11+14+3+25+4+41+9+59+18+8+14	0+15+13+4+18+21+9+12+11+2+15+6+6+30+17+4+10+9+26+11+14+3+25+4+41+9+59+18+8+14|0+32+18+55+15+6+6+124+6+81+15+14+22+40|0+32+18+55+15+136+6+7+16+87+22+40	Trypsin	483000000	1189.06	8685.18	99	SwissProt	P06733	P06733|P13929|P09104	Alpha-enolase
	5	38	26	351.89	351.89	16	0+132+8+101+7+121+10+18+14+500+42+5+18+78+16+46+13+40+28+54+23+10+17+133+18+27+45+37+12+63+25+68+24+34+9+70+61+2+7+450	0+132+8+101+7+121+10+18+14+500+42+5+18+78+16+46+13+40+28+54+23+10+17+133+18+27+45+37+12+63+25+68+24+34+9+70+61+2+7+450	Trypsin	60200000	0.43	0.24	31	SwissProt	P02751	P02751	Fibronectin
	6	41	20	312.9	312.9|244.06|116.18|84.08	29	0+35+11+18+12+19+8+30+14+51+16+50+27+1+8+46+41+31+13+19+25+27+14+139+17+12+20+10+24+3+11+140	0+35+11+18+12+19+8+30+14+51+16+50+27+1+8+46+41+31+13+19+25+27+14+139+17+12+20+10+24+3+11+140|0+54+11+18+12+19+8+30+14+15+23+96+10+1+8+46+13+17+11+33+11+245+28+10+24+3+11+111+17+12|0+42+11+18+12+57+14+134+10+1+8+46+13+17+11+500|0+49+11+18+12+19+8+30+14+134+10+596	Trypsin	76200000	9231.39	56896.5	39	SwissProt	P12814	P12814|O43707|P35609|Q08043	Alpha-actinin-1
	7	27	20	287.12	287.12	12	0+343+30+273+20+136+33+48+14+30+9+31+25+179+9+28+17+30+20+62+12+44+30+159+9+615+14+43+40+79+9+91+23+6	0+343+30+273+20+136+33+48+14+30+9+31+25+179+9+28+17+30+20+62+12+44+30+159+9+615+14+43+40+79+9+91+23+6	Trypsin	19900000	2.13	0.55	22	SwissProt	P49327	P49327	Fatty acid synthase
	8	45	17	280.84	280.84|16.16	41	0+32+24+36+23+26+10+22+13+2+36+6+16+48+11+62+9+7+16+1+22+25+8+12+31+33	0+32+24+36+23+26+10+22+13+2+36+6+16+48+11+62+9+7+16+1+22+25+8+12+31+33|0+337+11+226	Trypsin	116000000	14248.8	62197.4	32	SwissProt	P14618	P14618|P30613	Pyruvate kinase isozymes M1/M2
	9	51	16	262.17	262.17|115.1|88.94|80.4|72.77|69.47|32.45	30	0+3+22+11+13+7+15+41+14+2+27+16+17+32+16+63+12+17+14+6+9+4+23+189+10+18+8+37	0+3+22+11+13+7+15+41+14+2+27+16+17+32+16+63+12+17+14+6+9+4+23+189+10+18+8+37|0+37+13+122+17+34+16+63+12+37+9+279|0+36+13+7+15+41+14+45+16+33+16+405|0+101+12+25+14+45+16+234+17+157+12+21|0+38+13+63+14+45+16+33+16+403|0+38+13+122+16+33+16+112+9+284|0+38+13+171+16+129	Trypsin	96900000	5195.51	27175.2	47	SwissProt	P11142	P11142|P54652|P08107|P11021|P34931|P17066|P48741	Heat shock cognate 71 kDa protein
	10	20	18	249.76	249.76	11	0+592+32+49+12+156+13+68+49+125+26+119+20+59+12+341+17+76+14+251+26+6+22+19+11+53+9+198+23+143	0+592+32+49+12+156+13+68+49+125+26+119+20+59+12+341+17+76+14+251+26+6+22+19+11+53+9+198+23+143	Trypsin	21200000	4.47	2.59	19	SwissProt	Q9Y490	Q9Y490	Talin-1
	11	30	17	246.57	246.57	15	0+86+19+23+9+12+20+3+19+183+11+44+15+34+13+3+17+37+8+21+17+400+18+160+55+218	0+86+19+23+9+12+20+3+19+183+11+44+15+34+13+3+17+37+8+21+17+400+18+160+55+218	Trypsin	41400000	1.11	0.25	22	SwissProt	Q6YHK3	Q6YHK3	CD109 antigen
	12	39	15	245.7	245.7|164.47|63.39|44.13|34.53|24.63|23.11|16.21|14.29	25	0+41+12+19+23+91+10+8+15+56+9+22+13+11+7+22+33+36+7+46+21+4+20+98+15+85	0+41+12+19+23+91+10+8+15+56+9+22+13+11+7+22+33+36+7+46+21+4+20+98+15+85|0+46+12+29+13+91+10+8+15+59+9+22+13+11+7+22+33+89+21+222|0+72+10+83+10+8+15+166+11+222|0+126+15+56+9+51+10+114|0+102+12+270+11+116+19+273|0+46+12+224+9+52|0+388+14+302|0+161+10+334|0+27+13+378	Trypsin	120000000	1.78	0.93	38	SwissProt	P08238	P08238|P07900|Q58FF7|Q58FF8|P14625|Q14568|Q12931|Q58FF6|Q58FG1	Heat shock protein HSP 90-beta
	13	60	14	238.16	238.16	78	0+6+8+4+35+6+40+1+31+29+28+6+54+1	0+6+8+4+35+6+40+1+31+29+28+6+54+1	Trypsin	346000000	1.79	0.19	39	SwissProt	P60174	P60174	Triosephosphate isomerase
	14	67	14	234.02	234.02|234.02|107.64|107.64|104.32|88.54|88.54|74.57|72.88|64.38|64.38|51.58	57	0+18+10+22+11+23+29+34+30+6+8+5+10+9+39+2+28+7+21+3+11+2+7+24+13+3	0+18+10+22+11+23+29+34+30+6+8+5+10+9+39+2+28+7+21+3+11+2+7+24+13+3|0+18+10+22+11+23+29+34+30+6+8+5+10+9+39+2+28+7+21+3+11+2+7+24+13+3|0+20+10+22+11+23+11+88+8+47+16+61+11+2+7+40|0+20+10+22+11+23+11+88+8+47+16+61+11+2+7+40|0+718+10+56+29+102+39+105+13+3|0+20+10+22+11+122+8+47+16+61+11+2+7+40|0+19+10+22+11+122+8+47+16+61+11+2+7+40|0+84+29+125+16+105+13+3|0+718+10+56+11+143+16+105+13+3|0+718+10+56+2…	Trypsin	275000000	1.95	0.78	50	SwissProt	P63261	P63261|P60709|P68133|P68032|Q6S8J3|P62736|P63267|Q9BYX7|A5A3E0|P0CG38|P0CG39|Q562R1	Actin, cytoplasmic 2
	15	54	14	210.95	210.95|38.93|24.03|15.2|15.2|15.2|15.2	30	0+104+16+9+10+6+10+33+29+5+13+59+10+17+13+47+20+1+22+42	0+104+16+9+10+6+10+33+29+5+13+59+10+17+13+47+20+1+22+42|0+109+9+268+9+12+8+55|0+386+11+1+8+64|0+383+9+634|0+382+9+525|0+370+9+164|0+377+9+113	Trypsin	124000000	0.92	0.27	36	SwissProt	P08670	P08670|P17661|P41219|P12036|P07197|P07196|Q16352	Vimentin
	16	32	14	208.61	208.61	20	0+33+31+24+15+19+13+12+18+69+10+128+21+33+6+121+47+54+29+108+9+181	0+33+31+24+15+19+13+12+18+69+10+128+21+33+6+121+47+54+29+108+9+181	Trypsin	112000000	0.55	0.09	25	SwissProt	O94985	O94985	Calsyntenin-1
	17	48	13	207.57	207.57|205.95|22.38|22.38|18.76	47	0+5+9+28+17+31+9+19+8+6+17+8+12+43+16+4+11+2+20+4+9+6+31+17	0+5+9+28+17+31+9+19+8+6+17+8+12+43+16+4+11+2+20+4+9+6+31+17|0+7+16+20+57+19+8+31+12+63+11+55+19+1+10+5|0+157+12+163|0+157+12+163|0+181+17+183	Trypsin	225000000	2.03	0.83	60	SwissProt	P00338	P00338|P07195|Q6ZMR3|P07864|Q9BYZ2	L-lactate dehydrogenase A chain
	18	70	12	206.84	206.84|57.23	57	0+33+40+8+11+3+17+20+14+6+14	0+33+40+8+11+3+17+20+14+6+14|0+81+11+3+17+54	Trypsin	335000000	1.78	0.3	45	SwissProt	P23528	P23528|Q9Y281	Cofilin-1
	19	19	14	203.9	203.9|41.85	12	0+163+13+51+18+52+23+187+12+248+26+18+19+26+9+16+11+118+12+51+21+121+30+152+9+269	0+163+13+51+18+52+23+187+12+248+26+18+19+26+9+16+11+118+12+51+21+121+30+152+9+269|0+507+12+248+13+230+12+618	Trypsin	15400000	0.9	0.19	15	SwissProt	Q00610	Q00610|P53675	Clathrin heavy chain 1
	20	41	11	198.88	198.88	41	0+117+12+11+10+22+19+13+14+4+71+10	0+117+12+11+10+22+19+13+14+4+71+10	Trypsin	250000000	2.61	1.13	35	SwissProt	P09486	P09486	SPARC
	21	28	12	196.34	196.34	16	0+51+10+21+23+30+13+37+25+526+21+33+13+69+16+50+19+33+33+5	0+51+10+21+23+30+13+37+25+526+21+33+13+69+16+50+19+33+33+5	Trypsin	63300000	7130.64	30249.2	19	SwissProt	P12109	P12109	Collagen alpha-1(VI) chain
	22	29	12	194.38	194.38	69	1+12+7+52+4+26+2+38+50+18+1	1+12+7+52+4+26+2+38+50+18+1	Trypsin	133000000	1903.84	8506.04	21	SwissProt	P09211	P09211	Glutathione S-transferase P
	23	16	13	179.1	179.1	18	0+97+22+107+13+129+16+66+15+5+15+30+11+32+23+54+36+7+15+91+18+67+11+178	0+97+22+107+13+129+16+66+15+5+15+30+11+32+23+54+36+7+15+91+18+67+11+178	Trypsin	16600000	3.39	0.82	15	SwissProt	P22314	P22314	Ubiquitin-like modifier-activating enzyme 1
	24	14	13	169.47	169.47	7	0+74+9+7+9+87+17+46+30+380+9+55+13+29+19+252+12+113+15+48+9+1+11+932+14+173	0+74+9+7+9+87+17+46+30+380+9+55+13+29+19+252+12+113+15+48+9+1+11+932+14+173	Trypsin	10200000	1.64	0.41	13	SwissProt	Q01082	Q01082	Spectrin beta chain, brain 1
	25	27	11	169.04	169.04	19	0+71+19+136+9+52+12+43+24+132+8+74+14+44+9+1+19+72+26+20+16+44+13	0+71+19+136+9+52+12+43+24+132+8+74+14+44+9+1+19+72+26+20+16+44+13	Trypsin	33500000	1.45	0.72	21	SwissProt	P13639	P13639	Elongation factor 2
	26	44	11	164.92	164.92	69	0+4+8+8+19+18+63+7+26+7+22+17	0+4+8+8+19+18+63+7+26+7+22+17	Trypsin	67000000	5.14	1.54	32	SwissProt	P37802	P37802	Transgelin-2
	27	31	12	164.27	164.27	40	0+43+12+53+10+37+10+13+20+3+40+22+17+63+55+13+9+11	0+43+12+53+10+37+10+13+20+3+40+22+17+63+55+13+9+11	Trypsin	111000000	0.07	0.1	26	SwissProt	P00749	P00749	Urokinase-type plasminogen activator
	28	46	11	158.27	158.27	24	0+27+10+70+15+120+20+13+11+4+14+6+13+13+8+85+20+29+16+30	0+27+10+70+15+120+20+13+11+4+14+6+13+13+8+85+20+29+16+30	Trypsin	88500000	0.8	0.43	32	SwissProt	P07602	P07602	Proactivator polypeptide
	29	41	10	158.27	158.27|119.53|92.53	72	0+6+21+29+29+3+36+4+24	0+6+21+29+29+3+36+4+24|0+6+21+39+19+3+40+24|0+41+29+3+36+19+9	Trypsin	218000000	1.39	0.59	31	SwissProt	P22392	P22392|P15531|O60361	Nucleoside diphosphate kinase B
	30	16	10	157.05	157.05	11	0+35+21+190+15+24+15+52+14+67+11+103+14+46+22+26+11+3+11+454	0+35+21+190+15+24+15+52+14+67+11+103+14+46+22+26+11+3+11+454	Trypsin	11700000	1.15	0.46	13	SwissProt	P18206	P18206	Vinculin
	31	33	10	155.27	155.27|59.9|48.93	64	0+10+29+26+18+7+10+17+21+3+16+5+14+4+11+4+45+14	0+10+29+26+18+7+10+17+21+3+16+5+14+4+11+4+45+14|0+65+18+7+10+17+21+24+14+78|0+90+10+62+14+4+11+62	Trypsin	99800000	1.21	0.11	22	SwissProt	P18669	P18669|Q8N0Y7|P15259	Phosphoglycerate mutase 1
	32	33	10	154.65	154.65|95.89	56	0+7+28+58+16+1+26+4+11+7+32+9	0+7+28+58+16+1+26+4+11+7+32+9|0+7+9+51+42+1+9+20+11+48	Trypsin	254000000	1.69	0.54	32	SwissProt	Q06830	Q06830|P32119	Peroxiredoxin-1
	33	22	10	154.38	154.38|12.25	35	0+56+30+70+28+36+10+16+18+15+18+35+18+3+8+4+17+35	0+56+30+70+28+36+10+16+18+15+18+35+18+3+8+4+17+35|0+156+15+246	Trypsin	56900000	3867.13	15930.9	18	SwissProt	P00558	P00558|P07205	Phosphoglycerate kinase 1
	34	22	10	152.26	152.26	17	0+106+26+29+17+110+13+76+16+36+21+10+8+2+18+97+16+169	0+106+26+29+17+110+13+76+16+36+21+10+8+2+18+97+16+169	Trypsin	37400000	0.48	0.15	16	SwissProt	P05067	P05067	Amyloid beta A4 protein
	35	19	11	151.39	151.39	5	0+63+18+169+9+26+10+86+21+47+10+63+10+62+16+52+8+144+10+676+19+487+11+455	0+63+18+169+9+26+10+86+21+47+10+63+10+62+16+52+8+144+10+676+19+487+11+455	Trypsin	16000000	1.26	0.62	14	SwissProt	Q13813	Q13813	Spectrin alpha chain, brain
	36	16	11	150.92	150.92	11	0+74+9+9+11+8+18+5+7+103+10+25+8+227+13+186+9+17+30+78+10+60+11+212	0+74+9+9+11+8+18+5+7+103+10+25+8+227+13+186+9+17+30+78+10+60+11+212	Trypsin	17600000	2.35	0.66	12	SwissProt	Q16531	Q16531	DNA damage-binding protein 1
	37	16	10	149.4	149.4	38	0+28+14+1+13+4+9+18+12+109+7+28+15+1+30+15+8+19+33	0+28+14+1+13+4+9+18+12+109+7+28+15+1+30+15+8+19+33	Trypsin	90600000	1.7	0.51	10	SwissProt	P04075	P04075	Fructose-bisphosphate aldolase A
	38	15	10	148.51	148.51	10	0+48+22+30+13+18+28+109+13+231+10+48+21+61+10+457+8+2+13+106+18+213	0+48+22+30+13+18+28+109+13+231+10+48+21+61+10+457+8+2+13+106+18+213	Trypsin	17600000	0.45	0.15	11	SwissProt	Q92626	Q92626	Peroxidasin homolog
	39	23	10	146.71	146.71	47	0+51+16+4+13+14+11+22+34+6+9+15+20+1	0+51+16+4+13+14+11+22+34+6+9+15+20+1	Trypsin	116000000	1.17	0.25	15	SwissProt	P23284	P23284	Peptidyl-prolyl cis-trans isomerase B
	40	18	9	145.92	145.92	14	0+172+10+46+14+6+8+42+15+5+8+39+7+115+13+16+36+195	0+172+10+46+14+6+8+42+15+5+8+39+7+115+13+16+36+195	Trypsin	23700000	3114.96	10705.2	13	SwissProt	O00391	O00391	Sulfhydryl oxidase 1
	41	15	10	144.67	144.67	16	0+11+14+25+10+2+10+29+7+36+11+1+10+5+9+259+11+65+26+123	0+11+14+25+10+2+10+29+7+36+11+1+10+5+9+259+11+65+26+123	Trypsin	21200000	5.15	2.82	15	SwissProt	P02545	P02545	Prelamin-A/C
	42	23	9	141.78	141.78	37	0+53+14+39+17+51+15+8+17+38+29+52+12+14+52+7	0+53+14+39+17+51+15+8+17+38+29+52+12+14+52+7	Trypsin	38000000	0.12	0.13	21	SwissProt	P36955	P36955	Pigment epithelium-derived factor
	43	13	9	136.85	136.85|58.44	51	0+5+22+11+9+48+14+15+33+17+15+4+11+14+23+7	0+5+22+11+9+48+14+15+33+17+15+4+11+14+23+7|0+7+22+74+14+34+14+36+11+44	Trypsin	16600000	1.72	0.27	11	SwissProt	O14818	O14818|Q8TAA3	Proteasome subunit alpha type-7
	44	15	8	136.58	136.58|92.29|51.15	18	0+83+50+51+9+44+9+16+11+139+15+96+10+44	0+83+50+51+9+44+9+16+11+139+15+96+10+44|0+53+7+23+24+130+9+16+11+139+15+159|0+100+7+130+9+16+11+310	Trypsin	38500000	2.74	0.85	15	SwissProt	P26038	P26038|P15311|P35241	Moesin
	45	36	8	136.49	136.49|35.19	56	0+19+9+27+14+7+49+8+11+10+11	0+19+9+27+14+7+49+8+11+10+11|0+55+14+49+7+39	Trypsin	263000000	1.88	0.23	24	SwissProt	P62937	P62937|Q9Y536	Peptidyl-prolyl cis-trans isomerase A
	46	18	10	134.05	134.05	16	0+19+14+40+29+32+19+1+15+52+13+98+14+227+18+106+7+7+6+123	0+19+14+40+29+32+19+1+15+52+13+98+14+227+18+106+7+7+6+123	Trypsin	22900000	2068.42	7452	14	SwissProt	P34932	P34932	Heat shock 70 kDa protein 4
	47	33	7	132.74	132.74	70	0+29+79+4+16+7	0+29+79+4+16+7	Trypsin	177000000	2002.28	6347.39	22	SwissProt	P09382	P09382	Galectin-1
	48	15	8	131.83	131.83	65	0+7+40+15+14+17+20+6+22+20+26	0+7+40+15+14+17+20+6+22+20+26	Trypsin	54900000	1.97	0.26	11	SwissProt	P30086	P30086	Phosphatidylethanolamine-binding protein 1
	49	21	8	129.9	129.9	30	0+66+26+33+17+7+8+13+29+21+10+68+12+24	0+66+26+33+17+7+8+13+29+21+10+68+12+24	Trypsin	50200000	6129.28	22926.4	15	SwissProt	P40925	P40925	Malate dehydrogenase, cytoplasmic
	50	15	9	129.87	129.87|11.56	18	0+25+20+194+12+44+17+11+13+117+34+80+17+31+36+155	0+25+20+194+12+44+17+11+13+117+34+80+17+31+36+155|0+288+12+238	Trypsin	20200000	2.71	0.46	13	SwissProt	P55072	P55072|Q8IYT4	Transitional endoplasmic reticulum ATPase
	51	11	7	126.01	126.01	18	0+22+10+58+10+18+13+36+18+16+16+12+12+138+10+104	0+22+10+58+10+18+13+36+18+16+16+12+12+138+10+104	Trypsin	19900000	11452.8	34350.1	10	SwissProt	Q16658	Q16658	Fascin
	52	30	8	125.94	125.94|122.44|106.21|78.74|78.74|61.48|45.66|16.23	25	0+40+20+4+15+33+9+108+14+21+16+46+10+3+31+81	0+40+20+4+15+33+9+108+14+21+16+46+10+3+31+81|0+40+20+4+15+33+9+108+14+21+16+46+10+3+31+79|0+40+20+4+15+33+9+143+16+46+10+3+31+81|0+40+20+204+16+46+10+3+31+80|0+40+20+204+16+46+10+3+31+80|0+229+14+21+16+59+31+78|0+229+14+96+31+79|0+168+14+59	Trypsin	29000000	1125.26	5389.63	24	SwissProt	P68363	P68363|Q9BQE3|Q71U36|Q13748|Q6PEY2|P68366|Q9NY65|Q9H853	Tubulin alpha-1B chain
	53	17	8	123.54	123.54	39	0+20+17+42+13+3+18+6+12+35+26+3+9+37	0+20+17+42+13+3+18+6+12+35+26+3+9+37	Trypsin	30000000	2.86	0.57	14	SwissProt	O00299	O00299	Chloride intracellular channel protein 1
	54	18	8	121.95	121.95	35	0+26+19+7+22+4+13+74+11+15+38+12+16+81	0+26+19+7+22+4+13+74+11+15+38+12+16+81	Trypsin	35800000	1.41	0.18	14	SwissProt	P40926	P40926	Malate dehydrogenase, mitochondrial
	55	19	8	121.75	121.75|63.22	27	0+35+19+35+9+20+19+37+34+2+8+3+19+124+15+66	0+35+19+35+9+20+19+37+34+2+8+3+19+124+15+66|0+89+9+76+19+17+8+3+19+207	Trypsin	21000000	1.8	0.24	14	SwissProt	P50395	P50395|P31150	Rab GDP dissociation inhibitor beta
	56	56	7	120.16	120.16	59	0+26+28+21+14+2+14+3+18+1+9+4	0+26+28+21+14+2+14+3+18+1+9+4	Trypsin	515000000	0.91	0.09	34	SwissProt	P07737	P07737	Profilin-1
	57	16	9	119.67	119.67	24	0+137+10+2+7+121+39+62+22+1+27+9	0+137+10+2+7+121+39+62+22+1+27+9	Trypsin	10400000	1.05	0.6	13	SwissProt	P26641	P26641	Elongation factor 1-gamma
	58	16	8	116.11	116.11	28	0+34+15+5+18+133+48+60+28+7+9+55	0+34+15+5+18+133+48+60+28+7+9+55	Trypsin	21300000	0.6	0.14	11	SwissProt	P07339	P07339	Cathepsin D
	59	11	8	115.1	115.1	10	0+32+21+53+16+85+19+108+13+71+7+113+22+363	0+32+21+53+16+85+19+108+13+71+7+113+22+363	Trypsin	20700000	0.42	0.56	11	SwissProt	O14786	O14786	Neuropilin-1
	60	52	7	113.62	113.62|113.62|113.62|113.62	8	1+6+613+16+2+19+6+18+5	1+6+613+16+2+19+6+18+5|1+6+157+16+2+19+6+18+5|1+6+5+16+2+19+6+18+84|1+6+5+16+2+19+6+18+56	Trypsin	273000000	0.76	0.11	33	SwissProt	P0CG48	P0CG48|P0CG47|P62979|P62987	Polyubiquitin-C
	61	13	7	113.61	113.61	21	0+174+12+78+17+2+19+79+14+102+26+7+12+13+36+32	0+174+12+78+17+2+19+79+14+102+26+7+12+13+36+32	Trypsin	14100000	1.29	0.5	10	SwissProt	P29401	P29401	Transketolase
	62	11	9	112.47	112.47	4	0+1003+7+460+24+163+11+37+28+39+9+174+10+274+19+170+12+22+7+230	0+1003+7+460+24+163+11+37+28+39+9+174+10+274+19+170+12+22+7+230	Trypsin	8980000	4556.99	13475.5	10	SwissProt	Q9P273	Q9P273	Teneurin-3
	63	24	7	111.84	111.84|111.84|57.3	22	0+84+12+38+12+73+71+140+9+23	0+84+12+38+12+73+71+140+9+23|0+84+12+38+12+73+71+140+9+23|0+134+12+101+19+164+9+24	Trypsin	67700000	2.15	2.19	21	SwissProt	Q5VTE0	Q5VTE0|P68104|Q05639	Elongation factor 1-alpha 1
	64	26	7	111.66	111.66	20	0+66+7+74+79+197+15+28+15+77	0+66+7+74+79+197+15+28+15+77	Trypsin	39600000	1.57	0.16	18	SwissProt	P06744	P06744	Glucose-6-phosphate isomerase
	65	18	6	110.54	110.54	19	0+158+9+15+12+112+16+3+11+49+40+24	0+158+9+15+12+112+16+3+11+49+40+24	Trypsin	179000000	15648.4	58495.6	15	SwissProt	P10909	P10909	Clusterin
	66	21	6	109.97	109.97|103.08|100.39|90.41|88.08|70.83|30.01	32	0+27+14+50+24+12+12+54+29+23	0+27+14+50+24+12+12+54+29+23|0+29+14+42+32+23+19+36+29+22|0+94+24+12+11+1+11+43+29+30|0+28+14+49+19+22+10+30+55+20|0+27+14+50+12+24+12+54+29+23|0+85+24+20+11+8+11+10+26+19+10+24|0+91+15+111+10+19	Trypsin	63300000	465.47	3245.79	50	SwissProt	P63104	P63104|P31946|P62258|P61981|P27348|P31947|Q04917	14-3-3 protein zeta/delta
	67	32	6	109.92	109.92	44	0+70+28+4+34+25+19+12+11+4	0+70+28+4+34+25+19+12+11+4	Trypsin	317000000	28076.6	122377	20	SwissProt	P01033	P01033	Metalloproteinase inhibitor 1
	68	18	7	108.9	108.9	29	0+53+9+110+24+16+35+6+27+38	0+53+9+110+24+16+35+6+27+38	Trypsin	40700000	0.83	0.05	10	SwissProt	Q92820	Q92820	Gamma-glutamyl hydrolase
	69	12	7	106.18	106.18	34	0+103+12+3+10+27+14+10+27+10+25+11	0+103+12+3+10+27+14+10+27+10+25+11	Trypsin	15400000	2.27	0.56	8	SwissProt	P33316	P33316	Deoxyuridine 5'-triphosphate nucleotidohydrolase, mitochondrial
	70	39	7	105.9	105.9	30	0+32+13+9+19+7+21+33+7+98+9+19+6+4+14+3	0+32+13+9+19+7+21+33+7+98+9+19+6+4+14+3	Trypsin	54700000	1106.09	5846.9	29	SwissProt	P06748	P06748	Nucleophosmin
	71	8	7	102.62	102.62	22	0+40+15+108+43+45+11+20+42+169	0+40+15+108+43+45+11+20+42+169	Trypsin	7770000	0.09	0.13	8	SwissProt	P55058	P55058	Phospholipid transfer protein
	72	12	7	100.09	100.09	21	0+38+10+28+31+12+17+129+23+94+25+76	0+38+10+28+31+12+17+129+23+94+25+76	Trypsin	12900000	1.73	0.23	9	SwissProt	P52209	P52209	6-phosphogluconate dehydrogenase, decarboxylating
	73	9	7	99.52	99.52	16	0+27+11+57+29+231+22+32+12+26+14+35+14+132+13+28	0+27+11+57+29+231+22+32+12+26+14+35+14+132+13+28	Trypsin	14300000	0.07	0.04	8	SwissProt	Q15582	Q15582	Transforming growth factor-beta-induced protein ig-h3
	74	30	6	99.34	99.34	8	0+161+7+89+7+22+12+139+15+47+9+101	0+161+7+89+7+22+12+139+15+47+9+101	Trypsin	1130000000	3830.18	16782.9	22	SwissProt	P02768	P02768	Serum albumin
	75	15	8	98.89	98.89	8	0+50+33+3+9+121+12+289+12+439+12+54+20+116	0+50+33+3+9+121+12+289+12+439+12+54+20+116	Trypsin	17400000	1.05	0.2	10	SwissProt	P07996	P07996	Thrombospondin-1
	76	17	6	98.51	98.51	52	0+7+8+25+14+2+10+4+22+10	0+7+8+25+14+2+10+4+22+10	Trypsin	27500000	1.76	0.25	12	SwissProt	P61604	P61604	10 kDa heat shock protein, mitochondrial
	77	15	7	98.24	98.24	37	0+24+29+3+7+4+17+13+9+2+14+10+9+83	0+24+29+3+7+4+17+13+9+2+14+10+9+83	Trypsin	27200000	3	0.55	11	SwissProt	P30041	P30041	Peroxiredoxin-6
	78	12	7	96.72	96.72|96.72|83.94|83.94|82.75|57|41.09|25.92|25.92|25.92|11.88|11.88	22	0+103+18+95+25+11+24+33+9+18+14+30+10+55	0+103+18+95+25+11+24+33+9+18+14+30+10+55|0+103+18+95+25+11+24+33+9+18+14+30+10+54|0+103+18+95+25+11+24+60+14+30+10+55|0+103+18+95+25+11+24+60+14+30+10+55|0+216+25+11+24+33+9+18+14+30+10+54|0+103+18+131+10+74+14+30+10+60|0+252+24+60+14+96|0+252+24+168|0+252+24+168|0+180+24+168|0+252+10+189|0+252+10+172	Trypsin	10500000	1.84	0.93	11	SwissProt	P68371	P68371|P07437|Q9BVA1|Q13885|P04350|Q13509|Q9BUF5|Q3ZCM7|A6NNZ2|A6NKZ8|Q9H4B7|Q99867	Tubulin beta-2C chain
	79	19	6	95.84	95.84	34	0+27+28+63+21+23+24+14+15+19+14+61+14+12	0+27+28+63+21+23+24+14+15+19+14+61+14+12	Trypsin	56100000	4.33	2.45	16	SwissProt	P04406	P04406	Glyceraldehyde-3-phosphate dehydrogenase
	80	7	6	95.49	95.49	16	0+79+19+29+19+150+14+190+31+73+29+27	0+79+19+29+19+150+14+190+31+73+29+27	Trypsin	6380000	6.75	0.98	6	SwissProt	P08253	P08253	72 kDa type IV collagenase
	81	7	6	93.68	93.68	25	0+60+21+19+14+16+24+62+20+57+12+91+15+2	0+60+21+19+14+16+24+62+20+57+12+91+15+2	Trypsin	11700000	2.17	0.29	6	SwissProt	P17174	P17174	Aspartate aminotransferase, cytoplasmic
	82	8	6	91.7	91.7	36	0+8+41+5+10+32+22+9+14+46+8+66	0+8+41+5+10+32+22+9+14+46+8+66	Trypsin	13200000	3916.64	8753.47	6	SwissProt	P25789	P25789	Proteasome subunit alpha type-4
	83	7	7	91.24	91.24	5	0+193+15+49+11+940+9+66+27+198+22+20+20+216	0+193+15+49+11+940+9+66+27+198+22+20+20+216	Trypsin	11100000	0.22	0.12	7	SwissProt	P07942	P07942	Laminin subunit beta-1
	84	10	6	91.05	91.05	63	0+23+25+4+15+6+58+23	0+23+25+4+15+6+58+23	Trypsin	19400000	1.84	0.75	10	SwissProt	P68036	P68036	Ubiquitin-conjugating enzyme E2 L3
	85	10	6	89.87	89.87|33.78	3	0+125+14+202+14+18+14+219+7+69+11+71+11+1185	0+125+14+202+14+18+14+219+7+69+11+71+11+1185|0+689+11+71+11+1194	Trypsin	7450000	4289.04	12853.6	10	SwissProt	P35579	P35579|P35580	Myosin-9
	86	5	5	88.63	88.63	30	0+24+24+37+18+7+14+103+22+4	0+24+24+37+18+7+14+103+22+4	Trypsin	5320000	3.86	1.23	5	SwissProt	Q9Y696	Q9Y696	Chloride intracellular channel protein 4
	87	14	6	87.48	87.48	22	0+57+14+8+18+112+11+3+14+26+18+58	0+57+14+8+18+112+11+3+14+26+18+58	Trypsin	45900000	1.78	0.3	9	SwissProt	P07858	P07858	Cathepsin B
	88	18	6	86.84	86.84	40	0+28+10+13+9+7+11+10+7+28+17+19+20+5	0+28+10+13+9+7+11+10+7+28+17+19+20+5	Trypsin	28200000	1.5	0.38	11	SwissProt	Q04760	Q04760	Lactoylglutathione lyase
	89	26	5	86.09	86.09|49.09|32.18	40	0+55+54+4+8+33	0+55+54+4+8+33|0+55+30+28+8+33|0+55+30+68	Trypsin	57700000	0.81	0.06	16	SwissProt	P63241	P63241|Q6IS14|Q9GZV4	Eukaryotic translation initiation factor 5A-1
	90	9	6	83.78	83.78|40.11	4	0+539+18+254+9+33+10+71+11+439+13+43+8+26	0+539+18+254+9+33+10+71+11+439+13+43+8+26|0+80+12+725+9+564+13+79	Trypsin	45300000	18.48	24.69	9	SwissProt	P01023	P01023|P20742	Alpha-2-macroglobulin
	91	14	6	82.52	82.52	56	0+34+28+17+17+5+17+2+20+6	0+34+28+17+17+5+17+2+20+6	Trypsin	33800000	1699.29	5093.9	10	SwissProt	P01034	P01034	Cystatin-C
	92	6	6	80.69	80.69	9	0+47+12+32+23+45+14+257+26+80+9+361	0+47+12+32+23+45+14+257+26+80+9+361	Trypsin	7000000	0.29	0.15	6	SwissProt	P19022	P19022	Cadherin-2
	93	10	6	80.34	80.34|41.79	46	0+14+10+9+35+6+8+3+7+38+11+11	0+14+10+9+35+6+8+3+7+38+11+11|0+14+10+51+8+48+11+11	Trypsin	10600000	1.69	0.23	6	SwissProt	P61088	P61088|Q5JXB2	Ubiquitin-conjugating enzyme E2 N
	94	8	5	79.82	79.82	53	0+10+14+13+33+10+36+38	0+10+14+13+33+10+36+38	Trypsin	41000000	2.57	0.41	7	SwissProt	P00441	P00441	Superoxide dismutase [Cu-Zn]
	95	6	6	79.71	79.71	22	0+71+11+65+10+15+16+3+12+129+17+11+21	0+71+11+65+10+15+16+3+12+129+17+11+21	Trypsin	15300000	0.11	0.08	5	SwissProt	P26022	P26022	Pentraxin-related protein PTX3
	96	10	5	78.61	78.61	15	0+22+16+75+7+9+18+6+15+185	0+22+16+75+7+9+18+6+15+185	Trypsin	20700000	1.37	0.43	7	SwissProt	P22626	P22626	Heterogeneous nuclear ribonucleoproteins A2/B1
	97	15	5	77.8	77.8	30	0+53+15+16+23+14+20+55+9+15	0+53+15+16+23+14+20+55+9+15	Trypsin	45500000	2.12	0.41	12	SwissProt	P16035	P16035	Metalloproteinase inhibitor 2
	98	12	5	75.92	75.92	41	0+5+7+36+41+10+23+26+8+33	0+5+7+36+41+10+23+26+8+33	Trypsin	33500000	0.89	0.07	8	SwissProt	Q99497	Q99497	Protein DJ-1
	99	15	5	75.46	75.46	49	0+3+20+4+25+3+7+43	0+3+20+4+25+3+7+43	Trypsin	14400000	1.45	0.13	10	SwissProt	P31949	P31949	Protein S100-A11
	100	7	5	75.39	75.39	43	0+16+24+27+16+16+15+16+16+19	0+16+24+27+16+16+15+16+16+19	Trypsin	10700000	1.95	0.26	6	SwissProt	P30050	P30050	60S ribosomal protein L12
	101	14	5	74.85	74.85|74.85|74.85	15	0+15+16+75+7+9+18+6+15+211	0+15+16+75+7+9+18+6+15+211|0+15+16+75+7+9+18+6+15+159|0+15+16+75+7+9+18+6+15+159	Trypsin	27800000	1.46	0.4	10	SwissProt	P09651	P09651|Q32P51|P0C7M2	Heterogeneous nuclear ribonucleoprotein A1
	102	15	5	73.49	73.49	28	0+97+17+39+14+59+49+7	0+97+17+39+14+59+49+7	Trypsin	15700000	0.7	0.12	10	SwissProt	Q16270	Q16270	Insulin-like growth factor-binding protein 7
	103	14	5	73.21	73.21|27.87|13.74	14	0+9+21+3+8+8+14+17+13+298	0+9+21+3+8+8+14+17+13+298|0+33+8+8+14+329|0+49+14+1004	Trypsin	13100000	1.51	0.66	9	SwissProt	P38159	P38159|O75526|Q8N7X1	Heterogeneous nuclear ribonucleoprotein G
	104	13	5	72.29	72.29|38.05	16	0+17+22+11+11+12+16+217	0+17+22+11+11+12+16+217|0+17+22+254	Trypsin	12400000	0.86	0.17	8	SwissProt	P07910	P07910|O60812	Heterogeneous nuclear ribonucleoproteins C1/C2
	105	10	5	71.84	71.84	33	0+18+32+3+7+32+21+64+19+38	0+18+32+3+7+32+21+64+19+38	Trypsin	8540000	1.88	0.36	8	SwissProt	P25787	P25787	Proteasome subunit alpha type-2
	106	27	4	71.37	71.37	40	0+26+6+7+22+7+10+23+10+8	0+26+6+7+22+7+10+23+10+8	Trypsin	179000000	0.66	0.09	17	SwissProt	P61769	P61769	Beta-2-microglobulin
	107	6	4	71.31	71.31	1	0+4257+15+9+14+23+11+18+10+34	0+4257+15+9+14+23+11+18+10+34	Trypsin	11000000	11.07	12.78	5	SwissProt	P98160	P98160	Basement membrane-specific heparan sulfate proteoglycan core protein
	108	8	5	71.22	71.22	14	0+64+20+38+12+51+21+119+23+183	0+64+20+38+12+51+21+119+23+183	Trypsin	8140000	3.6	2.6	7	SwissProt	P26599	P26599	Polypyrimidine tract-binding protein 1
	109	12	4	71.05	71.05	27	0+48+18+4+7+22+16+62+15+13	0+48+18+4+7+22+16+62+15+13	Trypsin	17400000	1.77	0.14	8	SwissProt	P49720	P49720	Proteasome subunit beta type-3
	110	10	4	70.68	70.68|57.86	21	0+75+24+17+16+5+13+101	0+75+24+17+16+5+13+101|0+75+11+30+16+5+13+99	Trypsin	22300000	2.08	0.93	9	SwissProt	Q92688	Q92688|P39687	Acidic leucine-rich nuclear phosphoprotein 32 family member B
	111	11	5	70.15	70.15|27.3|25.82	14	0+98+12+9+10+9+8+37+14+26+8+124	0+98+12+9+10+9+8+37+14+26+8+124|0+170+10+9+8+223|0+91+10+9+8+214	Trypsin	12000000	2.23	1	11	SwissProt	Q14103	Q14103|O14979|Q99729	Heterogeneous nuclear ribonucleoprotein D0
	112	9	5	68.77	68.77	54	0+28+11+1+14+2+17+7+7+5+8+5	0+28+11+1+14+2+17+7+7+5+8+5	Trypsin	16000000	0.45	0.05	7	SwissProt	P99999	P99999	Cytochrome c
	113	8	5	68.27	68.27	6	0+42+22+4+14+464+8+38+15+311+16+167	0+42+22+4+14+464+8+38+15+311+16+167	Trypsin	3810000	1.28	0.09	5	SwissProt	P53396	P53396	ATP-citrate synthase
	114	7	5	68.24	68.24	10	0+47+10+79+16+14+9+44+8+93+10+185	0+47+10+79+16+14+9+44+8+93+10+185	Trypsin	11200000	6.88	6.89	7	SwissProt	P11413	P11413	Glucose-6-phosphate 1-dehydrogenase
	115	7	5	68.1	68.1	22	0+67+9+47+10+78+18+5+10+26+17+2	0+67+9+47+10+78+18+5+10+26+17+2	Trypsin	4730000	0.63	0.32	5	SwissProt	P00491	P00491	Purine nucleoside phosphorylase
	116	6	5	66.97	66.97	16	0+198+17+43+9+16+15+26+28+66	0+198+17+43+9+16+15+26+28+66	Trypsin	9640000	65.15	93.69	5	SwissProt	P01009	P01009	Alpha-1-antitrypsin
	117	6	5	66.6	66.6	4	0+544+13+32+14+23+20+475+14+8+7+459	0+544+13+32+14+23+20+475+14+8+7+459	Trypsin	5560000	0.38	0.22	5	SwissProt	P11047	P11047	Laminin subunit gamma-1
	118	8	5	65.47	65.47	23	0+5+8+67+30+28+8+3+15+97	0+5+8+67+30+28+8+3+15+97	Trypsin	9180000	2.31	0.85	7	SwissProt	P12004	P12004	Proliferating cell nuclear antigen
	119	5	5	65.12	65.12	8	0+53+6+35+10+20+11+167+15+209+13+127	0+53+6+35+10+20+11+167+15+209+13+127	Trypsin	6580000	0.35	0.1	5	SwissProt	O75326	O75326	Semaphorin-7A
	120	6	5	64.45	64.45	22	0+11+32+16+12+33+12+130	0+11+32+16+12+33+12+130	Trypsin	9600000	1.58	0.09	5	SwissProt	P60900	P60900	Proteasome subunit alpha type-6
	121	6	4	63.95	63.95	19	0+78+13+75+13+46+14+6+12+6	0+78+13+75+13+46+14+6+12+6	Trypsin	8480000	1.54	0.16	4	SwissProt	P28074	P28074	Proteasome subunit beta type-5
	122	9	4	63.72	63.72|14.06	39	0+24+9+39+9+1+21+12+14+6	0+24+9+39+9+1+21+12+14+6|0+48+21+32	Trypsin	20800000	0.64	0.07	7	SwissProt	Q01469	Q01469|A8MUU1	Fatty acid-binding protein, epidermal
	123	7	5	63.51	63.51	21	0+29+12+31+21+7+10+86+12+47	0+29+12+31+21+7+10+86+12+47	Trypsin	20300000	1.58	0.43	5	SwissProt	P25788	P25788	Proteasome subunit alpha type-3
	124	5	5	63.15	63.15	4	0+375+10+7+8+211+15+73+8+288+10+19	0+375+10+7+8+211+15+73+8+288+10+19	Trypsin	4190000	0.3	0.29	5	SwissProt	Q9UKU6	Q9UKU6	Thyrotropin-releasing hormone-degrading ectoenzyme
	125	10	4	62.68	62.68	31	0+23+10+30+15+6+9+28+8+3	0+23+10+30+15+6+9+28+8+3	Trypsin	12100000	1.41	0.59	6	SwissProt	P25398	P25398	40S ribosomal protein S12
	126	7	4	62.67	62.67	38	0+3+14+8+10+5+14+35+9+25	0+3+14+8+10+5+14+35+9+25	Trypsin	3420000	1.03	0.16	6	SwissProt	Q9BRA2	Q9BRA2	Thioredoxin domain-containing protein 17
	127	5	4	62.52	62.52	17	0+41+10+215+20+37+23+23+17+16	0+41+10+215+20+37+23+23+17+16	Trypsin	15100000	5.32	3.94	5	SwissProt	P05121	P05121	Plasminogen activator inhibitor 1
	128	7	4	62.05	62.05	8	0+62+11+223+8+62+13+69+12+45	0+62+11+223+8+62+13+69+12+45	Trypsin	14100000	1.05	0.11	4	SwissProt	P30101	P30101	Protein disulfide-isomerase A3
	129	7	4	61.57	61.57	6	0+385+9+83+9+9+13+190+19+43	0+385+9+83+9+9+13+190+19+43	Trypsin	5210000	0.29	0.11	5	SwissProt	P02786	P02786	Transferrin receptor protein 1
	130	5	4	60.45	60.45|60.45	35	0+64+20+21+11+6+22+4	0+64+20+21+11+6+22+4|0+62+20+21+11+6+22+4	Trypsin	7570000	1.54	0.35	5	SwissProt	Q96A72	Q96A72|P61326	Protein mago nashi homolog 2
	131	7	4	60.18	60.18	28	0+21+13+5+22+38+16+95+16+13	0+21+13+5+22+38+16+95+16+13	Trypsin	4720000	2.27	0.26	6	SwissProt	Q9UL46	Q9UL46	Proteasome activator complex subunit 2
	132	10	4	59.65	59.65	43	0+8+28+49+9+2+9	0+8+28+49+9+2+9	Trypsin	28900000	3189.6	7128.76	6	SwissProt	P10599	P10599	Thioredoxin
	133	5	4	59.24	59.24	69	0+2+19+4+16+8+45+21	0+2+19+4+16+8+45+21	Trypsin	4580000	2.16	0.14	5	SwissProt	P05387	P05387	60S acidic ribosomal protein P2
	134	7	5	59.15	59.15	33	0+11+19+27+6+12+16+19+7+25	0+11+19+27+6+12+16+19+7+25	Trypsin	16500000	1.98	0.22	6	SwissProt	Q14019	Q14019	Coactosin-like protein
	135	4	4	58.88	58.88	16	0+101+9+4+18+75+13+21	0+101+9+4+18+75+13+21	Trypsin	10500000	1.09	0.2	4	SwissProt	P78417	P78417	Glutathione S-transferase omega-1
	136	6	4	58.38	58.38	21	0+20+12+21+13+102+19+9+7+38	0+20+12+21+13+102+19+9+7+38	Trypsin	14800000	1.64	0.22	5	SwissProt	P28066	P28066	Proteasome subunit alpha type-5
	137	5	4	58.25	58.25	11	0+137+14+159+13+84+19+28+20+111	0+137+14+159+13+84+19+28+20+111	Trypsin	6440000	2.71	0.24	4	SwissProt	Q08380	Q08380	Galectin-3-binding protein
	138	9	4	58.15	58.15	9	0+191+15+110+16+242+19+20+32+231	0+191+15+110+16+242+19+20+32+231	Trypsin	5850000	0.94	0.42	6	SwissProt	Q14974	Q14974	Importin subunit beta-1
	139	5	4	58.04	58.04	30	0+35+42+22+9+57	0+35+42+22+9+57	Trypsin	5020000	0.42	0.05	4	SwissProt	P05161	P05161	Ubiquitin-like protein ISG15
	140	8	3	57.58	57.58	31	0+5+10+17+19+42	0+5+10+17+19+42	Trypsin	9310000	2.64	0.32	7	SwissProt	Q9H299	Q9H299	SH3 domain-binding glutamic acid-rich-like protein 3
	141	4	4	57.57	57.57	27	0+11+18+70+17+71+19+42+23+12	0+11+18+70+17+71+19+42+23+12	Trypsin	2840000	14.06	7.65	4	SwissProt	Q13126	Q13126	S-methyl-5'-thioadenosine phosphorylase
	142	10	4	56.85	56.85	38	0+46+10+4+18+2+12+11	0+46+10+4+18+2+12+11	Trypsin	13400000	0.42	0.09	6	SwissProt	P62805	P62805	Histone H4
	143	14	4	56.78	56.78	38	0+71+23+11+7+11+28	0+71+23+11+7+11+28	Trypsin	27100000	1.57	0.4	8	SwissProt	P61916	P61916	Epididymal secretory protein E1
	144	5	5	55.02	55.02	3	0+254+8+238+11+150+8+56+11+379+10+137	0+254+8+238+11+150+8+56+11+379+10+137	Trypsin	2010000	4.92	1.65	5	SwissProt	P41252	P41252	Isoleucyl-tRNA synthetase, cytoplasmic
	145	6	4	54.88	54.88	17	0+3+27+66+19+148	0+3+27+66+19+148	Trypsin	7030000	1.82	0.28	4	SwissProt	P25786	P25786	Proteasome subunit alpha type-1
	146	5	4	54.76	54.76	14	0+59+9+57+14+97+26+63+12+93	0+59+9+57+14+97+26+63+12+93	Trypsin	9600000	1.41	0.08	4	SwissProt	P00505	P00505	Aspartate aminotransferase, mitochondrial
	147	8	4	53.99	53.99|39.08	24	0+16+10+21+10+17+9+20+7+37	0+16+10+21+10+17+9+20+7+37|0+14+10+21+10+17+9+64	Trypsin	10400000	1.59	0.25	6	SwissProt	Q13404	Q13404|Q15819	Ubiquitin-conjugating enzyme E2 variant 1
	148	5	4	53.48	53.48|43.11|27.36	14	0+46+24+31+14+29+16+205	0+46+24+31+14+29+16+205|0+46+11+44+14+29+16+196|0+78+11+44+14+224	Trypsin	3320000	2690.57	6583.59	7	SwissProt	Q15366	Q15366|Q15365|P57721	Poly(rC)-binding protein 2
	149	8	4	53.45	53.45	25	0+39+29+22+32+32+13+123	0+39+29+22+32+32+13+123	Trypsin	11100000	5997.36	14686.6	7	SwissProt	Q01105	Q01105	Protein SET
	150	4	4	53.19	53.19	2	0+1844+9+347+23+357+14+29+17+134	0+1844+9+347+23+357+14+29+17+134	Trypsin	3460000	13.4	10.5	4	SwissProt	Q9NT68	Q9NT68	Teneurin-2
	151	7	3	53.06	53.06	19	0+5+14+2+13+89+7+42	0+5+14+2+13+89+7+42	Trypsin	12700000	1.11	0.27	5	SwissProt	P13693	P13693	Translationally-controlled tumor protein
	152	4	4	52.95	52.95	4	0+538+14+60+19+54+12+84+15+668	0+538+14+60+19+54+12+84+15+668	Trypsin	2040000	23.09	32.52	4	SwissProt	P02452	P02452	Collagen alpha-1(I) chain
	153	5	4	52.88	52.88	4	0+245+11+24+15+259+15+67+16+541	0+245+11+24+15+259+15+67+16+541	Trypsin	8400000	0.5	0.21	5	SwissProt	Q13753	Q13753	Laminin subunit gamma-2
	154	4	4	52.29	52.29	14	0+162+18+95+12+66+29+16	0+162+18+95+12+66+29+16	Trypsin	3830000	4.3	3.25	4	SwissProt	P07093	P07093	Glia-derived nexin
	155	6	4	51.92	51.92	44	0+55+35+16+21	0+55+35+16+21	Trypsin	12200000	3.13	1.22	5	SwissProt	P61970	P61970	Nuclear transport factor 2
	156	5	4	50.7	50.7	6	0+132+16+301+18+42+12+242	0+132+16+301+18+42+12+242	Trypsin	9570000	0.34	0.08	5	SwissProt	Q06481	Q06481	Amyloid-like protein 2
	157	4	4	49.9	49.9|49.9|36.1|20.62	30	0+19+11+8+35+44+10+54	0+19+11+8+35+44+10+54|0+19+11+8+35+44+10+54|0+19+11+8+21+58+10+53|0+19+11+8+21+121	Trypsin	3430000	2.3	0.35	4	SwissProt	P84077	P84077|P61204|P84085|P18085	ADP-ribosylation factor 1
	158	10	3	49.88	49.88	11	0+124+17+71+19+77	0+124+17+71+19+77	Trypsin	22700000	6675.2	16348.2	7	SwissProt	Q12841	Q12841	Follistatin-related protein 1
	159	4	4	47.72	47.72	10	0+72+10+158+11+6+9+25+9+68	0+72+10+158+11+6+9+25+9+68	Trypsin	13400000	0.16	0.12	4	SwissProt	P21810	P21810	Biglycan
	160	8	3	47.49	47.49|19.32	12	0+12+21+68+19+196	0+12+21+68+19+196|0+13+10+302	Trypsin	10700000	1.5	0.06	5	SwissProt	P15121	P15121|P14550	Aldose reductase
	161	10	3	47.45	47.45	8	0+53+16+149+11+81+13+138	0+53+16+149+11+81+13+138	Trypsin	8850000	1.65	1.06	7	SwissProt	Q02818	Q02818	Nucleobindin-1
	162	5	4	47.38	47.38	6	0+333+9+87+8+49+22+46+7+149	0+333+9+87+8+49+22+46+7+149	Trypsin	3730000	0.72	0.54	5	SwissProt	P19338	P19338	Nucleolin
	163	4	3	47.36	47.36	7	0+146+17+222+10+224+23+61	0+146+17+222+10+224+23+61	Trypsin	3560000	1.01	0.04	3	SwissProt	P23142	P23142	Fibulin-1
	164	7	3	47.26	47.26|15.65	3	0+167+15+247+16+295+10+288	0+167+15+247+16+295+10+288|0+740+10+287	Trypsin	2080000	0.98	0.14	4	SwissProt	O95373	O95373|O15397	Importin-7
	165	6	3	47.25	47.25	24	0+40+13+53+15+33+15+6	0+40+13+53+15+33+15+6	Trypsin	4800000	1.04	0.97	5	SwissProt	P02792	P02792	Ferritin light chain
	166	4	4	47.16	47.16	11	0+86+17+45+15+28+10+6+12+244	0+86+17+45+15+28+10+6+12+244	Trypsin	2190000	1365.11	2360.14	4	SwissProt	P61978	P61978	Heterogeneous nuclear ribonucleoprotein K
	167	12	3	46.52	46.52	32	0+92+18+14+41+14	0+92+18+14+41+14	Trypsin	11900000	1.8	0.41	8	SwissProt	O60888	O60888	Protein CutA
	168	6	3	46.3	46.3|30.28	9	0+48+10+241+20+20+10+79	0+48+10+241+20+20+10+79|0+47+10+281+10+79	Trypsin	6640000	1.66	0.27	5	SwissProt	Q13838	Q13838|O00148	Spliceosome RNA helicase BAT1
	169	4	3	46.13	46.13	8	0+221+20+19+9+125+9+29	0+221+20+19+9+125+9+29	Trypsin	1350000	4.08	2.61	4	SwissProt	Q8NBS9	Q8NBS9	Thioredoxin domain-containing protein 5
	170	6	3	45.47	45.47	10	0+86+11+107+11+30+13+79	0+86+11+107+11+30+13+79	Trypsin	8210000	0.92	0.07	5	SwissProt	P37837	P37837	Transaldolase
	171	5	3	45.4	45.4	9	0+98+13+31+10+145+9+43	0+98+13+31+10+145+9+43	Trypsin	8400000	0.68	0.21	5	SwissProt	P29279	P29279	Connective tissue growth factor
	172	3	3	44.75	44.75	10	0+59+15+127+14+52+16+142	0+59+15+127+14+52+16+142	Trypsin	960000	11136.2	15746.4	3	SwissProt	P22234	P22234	Multifunctional protein ADE2
	173	4	3	44.48	44.48	10	0+118+14+84+15+161+17+31	0+118+14+84+15+161+17+31	Trypsin	4110000	2.47	1.78	4	SwissProt	Q15084	Q15084	Protein disulfide-isomerase A6
	174	3	3	44.21	44.21	21	0+105+10+42+38+28	0+105+10+42+38+28	Trypsin	8610000	0.13	0.03	3	SwissProt	P09936	P09936	Ubiquitin carboxyl-terminal hydrolase isozyme L1
	175	6	3	44.09	44.09|44.09	11	0+16+10+108+12+3+13+155	0+16+10+108+12+3+13+155|0+16+10+108+12+3+13+155	Trypsin	5900000	1.83	0.5	4	SwissProt	Q8NHW5	Q8NHW5|P05388	60S acidic ribosomal protein P0-like
	176	8	3	43.68	43.68	13	0+57+10+37+12+121+23+73	0+57+10+37+12+121+23+73	Trypsin	12800000	0.43	0.07	5	SwissProt	P07711	P07711	Cathepsin L1
	177	4	3	43.66	43.66	7	0+20+7+92+13+19+13+250	0+20+7+92+13+19+13+250	Trypsin	2880000	2.37	0.39	4	SwissProt	O75874	O75874	Isocitrate dehydrogenase [NADP] cytoplasmic
	178	4	3	43.53	43.53|12.23	20	0+25+27+27+9+67+22+112	0+25+27+27+9+67+22+112|0+127+9+198	Trypsin	2340000	2.87	0.74	4	SwissProt	Q15181	Q15181|Q9H2U2	Inorganic pyrophosphatase
	179	4	3	43.48	43.48	9	0+80+11+214+15+45+16+68	0+80+11+214+15+45+16+68	Trypsin	3460000	0.06	0.04	4	SwissProt	Q15113	Q15113	Procollagen C-endopeptidase enhancer 1
	180	3	3	43.09	43.09	20	0+27+10+59+16+59+17+17	0+27+10+59+16+59+17+17	Trypsin	3150000	6.09	1.62	3	SwissProt	P04792	P04792	Heat shock protein beta-1
	181	6	3	42.64	42.64	13	0+79+6+117+19+16+17+64	0+79+6+117+19+16+17+64	Trypsin	9340000	1.58	0.58	5	SwissProt	P27695	P27695	DNA-(apurinic or apyrimidinic site) lyase
	182	6	3	42.43	42.43	13	0+56+10+80+14+53+9+19	0+56+10+80+14+53+9+19	Trypsin	9730000	1.68	0.13	6	SwissProt	P20618	P20618	Proteasome subunit beta type-1
	183	8	3	42.36	42.36	15	0+163+17+11+15+30+8+14	0+163+17+11+15+30+8+14	Trypsin	20000000	0.13	0.08	8	SwissProt	P22692	P22692	Insulin-like growth factor-binding protein 4
	184	3	3	42.36	42.36	17	0+117+12+16+20+56+11+12	0+117+12+16+20+56+11+12	Trypsin	3580000	17.96	5.28	3	SwissProt	Q92876	Q92876	Kallikrein-6
	185	4	3	41.5	41.5	24	0+52+9+9+10+18+7+3	0+52+9+9+10+18+7+3	Trypsin	6470000	1.53	0.22	4	SwissProt	O75347	O75347	Tubulin-specific chaperone A
	186	3	3	40.92	40.92	3	0+76+12+41+10+733+11+188	0+76+12+41+10+733+11+188	Trypsin	1040000	1.98	0.4	3	SwissProt	O14980	O14980	Exportin-1
	187	3	3	40.87	40.87	5	0+427+22+71+21+319	0+427+22+71+21+319	Trypsin	2260000	0.68	0.46	3	SwissProt	P01130	P01130	Low-density lipoprotein receptor
	188	6	3	40.83	40.83|30.4|25.41|13.9|13.9	11	0+77+13+1+10+39+9+135	0+77+13+1+10+39+9+135|0+13+14+52+9+135|0+91+10+39+9+135|0+91+10+183|0+55+10+183	Trypsin	15100000	1.59	0.6	5	SwissProt	P06753	P06753|A6NL28|P09493|P07951|P67936	Tropomyosin alpha-3 chain
	189	4	3	40.47	40.47|28.01|28.01	8	0+113+10+146+17+31	0+113+10+146+17+31|0+271+17+30|0+261+17+31	Trypsin	4180000	8.22	2.96	4	SwissProt	P43358	P43358|P43361|P43355	Melanoma-associated antigen 4
	190	6	3	40.25	40.25	19	0+18+12+19+10+6+9+84	0+18+12+19+10+6+9+84	Trypsin	6120000	2.37	0.32	5	SwissProt	P63279	P63279	SUMO-conjugating enzyme UBC9
	191	5	2	40.2	40.2	7	0+245+14+206+27+71	0+245+14+206+27+71	Trypsin	9360000	0.77	0.02	3	SwissProt	O14773	O14773	Tripeptidyl-peptidase 1
	192	3	3	40.16	40.16	5	0+490+11+62+20+19+13+124	0+490+11+62+20+19+13+124	Trypsin	2570000	2.59	0.82	3	SwissProt	P41250	P41250	Glycyl-tRNA synthetase
	193	6	2	40.15	40.15	8	0+111+23+74+7+149	0+111+23+74+7+149	Trypsin	28300000	2	0.68	4	SwissProt	P09972	P09972	Fructose-bisphosphate aldolase C
	194	3	3	40.1	40.1	3	0+575+11+146+13+207+13+193	0+575+11+146+13+207+13+193	Trypsin	3790000	0.48	0.22	3	SwissProt	Q8IUX7	Q8IUX7	Adipocyte enhancer-binding protein 1
	195	5	3	40.02	40.02	17	0+88+30+28+9+73	0+88+30+28+9+73	Trypsin	6460000	1.71	0.67	4	SwissProt	Q9HB71	Q9HB71	Calcyclin-binding protein
	196	4	3	39.86	39.86	8	0+38+9+27+14+106+9+178	0+38+9+27+14+106+9+178	Trypsin	16900000	0.17	0.02	4	SwissProt	O00622	O00622	Protein CYR61
	197	3	3	39.83	39.83	3	0+251+17+438+8+12+10+235	0+251+17+438+8+12+10+235	Trypsin	1310000	2.96	1.12	3	SwissProt	P55060	P55060	Exportin-2
	198	4	3	39.41	39.41|26.48	9	0+137+21+38+18+216	0+137+21+38+18+216|0+150+9+29+9+203	Trypsin	2870000	44.68	78.96	6	SwissProt	P05783	P05783|P08727	Keratin, type I cytoskeletal 18
	199	4	3	39.41	39.41	3	0+201+29+308+18+555+17+529	0+201+29+308+18+555+17+529	Trypsin	1250000	8812.21	15256.4	4	SwissProt	P46940	P46940	Ras GTPase-activating-like protein IQGAP1
	200	4	3	39.15	39.15	6	0+34+9+332+7+46+12+26	0+34+9+332+7+46+12+26	Trypsin	1610000	1.64	0.28	3	SwissProt	O75390	O75390	Citrate synthase, mitochondrial
	201	3	3	38.05	38.05|38.05	13	0+41+10+10+11+23+9+114	0+41+10+10+11+23+9+114|0+41+10+10+11+23+9+112	Trypsin	3810000	3.47	1.24	3	SwissProt	Q15907	Q15907|P62491	Ras-related protein Rab-11B
	202	5	3	38	38	7	0+79+11+67+24+293+9+103	0+79+11+67+24+293+9+103	Trypsin	3950000	1.84	0.29	4	SwissProt	P20700	P20700	Lamin-B1
	203	3	3	37.83	37.83	16	0+76+13+96+28+31	0+76+13+96+28+31	Trypsin	1470000	3.98	1.66	3	SwissProt	Q9Y224	Q9Y224	UPF0568 protein C14orf166
	204	4	3	37.68	37.68	12	0+44+13+73+11+148+15+20	0+44+13+73+11+148+15+20	Trypsin	2390000	1.69	0.58	4	SwissProt	Q9NUQ9	Q9NUQ9	Protein FAM49B
	205	3	3	37.64	37.64	6	0+224+16+173+19+97	0+224+16+173+19+97	Trypsin	5010000	0.79	0.49	3	SwissProt	P06865	P06865	Beta-hexosaminidase subunit alpha
	206	4	3	37.59	37.59	14	0+170+37+49	0+170+37+49	Trypsin	6710000	0.7	0.07	3	SwissProt	P30048	P30048	Thioredoxin-dependent peroxide reductase, mitochondrial
	207	4	3	37.53	37.53	13	0+25+31+172	0+25+31+172	Trypsin	4530000	1.81	0.2	3	SwissProt	Q15631	Q15631	Translin
	208	3	3	37.43	37.43	4	0+296+10+42+13+81+12+269	0+296+10+42+13+81+12+269	Trypsin	2260000	1.68	0.47	3	SwissProt	P26639	P26639	Threonyl-tRNA synthetase, cytoplasmic
	209	6	3	37.21	37.21	14	0+33+16+34+14+115+9+51	0+33+16+34+14+115+9+51	Trypsin	7610000	6.8	4.09	5	SwissProt	P24593	P24593	Insulin-like growth factor-binding protein 5
	210	3	3	37.13	37.13	15	0+12+11+87+13+19+10+64	0+12+11+87+13+19+10+64	Trypsin	3250000	1.19	0.77	3	SwissProt	P62826	P62826	GTP-binding nuclear protein Ran
	211	5	3	37.08	37.08	10	0+39+11+239+8+87+26+11	0+39+11+239+8+87+26+11	Trypsin	5000000	73.99	133.89	5	SwissProt	Q9UI42	Q9UI42	Carboxypeptidase A4
	212	6	3	36.96	36.96	16	0+44+11+42+8+53+8+2	0+44+11+42+8+53+8+2	Trypsin	4640000	1.35	0.07	4	SwissProt	P59998	P59998	Actin-related protein 2/3 complex subunit 4
	213	3	3	36.93	36.93	20	0+84+13+23+17+26+16+48	0+84+13+23+17+26+16+48	Trypsin	3800000	0.66	0.08	3	SwissProt	Q92520	Q92520	Protein FAM3C
	214	4	3	36.67	36.67	9	0+33+12+278+10+9+14+14	0+33+12+278+10+9+14+14	Trypsin	3320000	0.75	0.36	3	SwissProt	Q9Y617	Q9Y617	Phosphoserine aminotransferase
	215	3	3	36.28	36.28	24	0+68+32+14+11+49	0+68+32+14+11+49	Trypsin	3940000	1.53	0.7	3	SwissProt	Q9Y5S9	Q9Y5S9	RNA-binding protein 8A
	216	3	3	36.06	36.06	2	0+518+16+53+9+437+11+203	0+518+16+53+9+437+11+203	Trypsin	2600000	0.43	0.12	3	SwissProt	P14543	P14543	Nidogen-1
	217	14	2	35.72	35.72	7	0+37+23+40+13+362	0+37+23+40+13+362	Trypsin	9170000	1.5	0.46	9	SwissProt	Q01518	Q01518	Adenylyl cyclase-associated protein 1
	218	5	3	35.65	35.65	15	0+27+10+44+17+6+9+125	0+27+10+44+17+6+9+125	Trypsin	5260000	0.99	0.09	3	SwissProt	Q9UNN8	Q9UNN8	Endothelial protein C receptor
	219	3	3	35.44	35.44	19	0+23+25+30+14+89+14+82	0+23+25+30+14+89+14+82	Trypsin	1600000	4.79	2.25	3	SwissProt	P47756	P47756	F-actin-capping protein subunit beta
	220	3	3	35.18	35.18	8	0+76+7+15+23+257+9+72	0+76+7+15+23+257+9+72	Trypsin	4160000	1.56	0.56	3	SwissProt	Q02790	Q02790	Peptidyl-prolyl cis-trans isomerase FKBP4
	221	8	2	34.65	34.65	51	0+33+59+22	0+33+59+22	Trypsin	16000000	1.77	0.06	5	SwissProt	P05386	P05386	60S acidic ribosomal protein P1
	222	4	2	34.41	34.41	55	0+12+55+11+9+28	0+12+55+11+9+28	Trypsin	16300000	19390.3	27417.8	3	SwissProt	P14174	P14174	Macrophage migration inhibitory factor
	223	3	2	34.23	34.23	16	0+87+14+10+10+22	0+87+14+10+10+22	Trypsin	2970000	14.88	5.97	3	SwissProt	P21741	P21741	Midkine
	224	3	3	34.21	34.21	12	0+80+14+27+7+35	0+80+14+27+7+35	Trypsin	2240000	1.87	0.1	3	SwissProt	P63208	P63208	S-phase kinase-associated protein 1
	225	2	2	34.02	34.02	11	0+78+23+80+10+86	0+78+23+80+10+86	Trypsin	1820000	1.46	0.08	2	SwissProt	P29218	P29218	Inositol monophosphatase 1
	226	3	3	33.64	33.64	14	0+147+10+80+14+16+18	0+147+10+80+14+16+18	Trypsin	1410000	3.58	1.86	3	SwissProt	O95865	O95865	N(G),N(G)-dimethylarginine dimethylaminohydrolase 2
	227	3	3	33.38	33.38	27	0+66+15+14+8+24+18+3	0+66+15+14+8+24+18+3	Trypsin	1900000	0.41	0.05	3	SwissProt	Q04837	Q04837	Single-stranded DNA-binding protein, mitochondrial
	228	4	2	33.1	33.1|17.19|17.19|17.19|17.19|17.19|17.19|17.19|17.19	11	0+11+11+139+11+28	0+11+11+139+11+28|0+10+11+191|0+10+11+186|0+10+11+186|0+10+11+180|0+10+11+182|0+13+11+181|0+10+11+180|0+10+11+180	Trypsin	2330000	1.22	0.47	3	SwissProt	P61026	P61026|P59190|P61006|Q92930|Q15286|P51153|P62820|Q9H0U4|Q92928	Ras-related protein Rab-10
	229	3	3	33.02	33.02	2	0+326+7+84+11+118+14+584	0+326+7+84+11+118+14+584	Trypsin	1150000	1.2	0.21	3	SwissProt	Q16706	Q16706	Alpha-mannosidase 2
	230	3	3	32.84	32.84	4	0+512+16+82+13+68+15+310	0+512+16+82+13+68+15+310	Trypsin	834000	0.17	0.09	3	SwissProt	Q9Y6C2	Q9Y6C2	EMILIN-1
	231	3	3	32.81	32.81	21	0+62+11+16+33+80	0+62+11+16+33+80	Trypsin	1150000	10.25	9.45	2	SwissProt	P05452	P05452	Tetranectin
	232	7	2	32.54	32.54	12	0+141+26+37	0+141+26+37	Trypsin	11500000	3.02	2.01	5	SwissProt	P52565	P52565	Rho GDP-dissociation inhibitor 1
	233	4	2	32.32	32.32	10	0+132+12+64+19+61	0+132+12+64+19+61	Trypsin	2470000	7939.73	13747.4	4	SwissProt	Q8NCW5	Q8NCW5	Apolipoprotein A-I-binding protein
	234	2	2	32.21	32.21	11	0+78+14+30+12+91	0+78+14+30+12+91	Trypsin	3410000	1.68	1.41	2	SwissProt	P78330	P78330	Phosphoserine phosphatase
	235	3	2	31.93	31.93|31.93|31.93|31.93|31.93|31.93|31.93|31.93|31.93|31.93|31.93|31.93|31.93|31.93|15.2	19	0+58+15+27+9+17	0+58+15+27+9+17|0+58+15+27+9+17|0+58+15+27+9+17|0+58+15+27+9+17|0+58+15+27+9+17|0+58+15+27+9+17|0+58+15+27+9+17|0+58+15+27+9+17|0+58+15+27+9+17|0+58+15+27+9+17|0+58+15+27+9+17|0+58+15+27+9+17|0+58+15+27+9+17|0+58+15+27+9+17|0+101+9+17	Trypsin	1560000	0.52	0.34	3	SwissProt	Q99879	Q99879|Q99880|P33778|P57053|P58876|Q99877|Q16778|Q5QNW6|Q8N257|P23527|P62807|P06899|Q93079|O60814|Q96A08	Histone H2B type 1-M
	236	5	2	31.8	31.8	16	0+87+8+4+11+8	0+87+8+4+11+8	Trypsin	3790000	1.7	0.26	3	SwissProt	P30046	P30046	D-dopachrome decarboxylase
	237	5	2	31.79	31.79	9	0+53+8+4+13+134	0+53+8+4+13+134	Trypsin	2580000	1.4	0.16	3	SwissProt	P45877	P45877	Peptidyl-prolyl cis-trans isomerase C
	238	3	2	31.76	31.76	5	0+293+14+122+13+38	0+293+14+122+13+38	Trypsin	3030000	0.88	0.13	2	SwissProt	P10619	P10619	Lysosomal protective protein
	239	3	2	31.41	31.41	40	0+8+24+9+12+36	0+8+24+9+12+36	Trypsin	2160000	3.22	0.83	3	SwissProt	O75531	O75531	Barrier-to-autointegration factor
	240	2	2	31.18	31.18	8	0+94+30+114+16+318	0+94+30+114+16+318	Trypsin	1250000	20.51	13.5	2	SwissProt	Q16555	Q16555	Dihydropyrimidinase-related protein 2
	241	6	2	30.89	30.89	15	0+149+30+14	0+149+30+14	Trypsin	4540000	1.2	0.28	4	SwissProt	P17900	P17900	Ganglioside GM2 activator
	242	6	2	30.75	30.75	16	0+40+15+35	0+40+15+35	Trypsin	21700000	0.34	0.05	4	SwissProt	P06703	P06703	Protein S100-A6
	243	2	2	30.72	30.72	10	0+63+17+22+15+178	0+63+17+22+15+178	Trypsin	772000	1.53	0.32	2	SwissProt	P08865	P08865	40S ribosomal protein SA
	244	2	2	30.61	30.61	13	0+4+14+63+17+129	0+4+14+63+17+129	Trypsin	1490000	2.41	0.15	2	SwissProt	P22061	P22061	Protein-L-isoaspartate(D-aspartate) O-methyltransferase
	245	3	2	30.15	30.15	13	0+113+29+73	0+113+29+73	Trypsin	708000	0.84	0.85	3	SwissProt	Q13765	Q13765	Nascent polypeptide-associated complex subunit alpha
	246	3	2	29.77	29.77	8	0+66+14+167+17+86	0+66+14+167+17+86	Trypsin	1220000	3.83	0.02	2	SwissProt	Q9UBP4	Q9UBP4	Dickkopf-related protein 3
	247	2	2	29.64	29.64	9	0+99+11+79+11+24	0+99+11+79+11+24	Trypsin	1680000	1.87	0.43	2	SwissProt	Q00688	Q00688	Peptidyl-prolyl cis-trans isomerase FKBP3
	248	2	2	29.62	29.62	8	0+170+15+61+8+4	0+170+15+61+8+4	Trypsin	2400000	1.16	0.02	2	SwissProt	O95336	O95336	6-phosphogluconolactonase
	249	3	2	29.58	29.58	13	0+135+11+6+14+18	0+135+11+6+14+18	Trypsin	1410000	1.12	0.06	2	SwissProt	Q96EK6	Q96EK6	Glucosamine 6-phosphate N-acetyltransferase
	250	3	2	29.54	29.54	24	0+44+12+34+16+9	0+44+12+34+16+9	Trypsin	3050000	1.15	0.15	2	SwissProt	P62888	P62888	60S ribosomal protein L30
	251	2	2	29.5	29.5	12	0+63+15+46+10+72	0+63+15+46+10+72	Trypsin	1020000	3.23	0.76	2	SwissProt	P30043	P30043	Flavin reductase
	252	3	2	29.47	29.47	6	0+136+15+111+14+193	0+136+15+111+14+193	Trypsin	4640000	0.22	0.15	3	SwissProt	P03956	P03956	Interstitial collagenase
	253	3	2	29.42	29.42	27	0+48+13+5+20+33	0+48+13+5+20+33	Trypsin	1330000	1.42	0.16	2	SwissProt	P62314	P62314	Small nuclear ribonucleoprotein Sm D1
	254	2	2	29.37	29.37	5	0+131+12+75+7+142	0+131+12+75+7+142	Trypsin	1580000	3.51	0	1	SwissProt	P02765	P02765	Alpha-2-HS-glycoprotein
	255	6	2	29.34	29.34	22	0+14+17+60+16+42	0+14+17+60+16+42	Trypsin	9370000	2.07	0.2	5	SwissProt	P62158	P62158	Calmodulin
	256	3	2	29.26	29.26	11	0+75+8+76+17+38	0+75+8+76+17+38	Trypsin	1270000	4.1	0.56	3	SwissProt	P30044	P30044	Peroxiredoxin-5, mitochondrial
	257	2	2	28.74	28.74	3	0+217+12+139+18+508	0+217+12+139+18+508	Trypsin	3390000	0.39	0.02	2	SwissProt	P30530	P30530	Tyrosine-protein kinase receptor UFO
	258	2	2	28.72	28.72|27.92|14.5|14.22	13	0+12+12+104+18+69	0+12+12+104+18+69|0+12+12+90+13+82|0+128+18+65|0+12+12+187	Trypsin	2880000	2.04	0.18	3	SwissProt	P09429	P09429|P26583|Q9UGV6|B2RPK0	High mobility group protein B1
	259	5	2	28.71	28.71	10	0+73+10+32+13+90	0+73+10+32+13+90	Trypsin	3990000	1	0.15	3	SwissProt	P00492	P00492	Hypoxanthine-guanine phosphoribosyltransferase
	260	4	2	28.48	28.48	13	0+61+12+106+15+2	0+61+12+106+15+2	Trypsin	1540000	0.94	0.02	2	SwissProt	P30085	P30085	UMP-CMP kinase
	261	2	2	28.3	28.3	4	0+150+16+39+15+507	0+150+16+39+15+507	Trypsin	2360000	1.8	0.15	2	SwissProt	Q02809	Q02809	Procollagen-lysine,2-oxoglutarate 5-dioxygenase 1
	262	3	2	28.22	28.22	4	0+174+12+149+8+89	0+174+12+149+8+89	Trypsin	3720000	1.53	0.25	3	SwissProt	P23526	P23526	Adenosylhomocysteinase
	263	3	2	28.19	28.19|28.19	23	0+90+35+22	0+90+35+22|0+90+35+22	Trypsin	3670000	1.53	0.4	3	SwissProt	P62837	P62837|P61077	Ubiquitin-conjugating enzyme E2 D2
	264	3	2	28.15	28.15	6	0+73+14+120+15+195	0+73+14+120+15+195	Trypsin	4530000	1.01	0.01	3	SwissProt	P27797	P27797	Calreticulin
	265	2	2	28.13	28.13	5	0+100+14+310+19+166	0+100+14+310+19+166	Trypsin	366000	1.69	1.34	2	SwissProt	P12956	P12956	X-ray repair cross-complementing protein 6
	266	3	2	27.88	27.88|16.28	7	0+68+14+64+15+245	0+68+14+64+15+245|0+69+14+324	Trypsin	3250000	10069.5	14239.4	3	SwissProt	P60842	P60842|Q14240	Eukaryotic initiation factor 4A-I
	267	2	2	27.88	27.88	6	0+357+13+6+17+73	0+357+13+6+17+73	Trypsin	1040000	1.24	0.16	2	SwissProt	Q13283	Q13283	Ras GTPase-activating protein-binding protein 1
	268	3	2	27.84	27.84	2	0+676+14+79+17+431	0+676+14+79+17+431	Trypsin	2060000	1.48	0.02	2	SwissProt	Q15393	Q15393	Splicing factor 3B subunit 3
	269	5	2	27.69	27.69	20	0+79+39+91+11+19	0+79+39+91+11+19	Trypsin	13100000	1.62	0.05	3	SwissProt	P28072	P28072	Proteasome subunit beta type-6
	270	2	2	27.62	27.62	7	0+17+10+93+28+345	0+17+10+93+28+345	Trypsin	1640000	2.53	0.36	2	SwissProt	P12955	P12955	Xaa-Pro dipeptidase
	271	3	2	27.53	27.53	5	0+260+26+189	0+260+26+189	Trypsin	1110000	24017	18283.7	3	SwissProt	P26368	P26368	Splicing factor U2AF 65 kDa subunit
	272	5	2	27.47	27.47	20	0+95+31+44+11+20	0+95+31+44+11+20	Trypsin	8600000	1.84	0.12	3	SwissProt	P49721	P49721	Proteasome subunit beta type-2
	273	3	2	27.39	27.39|27.39|14.29|14.29|14.29	12	0+31+10+55+9+42	0+31+10+55+9+42|0+31+10+55+9+42|0+31+10+106|0+31+10+106|0+31+10+106	Trypsin	697000	19.38	21.83	3	SwissProt	P02042	P02042|P68871|P02100|P69891|P69892	Hemoglobin subunit delta
	274	2	2	27.26	27.26	7	0+59+10+43+10+139	0+59+10+43+10+139	Trypsin	1470000	1.42	0.24	2	SwissProt	P30040	P30040	Endoplasmic reticulum resident protein 29
	275	2	2	27.04	27.04	4	0+193+13+100+13+220	0+193+13+100+13+220	Trypsin	1310000	1.15	0.14	2	SwissProt	P50991	P50991	T-complex protein 1 subunit delta
	276	2	2	26.99	26.99	14	0+45+15+49+22+133	0+45+15+49+22+133	Trypsin	1490000	1.66	0.14	2	SwissProt	P28070	P28070	Proteasome subunit beta type-4
	277	3	2	26.96	26.96	11	0+158+7+47+26+39	0+158+7+47+26+39	Trypsin	2060000	1.74	0.01	2	SwissProt	Q15404	Q15404	Ras suppressor protein 1
	278	3	2	26.81	26.81|14.03	15	0+14+13+58+10+54	0+14+13+58+10+54|0+119+10+50	Trypsin	2570000	2.58	0.76	3	SwissProt	P16949	P16949|Q93045	Stathmin
	279	2	2	26.76	26.76	6	0+81+16+133+17+261	0+81+16+133+17+261	Trypsin	2680000	1.7	0.02	2	SwissProt	P07237	P07237	Protein disulfide-isomerase
	280	2	2	26.6	26.6	15	0+61+12+7+11+53	0+61+12+7+11+53	Trypsin	2140000	1.51	0	2	SwissProt	Q9Y547	Q9Y547	Heat shock protein beta-11
	281	2	2	26.5	26.5	7	0+120+22+89+7+129	0+120+22+89+7+129	Trypsin	1210000	2.1	0.47	2	SwissProt	P06132	P06132	Uroporphyrinogen decarboxylase
	282	2	2	26.29	26.29	2	0+375+8+166+9+51	0+375+8+166+9+51	Trypsin	3880000	5.59	3.5	2	SwissProt	P02771	P02771	Alpha-fetoprotein
	283	3	2	26.25	26.25	2	0+379+15+94+11+447	0+379+15+94+11+447	Trypsin	6500000	11.26	14.5	3	SwissProt	P19823	P19823	Inter-alpha-trypsin inhibitor heavy chain H2
	284	2	2	26.17	26.17	16	0+20+19+114+13+31	0+20+19+114+13+31	Trypsin	553000	1.99	0.29	2	SwissProt	P61758	P61758	Prefoldin subunit 3
	285	2	2	26.13	26.13	4	0+213+12+168+8+82	0+213+12+168+8+82	Trypsin	1660000	2.19	0.93	2	SwissProt	P05787	P05787	Keratin, type II cytoskeletal 8
	286	5	2	26.08	26.08	7	0+212+15+29+11+64	0+212+15+29+11+64	Trypsin	4720000	2.06	0.78	4	SwissProt	Q9Y266	Q9Y266	Nuclear migration protein nudC
	287	2	2	26	26	15	0+10+12+10+9+94	0+10+12+10+9+94	Trypsin	1330000	70.9	68.4	2	SwissProt	P09455	P09455	Retinol-binding protein 1
	288	2	2	25.81	25.81	16	0+73+11+6+6+8	0+73+11+6+6+8	Trypsin	872000	1.55	0.06	2	SwissProt	P84090	P84090	Enhancer of rudimentary homolog
	289	3	2	25.8	25.8|14.54	14	0+37+13+60+9+32	0+37+13+60+9+32|0+94+13+101	Trypsin	5500000	2.47	0.51	2	SwissProt	P60660	P60660|P14649	Myosin light polypeptide 6
	290	5	2	25.57	25.57	7	0+219+22+40	0+219+22+40	Trypsin	10700000	1.85	0.36	4	SwissProt	P29692	P29692	Elongation factor 1-delta
	291	2	2	25.56	25.56	18	0+61+11+6+7+13	0+61+11+6+7+13	Trypsin	2670000	0.64	0.22	2	SwissProt	Q99584	Q99584	Protein S100-A13
	292	4	2	25.47	25.47	2	0+423+12+108+9+158	0+423+12+108+9+158	Trypsin	49400000	47.56	40.52	4	SwissProt	P02788	P02788	Lactotransferrin
	293	3	2	25.44	25.44	22	0+14+13+1+11+67	0+14+13+1+11+67	Trypsin	1230000	2.04	0.23	3	SwissProt	P35754	P35754	Glutaredoxin-1
	294	2	2	25.2	25.2	10	0+90+15+68+9+45	0+90+15+68+9+45	Trypsin	790000	1.52	0.51	2	SwissProt	O43809	O43809	Cleavage and polyadenylation specificity factor subunit 5
	295	3	2	25.18	25.18	4	0+276+10+104+10+100	0+276+10+104+10+100	Trypsin	3980000	4.57	2.69	3	SwissProt	P05155	P05155	Plasma protease C1 inhibitor
	296	2	2	24.98	24.98	10	0+47+8+126+19+64	0+47+8+126+19+64	Trypsin	1660000	12.11	10.5	2	SwissProt	P40261	P40261	Nicotinamide N-methyltransferase
	297	2	2	24.94	24.94	7	0+114+14+7+9+179	0+114+14+7+9+179	Trypsin	3710000	5.96	0.48	2	SwissProt	Q9Y240	Q9Y240	C-type lectin domain family 11 member A
	298	5	2	24.84	24.84|24.84|24.84|24.84|24.84|24.84|24.84|24.84|24.84|24.84|11.06|11.06|11.06|11.06|11.06	21	0+21+9+70+19+11	0+21+9+70+19+11|0+21+9+70+19+11|0+21+9+70+19+11|0+21+9+70+19+11|0+21+9+70+19+11|0+21+9+70+19+11|0+21+9+70+19+10|0+21+9+70+19+10|0+21+9+70+19+9|0+21+9+70+19+9|0+21+9+113|0+21+9+101|0+21+9+100|0+23+9+96|0+23+9+96	Trypsin	12300000	0.34	0.07	3	SwissProt	P04908	P04908|Q7L7L0|P20671|Q93077|Q6FI13|P0C0S8|Q9BTM1|Q16777|Q99878|Q96KK5|P16104|Q96QV6|Q8IUE6|P0C0S5|Q71UI9	Histone H2A type 1-B/E
	299	3	2	24.81	24.81	11	0+165+28+47	0+165+28+47	Trypsin	3740000	0.46	0.04	3	SwissProt	P24592	P24592	Insulin-like growth factor-binding protein 6
	300	4	2	24.72	24.72	27	0+4+13+69+18+10	0+4+13+69+18+10	Trypsin	6170000	4.26	0.45	3	SwissProt	O75368	O75368	SH3 domain-binding glutamic acid-rich-like protein
	301	2	2	24.72	24.72	12	0+150+13+9+12+21	0+150+13+9+12+21	Trypsin	3030000	2.1	0.11	2	SwissProt	Q9Y5Z4	Q9Y5Z4	Heme-binding protein 2
	302	2	2	24.58	24.58|11.97	7	0+133+8+37+11+82	0+133+8+37+11+82|0+169+11+81	Trypsin	1500000	28.39	20.7	2	SwissProt	P22676	P22676|P05937	Calretinin
	303	2	2	24.55	24.55	6	0+149+10+95+21+200	0+149+10+95+21+200	Trypsin	1110000	3.85	2.51	2	SwissProt	Q96KP4	Q96KP4	Cytosolic non-specific dipeptidase
	304	4	2	24.55	24.55	7	0+69+12+108+10+104	0+69+12+108+10+104	Trypsin	8450000	1.06	0.1	2	SwissProt	Q9UBR2	Q9UBR2	Cathepsin Z
	305	2	2	24.53	24.53|14.38	5	0+179+6+114+17+99	0+179+6+114+17+99|0+299+17+133	Trypsin	3580000	2.2	0.3	2	SwissProt	P52597	P52597|P31943	Heterogeneous nuclear ribonucleoprotein F
	306	2	2	24.45	24.45	11	0+100+9+36+11+17	0+100+9+36+11+17	Trypsin	1400000	1.45	0.28	2	SwissProt	Q969H8	Q969H8	UPF0556 protein C19orf10
	307	2	2	24.36	24.36|12.9	5	0+76+7+30+9+146	0+76+7+30+9+146|0+113+9+159	Trypsin	3160000	0.95	0.02	2	SwissProt	Q15691	Q15691|Q9UPY8	Microtubule-associated protein RP/EB family member 1
	308	5	2	24.29	24.29	7	0+151+7+18+12+52	0+151+7+18+12+52	Trypsin	2640000	1.36	0.5	4	SwissProt	Q96C19	Q96C19	EF-hand domain-containing protein D2
	309	3	2	24.24	24.24	9	0+26+33+237+8+121	0+26+33+237+8+121	Trypsin	2030000	2.02	0.31	3	SwissProt	Q09028	Q09028	Histone-binding protein RBBP4
	310	2	2	23.91	23.91	17	0+58+12+50+22+52	0+58+12+50+22+52	Trypsin	1340000	2	0.27	2	SwissProt	P62081	P62081	40S ribosomal protein S7
	311	3	2	23.68	23.68	1	0+137+16+697+10+569	0+137+16+697+10+569	Trypsin	2590000	0.26	0.03	2	SwissProt	O75882	O75882	Attractin
	312	2	2	23.66	23.66|23.66	5	0+118+14+14+7+216	0+118+14+14+7+216|0+114+14+14+7+91	Trypsin	3010000	2.61	0.54	2	SwissProt	P50502	P50502|Q8IZP2	Hsc70-interacting protein
	313	2	2	23.64	23.64	9	0+5+12+178+15+66	0+5+12+178+15+66	Trypsin	1250000	0.62	0.03	2	SwissProt	Q9NQR4	Q9NQR4	Omega-amidase NIT2
	314	2	2	23.5	23.5	1	0+1008+17+507+17+773	0+1008+17+507+17+773	Trypsin	1610000	0.35	0	2	SwissProt	Q6UVK1	Q6UVK1	Chondroitin sulfate proteoglycan 4
	315	2	2	23.19	23.19	1	0+777+11+542+13+378	0+777+11+542+13+378	Trypsin	2160000	0.27	0.1	2	SwissProt	Q14766	Q14766	Latent-transforming growth factor beta-binding protein 1
	316	2	1	23.04	23.04	1	0+414+11+131	0+414+11+131	Trypsin	3160000	0.28	0.02	2	SwissProt	P07686	P07686	Beta-hexosaminidase subunit beta
	317	3	2	22.96	22.96	6	0+122+8+105+8	0+122+8+105+8	Trypsin	5000000	0.33	0.26	3	SwissProt	Q96CG8	Q96CG8	Collagen triple helix repeat-containing protein 1
	318	2	2	22.82	22.82	1	0+708+11+509+12+985	0+708+11+509+12+985	Trypsin	662000	0.47	0.1	2	SwissProt	P27708	P27708	CAD protein
	319	2	2	22.7	22.7	2	0+957+12+73+15+173	0+957+12+73+15+173	Trypsin	356000	1.7	0.21	2	SwissProt	Q86VP6	Q86VP6	Cullin-associated NEDD8-dissociated protein 1
	320	3	2	22.44	22.44	2	0+186+11+495+16+311	0+186+11+495+16+311	Trypsin	1660000	0.76	0.04	2	SwissProt	P12110	P12110	Collagen alpha-2(VI) chain
	321	2	2	22.22	22.22	3	0+64+8+301+17+392	0+64+8+301+17+392	Trypsin	1660000	2.55	0.99	2	SwissProt	P06396	P06396	Gelsolin
	322	3	1	22.08	22.08	0	0+2776+16+79	0+2776+16+79	Trypsin	2290000	0.46	0.05	2	SwissProt	P35555	P35555	Fibrillin-1
	323	2	2	22.01	22.01	2	0+79+16+131+8+661	0+79+16+131+8+661	Trypsin	4990000	0.47	0.05	2	SwissProt	Q14118	Q14118	Dystroglycan
	324	2	2	21.94	21.94	17	0+22+6+60+12+2	0+22+6+60+12+2	Trypsin	1960000	2.09	0.21	2	SwissProt	P62310	P62310	U6 snRNA-associated Sm-like protein LSm3
	325	2	2	21.9	21.9	3	0+832+11+64+28+42	0+832+11+64+28+42	Trypsin	1260000	3.1	0.39	2	SwissProt	O95782	O95782	AP-2 complex subunit alpha-1
	326	3	2	21.88	21.88	15	0+35+13+47+12+53	0+35+13+47+12+53	Trypsin	2180000	0.93	0.06	2	SwissProt	Q15185	Q15185	Prostaglandin E synthase 3
	327	3	2	21.54	21.54	13	0+64+25+91	0+64+25+91	Trypsin	2590000	0.25	0.18	3	SwissProt	P01344	P01344	Insulin-like growth factor II
	328	2	2	21.53	21.53	14	0+141+22+1+7+35	0+141+22+1+7+35	Trypsin	1150000	1.09	0.02	2	SwissProt	P20290	P20290	Transcription factor BTF3
	329	2	2	21.47	21.47	1	0+178+8+360+8+482	0+178+8+360+8+482	Trypsin	1910000	0.27	0.08	2	SwissProt	Q9NZV1	Q9NZV1	Cysteine-rich motor neuron 1 protein
	330	1	1	20.73	20.73	9	0+122+17+42	0+122+17+42	Trypsin	239000	0.67	0	1	SwissProt	Q9ULC4	Q9ULC4	Malignant T cell-amplified sequence 1
	331	1	1	20.51	20.51	1	0+440+10+98	0+440+10+98	Trypsin	1070000	2.82	0	1	SwissProt	P50990	P50990	T-complex protein 1 subunit theta
	332	3	1	20.16	20.16	20	0+68+19+8	0+68+19+8	Trypsin	602000	2.62	0.83	3	SwissProt	Q9Y333	Q9Y333	U6 snRNA-associated Sm-like protein LSm2
	333	1	1	20.14	20.14	7	0+40+15+145	0+40+15+145	Trypsin	1160000	3.57	0	1	SwissProt	P61086	P61086	Ubiquitin-conjugating enzyme E2 K
	334	3	1	18.5	18.5	7	0+163+23+116	0+163+23+116	Trypsin	3690000	0.03	0	2	SwissProt	O76061	O76061	Stanniocalcin-2
	335	2	1	18.44	18.44	6	0+224+22+92	0+224+22+92	Trypsin	1250000	1.09	0.09	2	SwissProt	O95433	O95433	Activator of 90 kDa heat shock protein ATPase homolog 1
	336	2	1	18.29	18.29	7	0+69+9+48	0+69+9+48	Trypsin	515000	1.05	0	1	SwissProt	P62318	P62318	Small nuclear ribonucleoprotein Sm D3
	337	3	1	18.22	18.22	10	0+10+11+82	0+10+11+82	Trypsin	1590000	0.53	0.05	2	SwissProt	Q96FQ6	Q96FQ6	Protein S100-A16
	338	3	1	18.21	18.21|18.21|18.21	11	0+20+12+71	0+20+12+71|0+21+12+62|0+21+12+62	Trypsin	13000000	1.24	0	2	SwissProt	P55854	P55854|P61956|Q6EEV6	Small ubiquitin-related modifier 3
	339	4	1	18.11	18.11	2	0+511+13+87	0+511+13+87	Trypsin	190000	1.37	0.02	2	SwissProt	P23588	P23588	Eukaryotic translation initiation factor 4B
	340	2	1	17.9	17.9	2	0+165+11+215	0+165+11+215	Trypsin	726000	1.28	0.82	2	SwissProt	P55209	P55209	Nucleosome assembly protein 1-like 1
	341	3	1	17.79	17.79	3	0+197+15+266	0+197+15+266	Trypsin	3170000	12.24	3.25	3	SwissProt	P04004	P04004	Vitronectin
	342	1	1	17.63	17.63	6	0+139+21+152	0+139+21+152	Trypsin	282000	0.89	0	1	SwissProt	O00764	O00764	Pyridoxal kinase
	343	1	1	17.59	17.59	3	0+117+7+93	0+117+7+93	Trypsin	294000	2.02	0	1	SwissProt	P62993	P62993	Growth factor receptor-bound protein 2
	344	1	1	17.3	17.3|17.3	12	0+58+12+26	0+58+12+26|0+58+12+26	Trypsin	94500	1.09	0	1	SwissProt	Q9NP97	Q9NP97|Q8TF09	Dynein light chain roadblock-type 1
	345	2	1	17.23	17.23	2	0+146+11+307	0+146+11+307	Trypsin	6430000	13.59	5.95	2	SwissProt	P01008	P01008	Antithrombin-III
	346	2	1	17.12	17.12	5	0+94+15+162	0+94+15+162	Trypsin	1120000	1.65	0.36	2	SwissProt	Q96FW1	Q96FW1	Ubiquitin thioesterase OTUB1
	347	1	1	17.09	17.09	3	0+249+15+131	0+249+15+131	Trypsin	895000	1.32	0	1	SwissProt	P31153	P31153	S-adenosylmethionine synthase isoform type-2
	348	1	1	17.03	17.03	5	0+139+10+34	0+139+10+34	Trypsin	1500000	8.85	0	1	SwissProt	P55001	P55001	Microfibrillar-associated protein 2
	349	2	1	16.98	16.98	2	0+537+12+1	0+537+12+1	Trypsin	1480000	1.19	0	1	SwissProt	Q14247	Q14247	Src substrate cortactin
	350	1	1	16.97	16.97	16	0+41+23+78	0+41+23+78	Trypsin	554000	1.94	0	1	SwissProt	P60983	P60983	Glia maturation factor beta
	351	2	1	16.7	16.7	2	0+352+16+173	0+352+16+173	Trypsin	1150000	1.77	1.3	2	SwissProt	P48643	P48643	T-complex protein 1 subunit epsilon
	352	2	1	16.62	16.62	8	0+98+13+39	0+98+13+39	Trypsin	130000	1.03	0	1	SwissProt	P52434	P52434	DNA-directed RNA polymerases I, II, and III subunit RPABC3
	353	2	1	16.35	16.35	4	0+144+11+102	0+144+11+102	Trypsin	1440000	1.84	0	2	SwissProt	Q86V81	Q86V81	THO complex subunit 4
	354	2	1	16.32	16.32	5	0+8+9+148	0+8+9+148	Trypsin	491000	1.67	0	1	SwissProt	P46783	P46783	40S ribosomal protein S10
	355	2	1	16.22	16.22	4	0+203+11+56	0+203+11+56	Trypsin	984000	2.97	0	1	SwissProt	Q9NQ88	Q9NQ88	Probable fructose-2,6-bisphosphatase TIGAR
	356	2	1	16.19	16.19	2	0+396+17+176	0+396+17+176	Trypsin	1130000	0.85	0	1	SwissProt	Q8NHP8	Q8NHP8	Putative phospholipase B-like 2
	357	1	1	16.16	16.16|16.16|16.16	2	0+198+11+209	0+198+11+209|0+198+11+209|0+69+11+130	Trypsin	348000	1.63	0	1	SwissProt	Q9P1U1	Q9P1U1|P61158|Q9C0K3	Actin-related protein 3B
	358	2	1	16.02	16.02	6	0+133+14+68	0+133+14+68	Trypsin	770000	6.54	0.02	2	SwissProt	O75396	O75396	Vesicle-trafficking protein SEC22b
	359	2	1	15.87	15.87	10	0+91+14+35	0+91+14+35	Trypsin	4110000	1.72	0	1	SwissProt	P35080	P35080	Profilin-2
	360	2	1	15.83	15.83	2	0+5+12+440	0+5+12+440	Trypsin	854000	1.26	0.01	2	SwissProt	Q9NR12	Q9NR12	PDZ and LIM domain protein 7
	361	1	1	15.72	15.72	3	0+584+23+42	0+584+23+42	Trypsin	1190000	1.49	0	1	SwissProt	Q16881	Q16881	Thioredoxin reductase 1, cytoplasmic
	362	1	1	15.67	15.67	1	0+78+12+652	0+78+12+652	Trypsin	1310000	0.24	0	1	SwissProt	P16070	P16070	CD44 antigen
	363	1	1	15.64	15.64|15.64	6	0+132+11+28	0+132+11+28|0+133+11+28	Trypsin	1190000	1.33	0	1	SwissProt	P19105	P19105|O14950	Myosin regulatory light chain 12A
	364	1	1	15.64	15.64	2	0+343+10+66	0+343+10+66	Trypsin	1610000	3.21	0	1	SwissProt	P14324	P14324	Farnesyl pyrophosphate synthase
	365	2	1	15.51	15.51	8	0+41+15+121	0+41+15+121	Trypsin	1870000	0.96	0	1	SwissProt	P62633	P62633	Cellular nucleic acid-binding protein
	366	2	1	15.41	15.41	4	0+6+14+293	0+6+14+293	Trypsin	244000	1.46	0.33	2	SwissProt	O43765	O43765	Small glutamine-rich tetratricopeptide repeat-containing protein alpha
	367	2	1	15.4	15.4	2	0+116+13+363	0+116+13+363	Trypsin	395000	27.3	16.91	2	SwissProt	O60784	O60784	Target of Myb protein 1
	368	1	1	15.33	15.33	5	0+35+17+257	0+35+17+257	Trypsin	237000	3.76	0	1	SwissProt	Q99439	Q99439	Calponin-2
	369	2	1	15.23	15.23	3	0+380+13+25	0+380+13+25	Trypsin	964000	22.62	0.25	2	SwissProt	P50454	P50454	Serpin H1
	370	1	1	15.22	15.22	7	0+44+17+179	0+44+17+179	Trypsin	600000	1.59	0	1	SwissProt	P51858	P51858	Hepatoma-derived growth factor
	371	1	1	15.18	15.18	4	0+220+12+17	0+220+12+17	Trypsin	1370000	2.04	0	1	SwissProt	Q06323	Q06323	Proteasome activator complex subunit 1
	372	1	1	15.14	15.14|15.14|15.14	7	0+52+17+149	0+52+17+149|0+52+17+149|0+52+17+149	Trypsin	383000	0.19	0	1	SwissProt	P09488	P09488|P46439|Q03013	Glutathione S-transferase Mu 1
	373	2	1	15.11	15.11	5	0+22+21+319	0+22+21+319	Trypsin	1110000	0.92	0.13	2	SwissProt	Q9P035	Q9P035	3-hydroxyacyl-CoA dehydratase 3
	374	3	1	15.06	15.06	3	0+332+12+50	0+332+12+50	Trypsin	4170000	1.45	0.05	2	SwissProt	Q9UQ80	Q9UQ80	Proliferation-associated protein 2G4
	375	3	1	15.03	15.03	10	0+204+25+10	0+204+25+10	Trypsin	2320000	1.88	0.03	2	SwissProt	P54819	P54819	Adenylate kinase 2, mitochondrial
	376	1	1	15.02	15.02	10	0+9+17+134	0+9+17+134	Trypsin	879000	0.82	0	1	SwissProt	Q9NWV4	Q9NWV4	UPF0587 protein C1orf123
	377	2	1	14.97	14.97	1	0+259+6+116	0+259+6+116	Trypsin	6730000	6.65	2.4	2	SwissProt	P06732	P06732	Creatine kinase M-type
	378	3	1	14.75	14.75	6	0+202+14+6	0+202+14+6	Trypsin	2410000	0.79	0.04	2	SwissProt	P04179	P04179	Superoxide dismutase [Mn], mitochondrial
	379	1	1	14.68	14.68	3	0+53+11+265	0+53+11+265	Trypsin	872000	2.48	0	1	SwissProt	Q15417	Q15417	Calponin-3
	380	3	1	14.65	14.65	7	0+46+9+64	0+46+9+64	Trypsin	787000	2.47	1.14	3	SwissProt	O00175	O00175	C-C motif chemokine 24
	381	1	1	14.64	14.64	10	0+40+13+72	0+40+13+72	Trypsin	769000	1.84	0	1	SwissProt	O14737	O14737	Programmed cell death protein 5
	382	1	1	14.6	14.6	12	0+41+11+34	0+41+11+34	Trypsin	97000	1.46	0	1	SwissProt	P49458	P49458	Signal recognition particle 9 kDa protein
	383	3	1	14.59	14.59	3	0+133+9+87	0+133+9+87	Trypsin	1320000	1.62	0.49	2	SwissProt	P68402	P68402	Platelet-activating factor acetylhydrolase IB subunit beta
	384	1	1	14.57	14.57|14.57	4	0+26+12+211	0+26+12+211|0+19+12+212	Trypsin	1920000	1.51	0	1	SwissProt	Q9P0L0	Q9P0L0|O95292	Vesicle-associated membrane protein-associated protein A
	385	1	1	14.55	14.55	1	0+316+15+527	0+316+15+527	Trypsin	377000	1.61	0	1	SwissProt	Q92598	Q92598	Heat shock protein 105 kDa
	386	1	1	14.46	14.46	3	0+676+23+44	0+676+23+44	Trypsin	19500	0	0	1	SwissProt	P54802	P54802	Alpha-N-acetylglucosaminidase
	387	1	1	14.45	14.45	4	0+208+13+45	0+208+13+45	Trypsin	796000	0.35	0	1	SwissProt	Q9Y287	Q9Y287	Integral membrane protein 2B
	388	1	1	14.37	14.37	2	0+126+8+168	0+126+8+168	Trypsin	392000	4.4	0	1	SwissProt	P42126	P42126	3,2-trans-enoyl-CoA isomerase, mitochondrial
	389	1	1	14.36	14.36	7	0+99+12+43	0+99+12+43	Trypsin	1340000	2.17	0	1	SwissProt	Q9UHV9	Q9UHV9	Prefoldin subunit 2
[truncated: 99 more rows]

## Sheet: U2OS-KRIB L to H Run 3
	groupNum	numSpectra	numPepsUnique	scoreUnique	scoresUnique	percentCoverage	coverage_map	coverage_maps	enzyme	totalIntensity	lightOverHeavyRatioMean	stddevLightOverHeavyRatio	numLHRatios	database	accession_number	accession_numbers	entry_name
[truncated: 460 more rows]
