# Supplementary material for: Progression of Osteosarcoma from a Non-Metastatic to a Metastatic Phenotype Is Causally Associated with Activation of an Autocrine and Paracrine uPA Axis
Source: PLoS One. 2015 Aug 28;10(8):e0133592. doi: 10.1371/journal.pone.0133592 (PMC4552671; doi:10.1371/journal.pone.0133592)
Supplement: S5 Table — Plasma membrane proteins of SILAC-labelled metastatic (KHOS, KRIB) and non-metastatic (HOS, U2OS) OS cells were examined by quantitative proteomic analysis. Three biological replicates were analysed in three independent runs. Analysis shows inverted (i.e. light to heavy) ratios for the comparisons metastatic vs. non-metastatic comparisons. (XLSX) [file pone.0133592.s010.xlsx]

## Sheet: Met vs nonmet L toH Run 1
	groupNum	numSpectra	numPepsUnique	scoreUnique	scoresUnique	percentCoverage	coverage_map	coverage_maps	enzyme	meanIntensity	heavyOverLightRatio	stddevHeavyOverLightRatio	numHLRatios	protein_mw	protein_pI	species	database	accession_number	accession_numbers	entry_name
	1	151	26	523.2	523.2	61	0+37+21+2+12+24+25+21+49+14+13+3+12+3+54+2+9+13+45+11+17+9+9+24+41+3+20+33+28+19	0+37+21+2+12+24+25+21+49+14+13+3+12+3+54+2+9+13+45+11+17+9+9+24+41+3+20+33+28+19	Trypsin	4370000	1.98	0.57	63	61055	5.7	HUMAN	SwissProt	P10809	P10809	60 kDa heat shock protein, mitochondrial OS=Homo sapiens GN=HSPD1 PE=1 SV=2
	2	39	34	495.69	495.69|19.7	22	0+3+11+2+13+73+8+57+13+101+16+1+15+21+29+29+14+9+15+9+8+158+16+32+22+6+22+87+18+285+16+6+20+14+22+39+27+111+12+5+11+50+16+83+15+3+13+63+11+54+13+6+11+45+24+22+13+18+11+214	0+3+11+2+13+73+8+57+13+101+16+1+15+21+29+29+14+9+15+9+8+158+16+32+22+6+22+87+18+285+16+6+20+14+22+39+27+111+12+5+11+50+16+83+15+3+13+63+11+54+13+6+11+45+24+22+13+18+11+214|0+413+14+1653	Trypsin	828000	3.83	3.45	32	234710	5.84	HUMAN	SwissProt	Q9NZM1	Q9NZM1|O75923	Myoferlin OS=Homo sapiens GN=MYOF PE=1 SV=1
	3	76	30	467.57	467.57	26	0+78+11+25+14+27+15+8+9+15+22+2+18+15+21+34+13+104+18+4+10+50+36+78+13+15+17+67+11+13+9+10+17+149+15+17+9+5+7+48+10+16+15+19+7+60+13+20+14+1+12+69+12+33+7+37	0+78+11+25+14+27+15+8+9+15+22+2+18+15+21+34+13+104+18+4+10+50+36+78+13+15+17+67+11+13+9+10+17+149+15+17+9+5+7+48+10+16+15+19+7+60+13+20+14+1+12+69+12+33+7+37	Trypsin	928000	1.34	0.3	40	157906	5.81	HUMAN	SwissProt	P42704	P42704	Leucine-rich PPR motif-containing protein, mitochondrial OS=Homo sapiens GN=LRPPRC PE=1 SV=3
	4	94	27	458.9	458.9	36	0+75+29+10+11+15+27+52+11+11+11+88+39+53+47+6+12+31+9+58+11+25+9+8+25+17+16+18+10+43+16+43+19+31+37+32+12	0+75+29+10+11+15+27+52+11+11+11+88+39+53+47+6+12+31+9+58+11+25+9+8+25+17+16+18+10+43+16+43+19+31+37+32+12	Trypsin	2760000	20.14	27.02	68	109540	5.31	HUMAN	SwissProt	P15144	P15144	Aminopeptidase N OS=Homo sapiens GN=ANPEP PE=1 SV=4
	5	86	23	433.77	433.77|286.31|90.54|47.35	39	0+60+14+7+15+5+17+5+29+11+18+4+29+92+30+16+15+79+18+10+18+70+11+28+16+4+30+3	0+60+14+7+15+5+17+5+29+11+18+4+29+92+30+16+15+79+18+10+18+70+11+28+16+4+30+3|0+3+22+11+13+7+15+6+11+24+14+11+18+4+28+49+10+53+12+17+14+6+9+4+23+155+11+23+10+63|0+37+13+122+16+114+12+37+9+279|0+38+13+122+16+452	Trypsin	3740000	1.34	0.25	53	72333.3	5.07	HUMAN	SwissProt	P11021	P11021|P11142|P54652|P34931	78 kDa glucose-regulated protein OS=Homo sapiens GN=HSPA5 PE=1 SV=2
	6	81	22	398.58	398.58|126.53|11.53	33	0+43+24+8+9+3+8+7+12+28+14+87+22+4+31+28+20+36+20+10+14+6+14+26+12+25+19+7+9+67+10+16+21+84+10+49	0+43+24+8+9+3+8+7+12+28+14+87+22+4+31+28+20+36+20+10+14+6+14+26+12+25+19+7+9+67+10+16+21+84+10+49|0+41+12+19+35+97+15+87+13+11+7+41+14+332|0+52+9+338	Trypsin	2860000	1.52	0.45	38	92469.3	4.76	HUMAN	SwissProt	P14625	P14625|P08238|Q58FF3	Endoplasmin OS=Homo sapiens GN=HSP90B1 PE=1 SV=1
	7	90	21	387.25	387.25	61	0+94+27+3+31+33+10+3+38+2+18+5+15+2+64+5+72+40+18+9+30+10	0+94+27+3+31+33+10+3+38+2+18+5+15+2+64+5+72+40+18+9+30+10	Trypsin	2360000	2.31	0.88	49	56560.2	5.26	HUMAN	SwissProt	P06576	P06576	ATP synthase subunit beta, mitochondrial OS=Homo sapiens GN=ATP5B PE=1 SV=3
	8	97	17	312.71	312.71|241.31	52	0+10+18+9+10+2+14+5+9+11+27+4+16+17+24+2+18+16+8+13+12+68+11+5+10	0+10+18+9+10+2+14+5+9+11+27+4+16+17+24+2+18+16+8+13+12+68+11+5+10|0+10+18+9+10+41+27+4+16+17+24+36+8+13+12+68+11+5+10	Trypsin	3700000	1.37	0.25	42	38604.2	7.58	HUMAN	SwissProt	P07355	P07355|A6NMY6	Annexin A2 OS=Homo sapiens GN=ANXA2 PE=1 SV=2
	9	26	19	307.34	307.34	21	0+38+38+6+12+103+33+46+41+104+10+95+7+224+30+35+8+42+12+45+47+37+14+154	0+38+38+6+12+103+33+46+41+104+10+95+7+224+30+35+8+42+12+45+47+37+14+154	Trypsin	1080000	9.85	7.48	21	129296	5.16	HUMAN	SwissProt	P17301	P17301	Integrin alpha-2 OS=Homo sapiens GN=ITGA2 PE=1 SV=1
	10	64	16	306.95	306.95	31	0+85+14+8+14+38+14+14+15+4+28+31+19+64+12+17+14+3+11+93+15+28+22+15+32+36+7+26	0+85+14+8+14+38+14+14+15+4+28+31+19+64+12+17+14+3+11+93+15+28+22+15+32+36+7+26	Trypsin	3160000	1.47	0.41	25	73680.9	5.87	HUMAN	SwissProt	P38646	P38646	Stress-70 protein, mitochondrial OS=Homo sapiens GN=HSPA9 PE=1 SV=2
	11	47	18	297.99	297.99	26	0+46+16+5+8+4+12+67+27+13+19+34+11+6+10+4+9+26+23+67+21+10+13+35+23+67+18+144+15+50+8+29+19+18+12+110	0+46+16+5+8+4+12+67+27+13+19+34+11+6+10+4+9+26+23+67+21+10+13+35+23+67+18+144+15+50+8+29+19+18+12+110	Trypsin	1150000	1.15	0.16	25	111336	5.16	HUMAN	SwissProt	Q9Y4L1	Q9Y4L1	Hypoxia up-regulated protein 1 OS=Homo sapiens GN=HYOU1 PE=1 SV=1
	12	36	16	274.65	274.65	25	0+112+15+37+18+195+23+169+19+22+17+26+21+10+14+6+16+64+21+59+44+6+30	0+112+15+37+18+195+23+169+19+22+17+26+21+10+14+6+16+64+21+59+44+6+30	Trypsin	1650000	0.93	0.12	19	106874	5.73	HUMAN	SwissProt	Q14697	Q14697	Neutral alpha-glucosidase AB OS=Homo sapiens GN=GANAB PE=1 SV=3
	13	40	16	273.63	273.63	44	0+94+25+28+26+10+31+20+37+25+33+6+9+7+12+3+13+54+27+11+11+23	0+94+25+28+26+10+31+20+37+25+33+6+9+7+12+3+13+54+27+11+11+23	Trypsin	3450000	1.17	0.26	19	56782.7	5.99	HUMAN	SwissProt	P30101	P30101	Protein disulfide-isomerase A3 OS=Homo sapiens GN=PDIA3 PE=1 SV=4
	14	76	14	270.19	270.19	56	0+26+19+7+22+4+26+61+20+6+38+12+55+18+10+14	0+26+19+7+22+4+26+61+20+6+38+12+55+18+10+14	Trypsin	2740000	1.48	0.47	31	35503.5	8.92	HUMAN	SwissProt	P40926	P40926	Malate dehydrogenase, mitochondrial OS=Homo sapiens GN=MDH2 PE=1 SV=3
	15	97	13	269.02	269.02|269.02|130.63|127.94|127.94|104.51|91.72|84.63|83.26|40.73	53	0+28+11+45+29+34+30+6+8+5+10+9+39+2+28+6+22+3+11+33+13+3	0+28+11+45+29+34+30+6+8+5+10+9+39+2+28+6+22+3+11+33+13+3|0+28+11+45+29+34+30+6+8+5+10+9+39+2+28+6+22+3+11+33+13+3|0+728+11+45+29+102+39+105+13+3|0+30+11+29+27+88+8+47+16+61+11+33+13+3|0+30+11+29+27+88+8+47+16+61+11+33+13+3|0+30+11+29+16+99+8+47+16+61+11+33+13+3|0+29+11+29+16+99+8+47+16+61+11+49|0+84+29+125+16+105+13+3|0+728+11+45+11+143+16+105+13+3|0+184+8+47+16+121	Trypsin	6500000	0.92	0.14	44	41793.1	5.31	HUMAN	SwissProt	P63261	P63261|P60709|Q6S8J3|P68133|P68032|P62736|P63267|Q9BYX7|A5A3E0|Q562R1	Actin, cytoplasmic 2 OS=Homo sapiens GN=ACTG1 PE=1 SV=1
	16	56	15	266.31	266.31	40	0+45+38+20+20+10+28+33+10+14+12+75+11+18+13+55+14+25+22+9+21+13+21+12+14	0+45+38+20+20+10+28+33+10+14+12+75+11+18+13+55+14+25+22+9+21+13+21+12+14	Trypsin	2720000	1.96	0.7	29	59750.9	9.16	HUMAN	SwissProt	P25705	P25705	ATP synthase subunit alpha, mitochondrial OS=Homo sapiens GN=ATP5A1 PE=1 SV=1
	17	32	15	259.7	259.7	35	0+48+32+36+53+24+39+49+13+25+8+27+17+20+22+61+14+36+12+63+8	0+48+32+36+53+24+39+49+13+25+8+27+17+20+22+61+14+36+12+63+8	Trypsin	1280000	1.38	0.36	17	68569.7	5.96	HUMAN	SwissProt	P04843	P04843	Dolichyl-diphosphooligosaccharide--protein glycosyltransferase subunit 1 OS=Homo sapiens GN=RPN1 PE=1 SV=1
	18	28	15	254.9	254.9|177.49|64.4|33.79	21	0+35+11+87+14+27+11+35+34+27+10+1+8+46+13+17+11+115+14+49+12+107+20+10+24+3+11+140	0+35+11+87+14+27+11+35+34+27+10+1+8+46+13+17+11+115+14+49+12+107+20+10+24+3+11+140|0+54+11+87+14+27+11+51+18+27+10+85+11+91+15+183+28+10+24+154|0+42+11+87+14+145+8+76+11+500|0+49+11+87+14+740	Trypsin	1200000	1.19	0.34	20	103058	5.25	HUMAN	SwissProt	P12814	P12814|O43707|P35609|Q08043	Alpha-actinin-1 OS=Homo sapiens GN=ACTN1 PE=1 SV=2
	19	52	15	249.89	249.89	24	0+6+16+112+21+170+14+35+8+3+24+9+21+38+9+9+13+6+17+82+10+57+13+5+19+43	0+6+16+112+21+170+14+35+8+3+24+9+21+38+9+9+13+6+17+82+10+57+13+5+19+43	Trypsin	892000	0.85	0.27	24	84871.8	6.18	HUMAN	SwissProt	P02786	P02786	Transferrin receptor protein 1 OS=Homo sapiens GN=TFRC PE=1 SV=2
	20	29	15	244.59	244.59	27	0+166+21+3+15+30+14+18+12+16+8+6+17+11+13+110+29+4+12+14+12+79+15+9+10+2+14+4+12+43+9+35	0+166+21+3+15+30+14+18+12+16+8+6+17+11+13+110+29+4+12+14+12+79+15+9+10+2+14+4+12+43+9+35	Trypsin	1100000	1.73	0.33	18	83000.1	9.16	HUMAN	SwissProt	P40939	P40939	Trifunctional enzyme subunit alpha, mitochondrial OS=Homo sapiens GN=HADHA PE=1 SV=2
	21	49	14	236.99	236.99	29	0+226+19+2+8+11+32+5+26+67+20+13+22+59+14+10+21+37+11+10+12+5	0+226+19+2+8+11+32+5+26+67+20+13+22+59+14+10+21+37+11+10+12+5	Trypsin	2450000	1.76	0.41	18	67994.3	4.89	HUMAN	SwissProt	P08195	P08195	4F2 cell-surface antigen heavy chain OS=Homo sapiens GN=SLC3A2 PE=1 SV=3
	22	41	12	233.65	233.65	23	0+61+26+83+23+6+6+87+19+48+21+2+33+30+14+133	0+61+26+83+23+6+6+87+19+48+21+2+33+30+14+133	Trypsin	3070000	1.46	0.88	17	67568.6	4.47	HUMAN	SwissProt	P27824	P27824	Calnexin OS=Homo sapiens GN=CANX PE=1 SV=2
	23	60	13	227.07	227.07	54	0+45+6+8+8+4+13+11+14+13+7+2+34+6+9+10+26	0+45+6+8+8+4+13+11+14+13+7+2+34+6+9+10+26	Trypsin	3880000	1.16	0.16	24	23742.7	9.42	HUMAN	SwissProt	P23284	P23284	Peptidyl-prolyl cis-trans isomerase B OS=Homo sapiens GN=PPIB PE=1 SV=2
	24	40	13	224.68	224.68	38	0+81+16+23+10+2+30+8+37+15+25+7+9+22+23+8+10+24+20+39+15+84	0+81+16+23+10+2+30+8+37+15+25+7+9+22+23+8+10+24+20+39+15+84	Trypsin	2560000	1.68	0.33	18	57116.6	4.76	HUMAN	SwissProt	P07237	P07237	Protein disulfide-isomerase OS=Homo sapiens GN=P4HB PE=1 SV=3
	25	46	14	221.71	221.71|17.88|13.11|13.11|13.11|13.11|13.11	36	0+36+28+14+19+32+10+6+10+20+9+12+11+15+13+47+10+2+10+17+13+47+9+20+29+27	0+36+28+14+19+32+10+6+10+20+9+12+11+15+13+47+10+2+10+17+13+47+9+20+29+27|0+278+10+182|0+383+9+634|0+382+9+525|0+370+9+164|0+377+9+113|0+386+9+75	Trypsin	2520000	2.19	0.96	23	53651.9	5.06	HUMAN	SwissProt	P08670	P08670|P41219|P12036|P07197|P07196|Q16352|P17661	Vimentin OS=Homo sapiens GN=VIM PE=1 SV=4
	26	22	12	215.75	215.75	14	0+105+20+48+15+21+15+164+8+209+13+18+7+4+9+103+10+44+8+5+15+68+18+104+16+16	0+105+20+48+15+21+15+164+8+209+13+18+7+4+9+103+10+44+8+5+15+68+18+104+16+16	Trypsin	922000	1.07	0.21	12	121724	9.48	HUMAN	SwissProt	O00159	O00159	Myosin-Ic OS=Homo sapiens GN=MYO1C PE=1 SV=3
	27	33	14	214.73	214.73|82.88|72.44|55.07|39.73|28.37	16	0+45+8+109+11+54+13+190+14+1+13+18+11+7+14+104+13+22+11+13+21+6+28+40+7+250	0+45+8+109+11+54+13+190+14+1+13+18+11+7+14+104+13+22+11+13+21+6+28+40+7+250|0+152+11+439+13+22+11+40+28+40+7+250|0+160+11+438+13+73+28+40+7+250|0+170+11+437+13+73+9+59+7+250|0+627+13+73+9+59+7+251|0+623+13+141+7+251	Trypsin	933000	1.18	0.26	17	112897	5.33	HUMAN	SwissProt	P05023	P05023|P13637|P50993|Q13733|P54707|P20648	Sodium/potassium-transporting ATPase subunit alpha-1 OS=Homo sapiens GN=ATP1A1 PE=1 SV=1
	28	24	12	213.52	213.52	21	0+71+8+108+8+52+17+14+8+30+15+41+10+77+21+12+15+5+19+7+12+6+11+88	0+71+8+108+8+52+17+14+8+30+15+41+10+77+21+12+15+5+19+7+12+6+11+88	Trypsin	1430000	2.28	0.52	14	70390.5	8.92	HUMAN	SwissProt	P49748	P49748	Very long-chain specific acyl-CoA dehydrogenase, mitochondrial OS=Homo sapiens GN=ACADVL PE=1 SV=1
	29	24	13	213.13	213.13|124.21|100.54	24	0+27+8+5+20+23+50+47+13+44+9+16+11+6+14+119+15+150	0+27+8+5+20+23+50+47+13+44+9+16+11+6+14+119+15+150|0+27+8+18+7+23+24+130+9+16+11+154+8+151|0+27+8+65+7+130+9+16+11+6+14+290	Trypsin	2670000	2.77	1.18	17	67820.4	6.07	HUMAN	SwissProt	P26038	P26038|P15311|P35241	Moesin OS=Homo sapiens GN=MSN PE=1 SV=3
	30	97	10	210.47	210.47	52	0+66+18+2+21+10+22+23+24+14+15+19+14+23+63+1	0+66+18+2+21+10+22+23+24+14+15+19+14+23+63+1	Trypsin	4540000	7.44	5.03	65	36053.4	8.57	HUMAN	SwissProt	P04406	P04406	Glyceraldehyde-3-phosphate dehydrogenase OS=Homo sapiens GN=GAPDH PE=1 SV=3
	31	22	11	207.59	207.59	26	0+133+15+10+18+10+11+16+12+8+31+52+9+3+13+11+10+110+11	0+133+15+10+18+10+11+16+12+8+31+52+9+3+13+11+10+110+11	Trypsin	2530000	0.04	0.06	16	53704.5	5.52	HUMAN	SwissProt	P05787	P05787	Keratin, type II cytoskeletal 8 OS=Homo sapiens GN=KRT8 PE=1 SV=7
	32	39	12	206.98	206.98	22	0+105+17+2+10+29+11+7+21+26+10+34+74+42+10+153+11+114+16+106	0+105+17+2+10+29+11+7+21+26+10+34+74+42+10+153+11+114+16+106	Trypsin	1570000	2.41	0.62	19	88415.9	5.27	HUMAN	SwissProt	P05556	P05556	Integrin beta-1 OS=Homo sapiens GN=ITGB1 PE=1 SV=2
	33	22	13	206.19	206.19|69.92	9	0+176+12+39+18+52+23+187+12+106+12+161+8+50+9+145+24+181+30+152+9+103+7+159	0+176+12+39+18+52+23+187+12+106+12+161+8+50+9+145+24+181+30+152+9+103+7+159|0+176+12+319+12+279+8+204+24+606	Trypsin	765000	1.5	1.13	14	191616	5.48	HUMAN	SwissProt	Q00610	Q00610|P53675	Clathrin heavy chain 1 OS=Homo sapiens GN=CLTC PE=1 SV=5
	34	13	12	198.59	198.59	26	0+97+36+3+9+2+32+35+13+35+23+56+13+126+8+29+17+40	0+97+36+3+9+2+32+35+13+35+23+56+13+126+8+29+17+40	Trypsin	1590000	24.79	32.13	11	63368.1	6.58	HUMAN	SwissProt	P21589	P21589	5'-nucleotidase OS=Homo sapiens GN=NT5E PE=1 SV=1
	35	32	10	192.1	192.1	60	0+11+24+8+27+13+22+12+11+5+10+14+20+42+34+2+17	0+11+24+8+27+13+22+12+11+5+10+14+20+42+34+2+17	Trypsin	1660000	1.21	0.14	14	29804.2	5.57	HUMAN	SwissProt	P35232	P35232	Prohibitin OS=Homo sapiens GN=PHB PE=1 SV=1
	36	17	12	189.76	189.76|40.77	19	0+122+13+5+31+13+20+73+14+23+9+41+23+79+22+11+10+73+18+283+16+30+14+65+12+3	0+122+13+5+31+13+20+73+14+23+9+41+23+79+22+11+10+73+18+283+16+30+14+65+12+3|0+109+13+179+9+176+10+514	Trypsin	588000	1.84	0.6	12	115936	6.4	HUMAN	SwissProt	Q02218	Q02218|Q9ULD0	2-oxoglutarate dehydrogenase, mitochondrial OS=Homo sapiens GN=OGDH PE=1 SV=3
	37	52	10	185.98	185.98|150.04|118.05|24.51	40	0+10+13+10+10+20+9+8+12+19+27+50+11+45+15+13+24+2	0+10+13+10+10+20+9+8+12+19+27+50+11+45+15+13+24+2|0+10+13+10+10+20+9+8+12+19+27+50+11+73+24+2|0+33+10+37+12+19+27+50+11+73+24+2|0+92+12+211	Trypsin	3820000	1.47	0.48	25	32895.4	9.76	HUMAN	SwissProt	P05141	P05141|P12236|P12235|Q9H0C2	ADP/ATP translocase 2 OS=Homo sapiens GN=SLC25A5 PE=1 SV=6
	38	38	11	182.46	182.46	34	0+111+11+62+69+14+20+26+28+7+9+35+7+13	0+111+11+62+69+14+20+26+28+7+9+35+7+13	Trypsin	3030000	2.06	0.65	19	44552.5	6.1	HUMAN	SwissProt	P07339	P07339	Cathepsin D OS=Homo sapiens GN=CTSD PE=1 SV=1
	39	23	10	178.96	178.96	28	0+104+16+49+13+56+33+29+11+4+12+24+10+34+16+18+18+5	0+104+16+49+13+56+33+29+11+4+12+24+10+34+16+18+18+5	Trypsin	3000000	1.33	0.25	12	49541.8	7.26	HUMAN	SwissProt	P49411	P49411	Elongation factor Tu, mitochondrial OS=Homo sapiens GN=TUFM PE=1 SV=2
	40	23	10	176.92	176.92	45	0+24+12+37+25+13+31+1+8+11+60+2+24+74+29+66	0+24+12+37+25+13+31+1+8+11+60+2+24+74+29+66	Trypsin	3520000	1.36	0.39	9	48141.8	4.29	HUMAN	SwissProt	P27797	P27797	Calreticulin OS=Homo sapiens GN=CALR PE=1 SV=1
	41	30	10	176.77	176.77|52.55	50	0+20+8+6+19+43+14+10+19+24+34+3+18+18+30+17	0+20+8+6+19+43+14+10+19+24+34+3+18+18+30+17|0+96+13+54+11+82+10+17	Trypsin	3810000	1.74	0.37	16	30772.7	8.62	HUMAN	SwissProt	P21796	P21796|Q9Y277	Voltage-dependent anion-selective channel protein 1 OS=Homo sapiens GN=VDAC1 PE=1 SV=2
	42	26	10	174.81	174.81	62	0+9+43+17+10+5+15+31+96+35	0+9+43+17+10+5+15+31+96+35	Trypsin	650000	1.04	0.14	12	26923.2	7.65	HUMAN	SwissProt	Q99714	Q99714	3-hydroxyacyl-CoA dehydrogenase type-2 OS=Homo sapiens GN=HSD17B10 PE=1 SV=3
	43	21	9	167.73	167.73	32	0+46+40+47+15+46+19+50+17+20+8+11+13+48+25+13	0+46+40+47+15+46+19+50+17+20+8+11+13+48+25+13	Trypsin	1860000	0.58	0.14	11	46440.8	8.75	HUMAN	SwissProt	P50454	P50454	Serpin H1 OS=Homo sapiens GN=SERPINH1 PE=1 SV=2
	44	15	10	167.39	167.39|94.44	21	0+114+12+55+15+24+28+43+13+36+28+20+14+93+10+97+17+15+13+57	0+114+12+55+15+24+28+43+13+36+28+20+14+93+10+97+17+15+13+57|0+87+25+97+15+90+13+11+7+41+14+332	Trypsin	1280000	1.23	0.2	14	80110.4	8.3	HUMAN	SwissProt	Q12931	Q12931|P07900	Heat shock protein 75 kDa, mitochondrial OS=Homo sapiens GN=TRAP1 PE=1 SV=3
	45	37	9	167.26	167.26|167.26|72.16	30	0+5+15+64+12+38+12+72+72+105+28+39	0+5+15+64+12+38+12+72+72+105+28+39|0+5+15+64+12+38+12+72+72+105+28+39|0+5+15+114+12+101+19+197	Trypsin	2800000	1.02	0.09	7	50185.3	9.15	HUMAN	SwissProt	Q5VTE0	Q5VTE0|P68104|Q05639	Elongation factor 1-alpha 1 OS=Homo sapiens GN=EEF1A1 PE=1 SV=1
	46	31	10	165.94	165.94|58.93|58.79	52	0+5+37+31+24+5+15+18+12+2+12+28	0+5+37+31+24+5+15+18+12+2+12+28|0+5+37+31+15+101|0+5+37+93+12+42	Trypsin	1650000	14.84	15.87	17	21656	6.33	HUMAN	SwissProt	P01116	P01116|P01112|P01111	GTPase KRas OS=Homo sapiens GN=KRAS PE=1 SV=1
	47	15	10	160.58	160.58|34.25	19	0+124+7+6+21+38+18+87+13+44+23+49	0+124+7+6+21+38+18+87+13+44+23+49|0+90+9+51+9+241	Trypsin	2750000	0.03	0.04	11	48058	5.34	HUMAN	SwissProt	P05783	P05783|P08727	Keratin, type I cytoskeletal 18 OS=Homo sapiens GN=KRT18 PE=1 SV=2
	48	17	11	159.47	159.47	8	0+80+8+73+13+364+47+339+11+33+29+147+11+30+9+196+7+260	0+80+8+73+13+364+47+339+11+33+29+147+11+30+9+196+7+260	Trypsin	635000	0.99	0.13	11	189253	6.08	HUMAN	SwissProt	P46940	P46940	Ras GTPase-activating-like protein IQGAP1 OS=Homo sapiens GN=IQGAP1 PE=1 SV=1
	49	28	9	156.99	156.99	39	0+24+13+17+30+13+26+8+11+5+18+105+19+10	0+24+13+17+30+13+26+8+11+5+18+105+19+10	Trypsin	3010000	1.12	0.1	11	33296.5	9.83	HUMAN	SwissProt	Q99623	Q99623	Prohibitin-2 OS=Homo sapiens GN=PHB2 PE=1 SV=2
	50	18	10	154.77	154.77|77.55	47	0+7+11+50+9+10+16+5+33+5+19+21	0+7+11+50+9+10+16+5+33+5+19+21|0+68+9+31+24+14+19+21	Trypsin	1150000	2.27	0.55	9	21539.2	8.67	HUMAN	SwissProt	Q9NVJ2	Q9NVJ2|Q96BM9	ADP-ribosylation factor-like protein 8B OS=Homo sapiens GN=ARL8B PE=1 SV=1
	51	35	9	153.37	153.37	52	0+10+21+7+10+7+24+18+29+20+25+36	0+10+21+7+10+7+24+18+29+20+25+36	Trypsin	897000	1.09	0.11	13	23489.9	6.39	HUMAN	SwissProt	P51149	P51149	Ras-related protein Rab-7a OS=Homo sapiens GN=RAB7A PE=1 SV=1
	52	20	10	150.17	150.17	32	0+59+22+44+14+46+42+82+29+58+8+3+23	0+59+22+44+14+46+42+82+29+58+8+3+23	Trypsin	2100000	1.29	0.23	11	47475.8	9.13	HUMAN	SwissProt	P00505	P00505	Aspartate aminotransferase, mitochondrial OS=Homo sapiens GN=GOT2 PE=1 SV=2
	53	25	10	149.52	149.52|124.92|96.15|94.94|94.94|65|26.88|26.88|26.88|26.88|12.51|12.51	32	0+2+17+27+12+45+18+41+12+42+25+11+24+6+15+12+9+6+12+108	0+2+17+27+12+45+18+41+12+42+25+11+24+6+15+12+9+6+12+108|0+2+17+84+18+41+12+42+25+11+24+33+9+6+12+109|0+2+17+143+12+42+25+11+24+33+9+126|0+2+17+84+18+95+25+11+24+48+12+109|0+2+17+84+18+95+25+11+24+48+12+109|0+2+17+84+18+41+12+78+10+188|0+252+24+170|0+252+24+168|0+252+24+168|0+180+24+168|0+252+10+189|0+252+10+172	Trypsin	929000	1.05	0.14	14	49671.1	4.78	HUMAN	SwissProt	P07437	P07437|P68371|P04350|Q9BVA1|Q13885|Q13509|Q9BUF5|Q3ZCM7|A6NNZ2|A6NKZ8|Q9H4B7|Q99867	Tubulin beta chain OS=Homo sapiens GN=TUBB PE=1 SV=2
	54	22	9	149.5	149.5	21	0+78+24+59+16+169+9+57+17+62+41+8+11+3+12+36	0+78+24+59+16+169+9+57+17+62+41+8+11+3+12+36	Trypsin	999000	1.04	0.16	11	66022.8	5.63	HUMAN	SwissProt	Q07065	Q07065	Cytoskeleton-associated protein 4 OS=Homo sapiens GN=CKAP4 PE=1 SV=2
	55	23	9	149.22	149.22|20.39	27	0+82+13+87+14+4+14+5+11+15+17+52+26+28+21+9+11+85+10	0+82+13+87+14+4+14+5+11+15+17+52+26+28+21+9+11+85+10|0+159+14+310	Trypsin	1270000	1.48	0.48	12	55993.3	8.76	HUMAN	SwissProt	P34897	P34897|P34896	Serine hydroxymethyltransferase, mitochondrial OS=Homo sapiens GN=SHMT2 PE=1 SV=3
	56	26	8	149.07	149.07	39	0+31+8+6+19+10+11+22+13+65+23+27+42+17	0+31+8+6+19+10+11+22+13+65+23+27+42+17	Trypsin	4360000	1.3	0.47	11	31566.7	7.5	HUMAN	SwissProt	P45880	P45880	Voltage-dependent anion-selective channel protein 2 OS=Homo sapiens GN=VDAC2 PE=1 SV=2
	57	13	9	146.69	146.69	17	0+119+22+24+19+62+10+93+13+29+9+133+10+16+11+26+16+33	0+119+22+24+19+62+10+93+13+29+9+133+10+16+11+26+16+33	Trypsin	1330000	2.06	0.69	7	72932.8	4.96	HUMAN	SwissProt	P13667	P13667	Protein disulfide-isomerase A4 OS=Homo sapiens GN=PDIA4 PE=1 SV=2
	58	11	9	146.48	146.48|17.28|17.28	5	0+76+11+92+11+150+15+603+15+34+25+39+16+377+13+487+29+654	0+76+11+92+11+150+15+603+15+34+25+39+16+377+13+487+29+654|0+69+11+2645|0+49+11+2542	Trypsin	419000	0.47	0.13	8	280740	5.71	HUMAN	SwissProt	P21333	P21333|Q14315|O75369	Filamin-A OS=Homo sapiens GN=FLNA PE=1 SV=4
	59	10	8	145.19	145.19	37	0+46+13+26+16+25+13+7+12+29+16+29+17+45+37+2	0+46+13+26+16+25+13+7+12+29+16+29+17+45+37+2	Trypsin	1020000	46.17	58.89	10	35079.8	8.62	HUMAN	SwissProt	P13804	P13804	Electron transfer flavoprotein subunit alpha, mitochondrial OS=Homo sapiens GN=ETFA PE=1 SV=1
	60	17	9	141.91	141.91|13.35	60	0+16+19+33+24+1+16+1+10+8+8+4+11+7+32+9	0+16+19+33+24+1+16+1+10+8+8+4+11+7+32+9|0+139+11+48	Trypsin	1120000	1.76	0.81	8	22110.5	8.27	HUMAN	SwissProt	Q06830	Q06830|P32119	Peroxiredoxin-1 OS=Homo sapiens GN=PRDX1 PE=1 SV=1
	61	23	8	141.51	141.51	25	0+79+18+112+11+3+58+58	0+79+18+112+11+3+58+58	Trypsin	1310000	6.37	3.17	15	37821.8	5.88	HUMAN	SwissProt	P07858	P07858	Cathepsin B OS=Homo sapiens GN=CTSB PE=1 SV=3
	62	15	8	140.84	140.84|15.33|15.33|15.33|15.33|15.33|15.33|15.33	10	0+93+6+558+20+28+16+22+11+8+16+85+10+21+13+50+9+10	0+93+6+558+20+28+16+22+11+8+16+85+10+21+13+50+9+10|0+750+11+294|0+801+11+223|0+762+11+225|0+762+11+225|0+748+11+225|0+750+11+225|0+744+11+232	Trypsin	857000	2.31	0.94	9	108267	5.86	HUMAN	SwissProt	P29317	P29317|P29323|Q9UF33|Q15375|P54753|P54762|P54764|P54760	Ephrin type-A receptor 2 OS=Homo sapiens GN=EPHA2 PE=1 SV=2
	63	15	8	136.09	136.09|15.52	8	0+41+12+395+29+9+17+77+10+2+9+474+6+78+24+31	0+41+12+395+29+9+17+77+10+2+9+474+6+78+24+31|0+481+10+627	Trypsin	1010000	8.35	6.51	10	136045	6.26	HUMAN	SwissProt	Q9Y6M7	Q9Y6M7|Q6U841	Sodium bicarbonate cotransporter 3 OS=Homo sapiens GN=SLC4A7 PE=1 SV=2
	64	28	8	134.44	134.44	50	0+24+12+9+11+4+8+11+14+3+7	0+24+12+9+11+4+8+11+14+3+7	Trypsin	6230000	0.64	0.2	9	11367.4	11.36	HUMAN	SwissProt	P62805	P62805	Histone H4 OS=Homo sapiens GN=HIST1H4A PE=1 SV=2
	65	16	9	133.36	133.36	31	0+46+11+13+18+65+29+7+61+94+15+21+11+65	0+46+11+13+18+65+29+7+61+94+15+21+11+65	Trypsin	2050000	1.18	0.17	9	50801.1	6.09	HUMAN	SwissProt	P39656	P39656	Dolichyl-diphosphooligosaccharide--protein glycosyltransferase 48 kDa subunit OS=Homo sapiens GN=DDOST PE=1 SV=4
	66	19	7	133.17	133.17|77.36|61.1|61.1|51.84|32.94|18.89|18.89|18.89|18.89|18.89|18.89	27	0+35+11+24+30+62+15+101+29+11+13+24	0+35+11+24+30+62+15+101+29+11+13+24|0+35+11+24+16+75+15+141+13+24|0+685+11+148+10+54+9+43+16+61|0+42+11+148+10+54+9+43+16+61|0+35+11+24+16+231+13+24|0+50+11+79+10+227|0+44+11+326|0+59+11+311|0+35+11+308|0+35+11+308|0+35+11+308|0+31+11+308	Trypsin	1720000	1.82	0.66	21	40451.1	5.34	HUMAN	SwissProt	P04899	P04899|P08754|Q5JWF2|P63092|P63096|Q14344|P38405|Q03113|A8MTJ3|P19087|P09471|P11488	Guanine nucleotide-binding protein G(i) subunit alpha-2 OS=Homo sapiens GN=GNAI2 PE=1 SV=3
	67	11	9	130.03	130.03	10	0+203+19+9+10+118+8+151+18+15+10+190+11+224+9+11+15+39+16+60	0+203+19+9+10+118+8+151+18+15+10+190+11+224+9+11+15+39+16+60	Trypsin	673000	1.44	0.14	8	131986	9.43	HUMAN	SwissProt	O43795	O43795	Myosin-Ib OS=Homo sapiens GN=MYO1B PE=1 SV=3
	68	11	7	128.21	128.21	14	0+124+11+7+7+18+10+19+23+219+26+64	0+124+11+7+7+18+10+19+23+219+26+64	Trypsin	1160000	1.29	0.46	7	59425.8	4.33	HUMAN	SwissProt	P14314	P14314	Glucosidase 2 subunit beta OS=Homo sapiens GN=PRKCSH PE=1 SV=2
	69	35	7	127.2	127.2	36	0+83+8+57+18+4+37+10+31+8	0+83+8+57+18+4+37+10+31+8	Trypsin	2420000	1.6	0.47	13	27692.8	7.67	HUMAN	SwissProt	P30048	P30048	Thioredoxin-dependent peroxide reductase, mitochondrial OS=Homo sapiens GN=PRDX3 PE=1 SV=3
	70	11	8	125.73	125.73	10	0+158+11+132+10+133+28+28+11+6+12+52+13+96+11+258	0+158+11+132+10+133+28+28+11+6+12+52+13+96+11+258	Trypsin	597000	1.81	0.98	8	106490	6.01	HUMAN	SwissProt	P36776	P36776	Lon protease homolog, mitochondrial OS=Homo sapiens GN=LONP1 PE=1 SV=2
	71	20	7	124.8	124.8	44	0+26+25+22+11+16+36+26+10+4+12+25	0+26+25+22+11+16+36+26+10+4+12+25	Trypsin	1270000	1.96	0.86	10	23277.4	9.97	HUMAN	SwissProt	P48047	P48047	ATP synthase subunit O, mitochondrial OS=Homo sapiens GN=ATP5O PE=1 SV=1
	72	25	6	124.33	124.33	31	0+80+14+10+15+35+20+6+40+62	0+80+14+10+15+35+20+6+40+62	Trypsin	3180000	1.14	0.16	7	31362.4	4.74	HUMAN	SwissProt	Q07021	Q07021	Complement component 1 Q subcomponent-binding protein, mitochondrial OS=Homo sapiens GN=C1QBP PE=1 SV=1
	73	9	7	123.3	123.3	28	0+60+14+30+18+5+24+28+17+57+15+38	0+60+14+30+18+5+24+28+17+57+15+38	Trypsin	1140000	2.12	0.55	6	34193.7	6.07	HUMAN	SwissProt	P50897	P50897	Palmitoyl-protein thioesterase 1 OS=Homo sapiens GN=PPT1 PE=1 SV=1
	74	16	7	122.96	122.96	26	0+77+25+16+14+84+15+33+24+25+9+51+13+6+17+31	0+77+25+16+14+84+15+33+24+25+9+51+13+6+17+31	Trypsin	1500000	1.4	0.36	9	48121.6	4.95	HUMAN	SwissProt	Q15084	Q15084	Protein disulfide-isomerase A6 OS=Homo sapiens GN=PDIA6 PE=1 SV=1
	75	12	7	116.64	116.64	34	0+28+14+27+18+24+23+19+20+70+15+31+15+38+22	0+28+14+27+18+24+23+19+20+70+15+31+15+38+22	Trypsin	1560000	1.64	0.41	6	39420.2	8.3	HUMAN	SwissProt	P04075	P04075	Fructose-bisphosphate aldolase A OS=Homo sapiens GN=ALDOA PE=1 SV=2
	76	11	7	115.07	115.07	17	0+148+11+99+17+60+19+57+18+18+16+38+23+84	0+148+11+99+17+60+19+57+18+18+16+38+23+84	Trypsin	772000	2.19	0.35	9	67455.2	6.75	HUMAN	SwissProt	O94826	O94826	Mitochondrial import receptor subunit TOM70 OS=Homo sapiens GN=TOMM70A PE=1 SV=1
	77	27	7	114.51	114.51|79.21|78.87|67.24|56.39|48.62|40.49|40.49|36.23|36.23|36.23|36.23|15.54|15.54|15.54|15.54|15.54|15.54|15.54|15.54|15.54|15.54|15.54|15.54|15.54|15.54	49	0+10+11+37+11+10+29+29+33+2+15+14	0+10+11+37+11+10+29+29+33+2+15+14|0+13+11+37+11+31+8+29+33+32|0+10+11+37+11+31+8+29+33+31|0+10+11+37+11+25+10+49+14+36|0+11+11+37+11+91+11+28|0+61+11+10+13+15+15+90|0+15+11+37+11+41+12+81|0+15+11+37+11+41+12+81|0+10+11+37+11+143|0+10+11+37+11+138|0+10+11+37+11+138|0+10+11+37+11+132|0+92+11+141|0+80+11+136|0+83+11+135|0+63+11+143|0+72+11+137|0+80+11+132|0+72+11+136|0+59+11+143|0+72+11+136|0+58+11+…	Trypsin	1670000	1.52	0.53	20	22171.3	5.55	HUMAN	SwissProt	Q9H0U4	Q9H0U4|P62820|Q92928|P51153|P61026|P61106|P20340|Q9NRW1|P59190|P61006|Q92930|Q15286|Q6IQ22|Q96E17|Q9H082|Q14964|P20336|Q96AX2|P20337|Q96DA2|O95716|P20338|P61018|Q86YS6|Q15771|A6NDJ8	Ras-related protein Rab-1B OS=Homo sapiens GN=RAB1B PE=1 SV=1
	78	17	8	113.52	113.52|97.61	17	0+68+8+31+16+28+32+119+16+162+16+31+8+23	0+68+8+31+16+28+32+119+16+162+16+31+8+23|0+68+8+31+16+28+32+119+16+209+8+23	Trypsin	1280000	2.12	0.34	12	61398.2	7.66	HUMAN	SwissProt	P00367	P00367|P49448	Glutamate dehydrogenase 1, mitochondrial OS=Homo sapiens GN=GLUD1 PE=1 SV=2
	79	14	7	111.56	111.56	19	0+93+17+172+14+100+33+44+9+50+15+5+22+47+15+11	0+93+17+172+14+100+33+44+9+50+15+5+22+47+15+11	Trypsin	841000	1.3	0.29	8	68997.1	7.96	HUMAN	SwissProt	P10515	P10515	Dihydrolipoyllysine-residue acetyltransferase component of pyruvate dehydrogenase complex, mitochondrial OS=Homo sapiens GN=DLAT PE=1 SV=3
	80	13	7	109.87	109.87	29	0+22+9+26+12+4+8+67+10+32+5+17+17+1+11+6	0+22+9+26+12+4+8+67+10+32+5+17+17+1+11+6	Trypsin	821000	1.44	0.3	6	27978.3	9.76	HUMAN	SwissProt	P57088	P57088	Transmembrane protein 33 OS=Homo sapiens GN=TMEM33 PE=1 SV=2
	81	17	7	109.71	109.71|109.71|90.13|60.81|60.81|49.18|34.18|19.58	22	0+40+20+4+15+33+9+108+14+21+16+46+10+16+18+81	0+40+20+4+15+33+9+108+14+21+16+46+10+16+18+81|0+40+20+4+15+33+9+108+14+21+16+46+10+16+18+79|0+40+20+4+15+33+9+143+16+46+10+16+18+81|0+40+20+204+16+46+10+16+18+80|0+40+20+204+16+46+10+16+18+80|0+229+14+21+16+72+18+78|0+229+14+109+18+79|0+168+14+59	Trypsin	1390000	0.95	0.14	7	50151.9	4.94	HUMAN	SwissProt	P68363	P68363|Q9BQE3|Q71U36|Q13748|Q6PEY2|P68366|Q9NY65|Q9H853	Tubulin alpha-1B chain OS=Homo sapiens GN=TUBA1B PE=1 SV=1
	82	12	7	108.05	108.05	11	0+184+19+143+13+30+14+312+16+45+34+63+13+24	0+184+19+143+13+30+14+312+16+45+34+63+13+24	Trypsin	681000	1.49	0.51	9	101998	6.74	HUMAN	SwissProt	Q7KZF4	Q7KZF4	Staphylococcal nuclease domain-containing protein 1 OS=Homo sapiens GN=SND1 PE=1 SV=1
	83	12	6	107.17	107.17	19	0+60+6+96+34+3+32+128+16+78	0+60+6+96+34+3+32+128+16+78	Trypsin	1420000	1.6	0.19	6	48443.2	8.74	HUMAN	SwissProt	P22695	P22695	Cytochrome b-c1 complex subunit 2, mitochondrial OS=Homo sapiens GN=UQCRC2 PE=1 SV=3
	84	16	7	106.43	106.43|59.56	9	0+67+11+169+14+4+7+11+21+40+15+352+8+200+17+1	0+67+11+169+14+4+7+11+21+40+15+352+8+200+17+1|0+67+11+169+14+22+21+40+15+590	Trypsin	591000	1.41	0.2	8	104553	5.22	HUMAN	SwissProt	P63010	P63010|Q10567	AP-2 complex subunit beta OS=Homo sapiens GN=AP2B1 PE=1 SV=1
	85	12	6	105.31	105.31	27	0+9+10+69+6+40+14+18+11+4+18+3+10+36	0+9+10+69+6+40+14+18+11+4+18+3+10+36	Trypsin	1150000	1.26	0.25	5	29225.9	10.66	HUMAN	SwissProt	P18124	P18124	60S ribosomal protein L7 OS=Homo sapiens GN=RPL7 PE=1 SV=1
	86	12	7	105.22	105.22	22	0+23+10+16+13+86+16+32+13+160+41+43+16+8	0+23+10+16+13+86+16+32+13+160+41+43+16+8	Trypsin	1080000	2.85	0.5	10	53354.8	6	HUMAN	SwissProt	Q6NUK1	Q6NUK1	Calcium-binding mitochondrial carrier protein SCaMC-1 OS=Homo sapiens GN=SLC25A24 PE=1 SV=2
	87	15	6	104.28	104.28|58.29|32.32	37	0+23+11+37+11+10+19+10+14+31+14+18+12+6	0+23+11+37+11+10+19+10+14+31+14+18+12+6|0+22+11+37+11+84+14+18+12+6|0+22+11+37+11+134	Trypsin	847000	1.51	0.3	9	23482.7	8.64	HUMAN	SwissProt	P51148	P51148|P20339|P61020	Ras-related protein Rab-5C OS=Homo sapiens GN=RAB5C PE=1 SV=2
	88	8	7	100.02	100.02	19	0+60+7+2+11+79+13+116+11+61+17+36+29+10	0+60+7+2+11+79+13+116+11+61+17+36+29+10	Trypsin	906000	1.39	0.25	6	50909.6	8.88	HUMAN	SwissProt	P48735	P48735	Isocitrate dehydrogenase [NADP], mitochondrial OS=Homo sapiens GN=IDH2 PE=1 SV=2
	89	19	7	99.61	99.61	14	0+59+19+29+15+188+13+13+8+85+20+75	0+59+19+29+15+188+13+13+8+85+20+75	Trypsin	620000	3.59	0.81	13	58113.1	5.07	HUMAN	SwissProt	P07602	P07602	Proactivator polypeptide OS=Homo sapiens GN=PSAP PE=1 SV=2
	90	15	6	97.7	97.7	29	0+139+34+66+38+38+33+13	0+139+34+66+38+38+33+13	Trypsin	521000	1.25	0.17	10	37893.3	6.79	HUMAN	SwissProt	O96008	O96008	Mitochondrial import receptor subunit TOM40 homolog OS=Homo sapiens GN=TOMM40 PE=1 SV=1
	91	10	5	97.4	97.4	15	0+245+14+188+73+43	0+245+14+188+73+43	Trypsin	2850000	2.04	0.35	7	61248.2	6.01	HUMAN	SwissProt	O14773	O14773	Tripeptidyl-peptidase 1 OS=Homo sapiens GN=TPP1 PE=1 SV=2
	92	11	6	97.36	97.36	15	0+74+14+45+11+133+30+18+8+114+6	0+74+14+45+11+133+30+18+8+114+6	Trypsin	1220000	1.32	0.15	7	48729.5	9.1	HUMAN	SwissProt	P36957	P36957	Dihydrolipoyllysine-residue succinyltransferase component of 2-oxoglutarate dehydrogenase complex, mitochondrial OS=Homo sapiens GN=DLST PE=1 SV=3
	93	13	6	95.96	95.96|65.87|65.85|27.52|15.53|15.53|15.53	34	0+5+11+86+14+17+14+6+10+3+17+9	0+5+11+86+14+17+14+6+10+3+17+9|0+5+11+117+14+6+10+3+8+18|0+5+11+137+10+3+17+9|0+5+22+164|0+23+11+180|0+11+11+183|0+5+11+175	Trypsin	1400000	1.25	0.23	7	21450.2	8.77	HUMAN	SwissProt	P63000	P63000|P15153|P60763|P60953|Q9H4E5|P17081|P84095	Ras-related C3 botulinum toxin substrate 1 OS=Homo sapiens GN=RAC1 PE=1 SV=1
	94	9	6	95.61	95.61	30	0+56+15+38+13+3+11+8+17+25+13+1+11+53	0+56+15+38+13+3+11+8+17+25+13+1+11+53	Trypsin	432000	1.34	0.2	6	30241.7	6.98	HUMAN	SwissProt	O75489	O75489	NADH dehydrogenase [ubiquinone] iron-sulfur protein 3, mitochondrial OS=Homo sapiens GN=NDUFS3 PE=1 SV=1
	95	10	6	95.43	95.43	31	0+46+21+1+43+20+16+24+14+118	0+46+21+1+43+20+16+24+14+118	Trypsin	1080000	0.89	0.15	6	33331.1	8.25	HUMAN	SwissProt	Q9Y6C9	Q9Y6C9	Mitochondrial carrier homolog 2 OS=Homo sapiens GN=MTCH2 PE=1 SV=1
	96	8	6	95.1	95.1|31.13	26	0+15+9+11+13+24+14+92+19+26+30+69	0+15+9+11+13+24+14+92+19+26+30+69|0+14+9+154+19+125	Trypsin	685000	1.73	0.33	6	35619.6	9.22	HUMAN	SwissProt	Q9H9B4	Q9H9B4|Q9BWM7	Sideroflexin-1 OS=Homo sapiens GN=SFXN1 PE=1 SV=4
	97	8	6	94.73	94.73	9	0+105+15+17+12+67+22+432+11+2+12+150+15+46	0+105+15+17+12+67+22+432+11+2+12+150+15+46	Trypsin	625000	1.62	0.2	6	100072	5.95	HUMAN	SwissProt	P35221	P35221	Catenin alpha-1 OS=Homo sapiens GN=CTNNA1 PE=1 SV=1
	98	22	5	94.66	94.66|39.91	43	0+34+11+8+20+8+11+3+17+40+14	0+34+11+8+20+8+11+3+17+40+14|0+81+11+3+17+54	Trypsin	742000	1.47	0.12	8	18502.6	8.22	HUMAN	SwissProt	P23528	P23528|Q9Y281	Cofilin-1 OS=Homo sapiens GN=CFL1 PE=1 SV=3
	99	9	6	93.9	93.9	6	0+430+13+240+13+49+16+50+12+136+12+111+18+257	0+430+13+240+13+49+16+50+12+136+12+111+18+257	Trypsin	508000	1.43	0.2	5	156276	5.52	HUMAN	SwissProt	Q86UP2	Q86UP2	Kinectin OS=Homo sapiens GN=KTN1 PE=1 SV=1
	100	9	6	93.62	93.62|28.89	7	0+76+7+163+10+28+11+163+16+127+10+346+20+28	0+76+7+163+10+28+11+163+16+127+10+346+20+28|0+138+10+702+11+226	Trypsin	606000	1.04	0.43	7	112589	5.34	HUMAN	SwissProt	O43491	O43491|Q9Y2J2	Band 4.1-like protein 2 OS=Homo sapiens GN=EPB41L2 PE=1 SV=1
	101	12	5	92.38	92.38|78.55|36.67	22	0+57+11+10+11+108+12+74+18+13+23+3	0+57+11+10+11+108+12+74+18+13+23+3|0+57+11+10+11+48+13+47+12+105+23+3|0+78+11+48+13+190	Trypsin	1360000	2.02	0.65	12	37377.2	5.6	HUMAN	SwissProt	P62873	P62873|P62879|Q9HAV0	Guanine nucleotide-binding protein G(I)/G(S)/G(T) subunit beta-1 OS=Homo sapiens GN=GNB1 PE=1 SV=3
	102	6	5	91.98	91.98	10	0+148+12+125+14+84+16+43+15+25+11+184	0+148+12+125+14+84+16+43+15+25+11+184	Trypsin	1310000	3.26	1.03	6	76075.3	6.1	HUMAN	SwissProt	P16278	P16278	Beta-galactosidase OS=Homo sapiens GN=GLB1 PE=1 SV=2
	103	8	6	90.94	90.94|13.77|13.77	6	0+37+16+45+10+269+19+320+12+124+8+102+8+240	0+37+16+45+10+269+19+320+12+124+8+102+8+240|0+722+12+574|0+724+12+519	Trypsin	767000	2.21	0.64	5	134278	6.26	HUMAN	SwissProt	P00533	P00533|Q15303|P04626	Epidermal growth factor receptor OS=Homo sapiens GN=EGFR PE=1 SV=2
	104	22	5	90.52	90.52	50	0+8+7+13+8+4+14+16+22+10	0+8+7+13+8+4+14+16+22+10	Trypsin	5310000	2.06	0.51	7	10931.7	8.89	HUMAN	SwissProt	P61604	P61604	10 kDa heat shock protein, mitochondrial OS=Homo sapiens GN=HSPE1 PE=1 SV=2
	105	13	5	90.5	90.5	22	0+75+12+29+11+16+26+50	0+75+12+29+11+16+26+50	Trypsin	1750000	1.49	0.2	8	24976.1	6.98	HUMAN	SwissProt	P49755	P49755	Transmembrane emp24 domain-containing protein 10 OS=Homo sapiens GN=TMED10 PE=1 SV=2
	106	7	6	89.39	89.39	25	0+7+16+4+10+102+21+53+27+80+8+27+12+4	0+7+16+4+10+102+21+53+27+80+8+27+12+4	Trypsin	1090000	2.72	0.49	5	39386.1	6.55	HUMAN	SwissProt	Q96IR7	Q96IR7	4-hydroxyphenylpyruvate dioxygenase-like protein OS=Homo sapiens GN=HPDL PE=1 SV=1
	107	11	7	89.04	89.04|20.75	8	0+77+14+71+11+150+8+50+15+389+16+98+11+7	0+77+14+71+11+150+8+50+15+389+16+98+11+7|0+784+16+117	Trypsin	508000	1.74	0.91	8	102486	6.36	HUMAN	SwissProt	P19367	P19367|Q2TB90	Hexokinase-1 OS=Homo sapiens GN=HK1 PE=1 SV=3
	108	8	5	88.34	88.34	12	0+84+17+252+13+19+25+137+17+17+19+158	0+84+17+252+13+19+25+137+17+17+19+158	Trypsin	943000	1.83	0.18	5	83678.3	6.08	HUMAN	SwissProt	Q16891	Q16891	Mitochondrial inner membrane protein OS=Homo sapiens GN=IMMT PE=1 SV=1
	109	10	5	87.8	87.8	12	0+67+8+61+14+115+10+42+17+7+11+116	0+67+8+61+14+115+10+42+17+7+11+116	Trypsin	986000	1.27	0.16	5	54393	5.48	HUMAN	SwissProt	Q96HE7	Q96HE7	ERO1-like protein alpha OS=Homo sapiens GN=ERO1L PE=1 SV=2
	110	8	5	87.56	87.56	13	0+5+9+28+17+59+8+192+10+4	0+5+9+28+17+59+8+192+10+4	Trypsin	1070000	1.26	0.15	5	36688.9	8.44	HUMAN	SwissProt	P00338	P00338	L-lactate dehydrogenase A chain OS=Homo sapiens GN=LDHA PE=1 SV=2
	111	8	5	86.24	86.24	10	0+221+9+27+15+12+16+90+10+14+11+131	0+221+9+27+15+12+16+90+10+14+11+131	Trypsin	1160000	2.23	0.34	5	63111.7	6.29	HUMAN	SwissProt	P07686	P07686	Beta-hexosaminidase subunit beta OS=Homo sapiens GN=HEXB PE=1 SV=3
	112	9	5	86.23	86.23	22	0+99+12+22+13+24+16+18+24+40+7+50	0+99+12+22+13+24+16+18+24+40+7+50	Trypsin	1160000	2.94	1.24	5	35390.1	9.15	HUMAN	SwissProt	P08574	P08574	Cytochrome c1, heme protein, mitochondrial OS=Homo sapiens GN=CYC1 PE=1 SV=2
	113	8	6	85.91	85.91	7	0+39+14+31+12+489+7+122+12+151+26+110+19+246	0+39+14+31+12+489+7+122+12+151+26+110+19+246	Trypsin	963000	22.03	23.79	8	142168	5.17	HUMAN	SwissProt	O15118	O15118	Niemann-Pick C1 protein OS=Homo sapiens GN=NPC1 PE=1 SV=2
	114	7	6	85.82	85.82	20	0+166+15+53+10+18+13+55+48+12+12+76	0+166+15+53+10+18+13+55+48+12+12+76	Trypsin	1690000	2.38	0.22	5	54290.4	5	HUMAN	SwissProt	Q14108	Q14108	Lysosome membrane protein 2 OS=Homo sapiens GN=SCARB2 PE=1 SV=2
	115	22	5	85.47	85.47|70.49|68.23	33	0+5+11+15+10+61+15+19+13+2+12+21	0+5+11+15+10+61+15+19+13+2+12+21|0+5+11+15+10+61+15+34+12+21|0+31+10+61+15+19+13+2+12+21	Trypsin	2410000	4.95	5.69	12	20824.9	5.65	HUMAN	SwissProt	P61224	P61224|P62834|A6NIZ1	Ras-related protein Rap-1b OS=Homo sapiens GN=RAP1B PE=1 SV=1
	116	18	5	84.95	84.95	22	0+114+9+18+15+10+17+79+23+3	0+114+9+18+15+10+17+79+23+3	Trypsin	674000	1.06	0.05	7	32728.1	10.59	HUMAN	SwissProt	Q02878	Q02878	60S ribosomal protein L6 OS=Homo sapiens GN=RPL6 PE=1 SV=3
	117	7	6	83.77	83.77|12.94	15	0+32+24+36+23+26+10+22+13+108+11+226	0+32+24+36+23+26+10+22+13+108+11+226|0+337+11+226	Trypsin	1330000	1.22	0.15	6	57937.2	7.95	HUMAN	SwissProt	P14618	P14618|P30613	Pyruvate kinase isozymes M1/M2 OS=Homo sapiens GN=PKM2 PE=1 SV=4
	118	12	5	83.67	83.67	30	0+38+11+6+10+13+13+28+24+45	0+38+11+6+10+13+13+28+24+45	Trypsin	1150000	1.16	0.26	5	21634.6	11.73	HUMAN	SwissProt	Q07020	Q07020	60S ribosomal protein L18 OS=Homo sapiens GN=RPL18 PE=1 SV=2
	119	10	6	83.11	83.11	23	0+53+9+13+28+109+23+31+14+38	0+53+9+13+28+109+23+31+14+38	Trypsin	715000	2.65	0.42	5	35964.6	6.66	HUMAN	SwissProt	Q92820	Q92820	Gamma-glutamyl hydrolase OS=Homo sapiens GN=GGH PE=1 SV=2
	120	7	5	83.02	83.02	27	0+36+12+64+25+9+24+73+10+8	0+36+12+64+25+9+24+73+10+8	Trypsin	1470000	0.87	0.24	5	28993.6	6.77	HUMAN	SwissProt	P30040	P30040	Endoplasmic reticulum resident protein 29 OS=Homo sapiens GN=ERP29 PE=1 SV=4
	121	14	5	82.65	82.65	12	0+85+13+80+24+290+30+19	0+85+13+80+24+290+30+19	Trypsin	886000	1.02	0.2	6	56598.7	5.34	HUMAN	SwissProt	Q15758	Q15758	Neutral amino acid transporter B(0) OS=Homo sapiens GN=SLC1A5 PE=1 SV=2
	122	8	5	81.94	81.94	17	0+111+15+54+29+39+21+163+10+30+7+1	0+111+15+54+29+39+21+163+10+30+7+1	Trypsin	723000	1.36	0.08	5	52646.1	5.94	HUMAN	SwissProt	P31930	P31930	Cytochrome b-c1 complex subunit 1, mitochondrial OS=Homo sapiens GN=UQCRC1 PE=1 SV=3
	123	9	5	81.52	81.52	16	0+52+16+61+16+74+8+109+18+5	0+52+16+61+16+74+8+109+18+5	Trypsin	917000	1.2	0.09	5	39233.6	6.21	HUMAN	SwissProt	P11177	P11177	Pyruvate dehydrogenase E1 component subunit beta, mitochondrial OS=Homo sapiens GN=PDHB PE=1 SV=3
	124	13	5	80.15	80.15	19	0+50+16+7+35+8+10+181	0+50+16+7+35+8+10+181	Trypsin	1930000	1.05	0.28	6	34930.6	9.61	HUMAN	SwissProt	Q96AG4	Q96AG4	Leucine-rich repeat-containing protein 59 OS=Homo sapiens GN=LRRC59 PE=1 SV=1
	125	9	4	80.02	80.02	11	0+72+17+43+11+145+12+46+19+144	0+72+17+43+11+145+12+46+19+144	Trypsin	1640000	1.73	0.17	5	54177.6	7.95	HUMAN	SwissProt	P09622	P09622	Dihydrolipoyl dehydrogenase, mitochondrial OS=Homo sapiens GN=DLD PE=1 SV=2
	126	7	5	79.6	79.6	16	0+61+11+157+9+53+34+13+23+113	0+61+11+157+9+53+34+13+23+113	Trypsin	1390000	3.88	3.37	4	51294.8	9.44	HUMAN	SwissProt	P55084	P55084	Trifunctional enzyme subunit beta, mitochondrial OS=Homo sapiens GN=HADHB PE=1 SV=3
	127	7	5	79.51	79.51	18	0+101+14+118+23+40+15+136+20+16+21+6	0+101+14+118+23+40+15+136+20+16+21+6	Trypsin	921000	2.18	0.42	4	54637.3	8.85	HUMAN	SwissProt	P07954	P07954	Fumarate hydratase, mitochondrial OS=Homo sapiens GN=FH PE=1 SV=3
	128	7	5	79.4	79.4	20	0+62+11+25+10+65+9+8+16+82+17+9	0+62+11+25+10+65+9+8+16+82+17+9	Trypsin	1030000	1.53	0.24	6	34061.9	9.92	HUMAN	SwissProt	Q02978	Q02978	Mitochondrial 2-oxoglutarate/malate carrier protein OS=Homo sapiens GN=SLC25A11 PE=1 SV=3
	129	7	5	79.27	79.27	12	0+169+11+94+18+70+10+2+9+30+8+18	0+169+11+94+18+70+10+2+9+30+8+18	Trypsin	775000	1.72	0.34	5	48535.1	6.57	HUMAN	SwissProt	P04181	P04181	Ornithine aminotransferase, mitochondrial OS=Homo sapiens GN=OAT PE=1 SV=1
	130	10	5	78.73	78.73|45.7	23	0+16+22+45+9+57+13+104+31+20	0+16+22+45+9+57+13+104+31+20|0+16+22+111+13+155	Trypsin	1710000	1.24	0.09	5	34273.7	5.72	HUMAN	SwissProt	P05388	P05388|Q8NHW5	60S acidic ribosomal protein P0 OS=Homo sapiens GN=RPLP0 PE=1 SV=1
	131	8	5	77.63	77.63	44	0+16+24+27+16+16+15+32+19	0+16+24+27+16+16+15+32+19	Trypsin	1210000	1.47	0.78	4	17818.7	9.48	HUMAN	SwissProt	P30050	P30050	60S ribosomal protein L12 OS=Homo sapiens GN=RPL12 PE=1 SV=1
	132	7	5	77.3	77.3|17.45|17.45	17	0+15+13+4+18+112+17+60+14+16+12+153	0+15+13+4+18+112+17+60+14+16+12+153|0+32+18+384|0+32+18+384	Trypsin	1730000	2.82	1.27	6	47169.2	7.01	HUMAN	SwissProt	P06733	P06733|P09104|P13929	Alpha-enolase OS=Homo sapiens GN=ENO1 PE=1 SV=2
	133	10	5	76.67	76.67	23	0+80+19+74+35+4+11+48	0+80+19+74+35+4+11+48	Trypsin	1170000	0.84	0.22	5	30540.1	5.86	HUMAN	SwissProt	Q13162	Q13162	Peroxiredoxin-4 OS=Homo sapiens GN=PRDX4 PE=1 SV=1
	134	14	5	76.5	76.5	11	0+34+9+284+13+42+11+35+22+16	0+34+9+284+13+42+11+35+22+16	Trypsin	1470000	1.13	0.24	6	51712.7	8.45	HUMAN	SwissProt	O75390	O75390	Citrate synthase, mitochondrial OS=Homo sapiens GN=CS PE=1 SV=2
	135	18	4	76.48	76.48	12	0+121+24+44+12+17+8+136	0+121+24+44+12+17+8+136	Trypsin	1170000	1.17	0.22	10	40095.1	9.45	HUMAN	SwissProt	Q00325	Q00325	Phosphate carrier protein, mitochondrial OS=Homo sapiens GN=SLC25A3 PE=1 SV=2
	136	7	4	76.15	76.15	11	0+221+20+19+9+85+11+29+9+29	0+221+20+19+9+85+11+29+9+29	Trypsin	1800000	1.15	0.3	4	47629.1	5.63	HUMAN	SwissProt	Q8NBS9	Q8NBS9	Thioredoxin domain-containing protein 5 OS=Homo sapiens GN=TXNDC5 PE=1 SV=2
	137	6	6	75.73	75.73	1	0+2908+12+298+11+1068+18+351+12+42+11+56+7+1096	0+2908+12+298+11+1068+18+351+12+42+11+56+7+1096	Trypsin	1180000	1.33	0.19	5	629105	5.8	HUMAN	SwissProt	Q09666	Q09666	Neuroblast differentiation-associated protein AHNAK OS=Homo sapiens GN=AHNAK PE=1 SV=2
	138	9	5	75.59	75.59|75.59	27	0+13+11+17+10+10+11+10+13+15+15+93	0+13+11+17+10+10+11+10+13+15+15+93|0+13+11+17+10+10+11+10+13+15+15+91	Trypsin	831000	1.43	0.9	6	24488.6	5.65	HUMAN	SwissProt	Q15907	Q15907|P62491	Ras-related protein Rab-11B OS=Homo sapiens GN=RAB11B PE=1 SV=4
	139	16	5	74.04	74.04	59	1+6+5+16+15+6+6+18+4	1+6+5+16+15+6+6+18+4	Trypsin	756000	1.58	0.38	10	8564.9	6.56	HUMAN	SwissProt	P62988	P62988	Ubiquitin OS=Homo sapiens GN=RPS27A PE=1 SV=1
	140	10	5	73.91	73.91	11	0+137+11+30+19+185+11+20+11+64+11+30	0+137+11+30+19+185+11+20+11+64+11+30	Trypsin	998000	2.13	1	5	60689.1	5.04	HUMAN	SwissProt	P06865	P06865	Beta-hexosaminidase subunit alpha OS=Homo sapiens GN=HEXA PE=1 SV=1
	141	21	4	73.64	73.64	9	0+137+9+152+16+34+15+54	0+137+9+152+16+34+15+54	Trypsin	1970000	2.17	1.19	9	44882.6	9	HUMAN	SwissProt	P11279	P11279	Lysosome-associated membrane glycoprotein 1 OS=Homo sapiens GN=LAMP1 PE=1 SV=3
	142	16	4	72.72	72.72|72.72|72.72|72.72|72.72|72.72|72.72|72.72|72.72|56.26|56.26|56.26|56.26|56.26|21.08	26	0+34+10+14+15+27+9+17	0+34+10+14+15+27+9+17|0+34+10+14+15+27+9+17|0+34+10+14+15+27+9+17|0+34+10+14+15+27+9+17|0+34+10+14+15+27+9+17|0+34+10+14+15+27+9+17|0+34+10+14+15+27+9+17|0+34+10+14+15+27+9+17|0+34+10+14+15+27+9+17|0+35+9+14+15+27+9+17|0+35+9+14+15+27+9+17|0+35+9+14+15+27+9+17|0+35+9+14+15+27+9+17|0+35+9+14+15+27+9+17|0+101+9+17	Trypsin	4010000	0.61	0.08	8	13989.3	10.31	HUMAN	SwissProt	Q99879	Q99879|Q99880|P57053|P58876|Q99877|Q5QNW6|P62807|Q93079|O60814|P33778|Q16778|Q8N257|P23527|P06899|Q96A08	Histone H2B type 1-M OS=Homo sapiens GN=HIST1H2BM PE=1 SV=3
	143	6	5	72.67	72.67	29	0+3+10+72+11+9+16+14+18+31	0+3+10+72+11+9+16+14+18+31	Trypsin	565000	1.5	0.38	5	21397.2	10.18	HUMAN	SwissProt	P18621	P18621	60S ribosomal protein L17 OS=Homo sapiens GN=RPL17 PE=1 SV=3
	144	10	4	72.58	72.58|20.17	23	0+19+9+27+14+7+15+74	0+19+9+27+14+7+15+74|0+55+14+95	Trypsin	1430000	2.05	0.35	6	18012.6	7.68	HUMAN	SwissProt	P62937	P62937|Q9Y536	Peptidyl-prolyl cis-trans isomerase A OS=Homo sapiens GN=PPIA PE=1 SV=2
	145	5	5	71.68	71.68|16.36|16.36|16.36|16.36|16.36|12.07|12.07|12.07	8	0+156+21+58+10+12+9+68+9+241	0+156+21+58+10+12+9+68+9+241|0+135+9+350|0+125+9+338|0+127+9+337|0+115+9+332|0+94+9+329|0+275+9+180|0+273+9+177|0+268+9+173	Trypsin	702000	0.01	0	3	58827.3	5.13	HUMAN	SwissProt	P13645	P13645|Q99456|P02533|P08779|P19012|Q04695|Q7Z3Y7|Q7Z3Y8|Q7Z3Z0	Keratin, type I cytoskeletal 10 OS=Homo sapiens GN=KRT10 PE=1 SV=6
	146	10	4	71.64	71.64	24	0+82+16+43+30+46+10	0+82+16+43+30+46+10	Trypsin	1590000	1.49	0.22	4	25565.2	4.67	HUMAN	SwissProt	P00403	P00403	Cytochrome c oxidase subunit 2 OS=Homo sapiens GN=MT-CO2 PE=1 SV=1
	147	7	5	71.59	71.59	51	0+14+10+1+11+11+7+6+28+21	0+14+10+1+11+11+7+6+28+21	Trypsin	1080000	1.45	0.23	5	12349.1	10.25	HUMAN	SwissProt	Q9GZT3	Q9GZT3	SRA stem-loop-interacting RNA-binding protein, mitochondrial OS=Homo sapiens GN=SLIRP PE=1 SV=1
	148	9	4	71.58	71.58	20	0+11+35+7+10+152	0+11+35+7+10+152	Trypsin	951000	1.1	0.2	5	23432	10.94	HUMAN	SwissProt	P50914	P50914	60S ribosomal protein L14 OS=Homo sapiens GN=RPL14 PE=1 SV=4
	149	9	4	71.31	71.31	5	0+29+9+30+22+591+13+48	0+29+9+30+22+591+13+48	Trypsin	1650000	1.94	1.2	5	81554	5.13	HUMAN	SwissProt	P16070	P16070	CD44 antigen OS=Homo sapiens GN=CD44 PE=1 SV=2
	150	9	4	70.81	70.81	16	0+25+10+121+11+39+15+2+15+74	0+25+10+121+11+39+15+2+15+74	Trypsin	1130000	0.84	0.11	4	34324.4	9.34	HUMAN	SwissProt	Q53GQ0	Q53GQ0	Estradiol 17-beta-dehydrogenase 12 OS=Homo sapiens GN=HSD17B12 PE=1 SV=2
	151	8	4	70.45	70.45	25	0+2+10+15+8+12+9+24+13+64	0+2+10+15+8+12+9+24+13+64	Trypsin	1350000	1.26	0.23	4	17779.1	11.26	HUMAN	SwissProt	P83731	P83731	60S ribosomal protein L24 OS=Homo sapiens GN=RPL24 PE=1 SV=1
	152	7	4	69.31	69.31	35	0+26+28+37+14+3+8+24	0+26+28+37+14+3+8+24	Trypsin	1940000	1.53	0.2	5	15054.3	8.44	HUMAN	SwissProt	P07737	P07737	Profilin-1 OS=Homo sapiens GN=PFN1 PE=1 SV=2
	153	18	4	68.9	68.9	21	0+34+17+6+15+187+29+33+16+19	0+34+17+6+15+187+29+33+16+19	Trypsin	456000	1.36	0.19	9	38534.3	6.88	HUMAN	SwissProt	Q9UJZ1	Q9UJZ1	Stomatin-like protein 2 OS=Homo sapiens GN=STOML2 PE=1 SV=1
	154	6	4	68.64	68.64|52.72	20	0+71+8+9+8+9+14+4+9+63	0+71+8+9+8+9+14+4+9+63|0+101+8+26+14+4+9+61	Trypsin	1150000	0.61	0.12	6	21671.3	4.56	HUMAN	SwissProt	O00264	O00264|O15173	Membrane-associated progesterone receptor component 1 OS=Homo sapiens GN=PGRMC1 PE=1 SV=3
	155	9	5	68.6	68.6|43.21	20	0+53+6+44+11+3+8+9+6+8+11+44	0+53+6+44+11+3+8+9+6+8+11+44|0+17+11+3+8+23+11+29	Trypsin	1030000	1.38	0.26	5	23577.4	10.94	HUMAN	SwissProt	P40429	P40429|Q6NVV1	60S ribosomal protein L13a OS=Homo sapiens GN=RPL13A PE=1 SV=2
	156	8	4	68.24	68.24|19.24	19	0+10+28+56+20+135	0+10+28+56+20+135|0+19+12+212	Trypsin	3090000	0.99	0.3	4	27893.4	8.8	HUMAN	SwissProt	Q9P0L0	Q9P0L0|O95292	Vesicle-associated membrane protein-associated protein A OS=Homo sapiens GN=VAPA PE=1 SV=3
	157	9	4	68.03	68.03	22	0+31+10+2+9+46+13+38+8+19	0+31+10+2+9+46+13+38+8+19	Trypsin	1400000	0.83	0.16	4	20762.5	10.72	HUMAN	SwissProt	Q02543	Q02543	60S ribosomal protein L18a OS=Homo sapiens GN=RPL18A PE=1 SV=2
	158	7	4	67.82	67.82	9	0+178+12+39+14+79+18+151+13+127	0+178+12+39+14+79+18+151+13+127	Trypsin	434000	1.22	0.24	5	69284.3	5.44	HUMAN	SwissProt	P04844	P04844	Dolichyl-diphosphooligosaccharide--protein glycosyltransferase subunit 2 OS=Homo sapiens GN=RPN2 PE=1 SV=3
	159	6	5	67.62	67.62|42.16|27.81	9	0+275+11+52+8+8+21+77+14+12+9+147	0+275+11+52+8+8+21+77+14+12+9+147|0+114+8+107+14+12+9+147|0+227+11+52+8+350	Trypsin	1110000	1.55	0.31	5	71369.5	9.08	HUMAN	SwissProt	Q9NVI7	Q9NVI7|Q5T2N8|Q5T9A4	ATPase family AAA domain-containing protein 3A OS=Homo sapiens GN=ATAD3A PE=1 SV=2
	160	7	4	67.59	67.59|34.5	2	0+341+14+18+14+295+11+724+16+527	0+341+14+18+14+295+11+724+16+527|0+348+14+327+11+1276	Trypsin	668000	0.9	0.27	4	226533	5.5	HUMAN	SwissProt	P35579	P35579|P35580	Myosin-9 OS=Homo sapiens GN=MYH9 PE=1 SV=4
	161	7	4	67.05	67.05	6	0+57+47+986+14+4+12+72	0+57+47+986+14+4+12+72	Trypsin	790000	1.52	0.35	6	129932	4.43	HUMAN	SwissProt	Q9NQC3	Q9NQC3	Reticulon-4 OS=Homo sapiens GN=RTN4 PE=1 SV=2
	162	5	4	67.01	67.01	24	0+56+12+6+12+35+8	0+56+12+6+12+35+8	Trypsin	1320000	1.44	0.14	4	13695.8	9.07	HUMAN	SwissProt	P10606	P10606	Cytochrome c oxidase subunit 5B, mitochondrial OS=Homo sapiens GN=COX5B PE=1 SV=2
	163	7	4	66.82	66.82	25	0+70+18+27+8+16+13+4	0+70+18+27+8+16+13+4	Trypsin	1310000	6.65	6.57	5	17695.1	10.44	HUMAN	SwissProt	P62750	P62750	60S ribosomal protein L23a OS=Homo sapiens GN=RPL23A PE=1 SV=1
	164	7	4	66.62	66.62|47.57	23	0+8+11+58+13+49+26+47	0+8+11+58+13+49+26+47|0+8+11+58+13+49+12+65	Trypsin	1130000	2.19	0.48	4	23545.7	6.08	HUMAN	SwissProt	P61019	P61019|Q8WUD1	Ras-related protein Rab-2A OS=Homo sapiens GN=RAB2A PE=1 SV=1
	165	7	4	66.08	66.08|32.63	31	0+13+8+5+24+13+16+72	0+13+8+5+24+13+16+72|0+83+24+101	Trypsin	548000	0.97	0.53	4	16930.2	4.56	HUMAN	SwissProt	P60660	P60660|P14649	Myosin light polypeptide 6 OS=Homo sapiens GN=MYL6 PE=1 SV=2
	166	7	4	65.22	65.22	13	0+20+25+76+19+82+12+193	0+20+25+76+19+82+12+193	Trypsin	2040000	0.98	0.35	5	47697.6	11.06	HUMAN	SwissProt	P36578	P36578	60S ribosomal protein L4 OS=Homo sapiens GN=RPL4 PE=1 SV=5
	167	8	4	64.85	64.85	38	0+51+30+5+9+32+18+3	0+51+30+5+9+32+18+3	Trypsin	864000	2.47	0.41	7	17259.8	9.59	HUMAN	SwissProt	Q04837	Q04837	Single-stranded DNA-binding protein, mitochondrial OS=Homo sapiens GN=SSBP1 PE=1 SV=1
	168	5	4	64.49	64.49	33	0+31+29+31+12+31+13+14	0+31+29+31+12+31+13+14	Trypsin	928000	2.5	0.95	4	17744.9	5.01	HUMAN	SwissProt	Q6IAA8	Q6IAA8	RhoA activator C11orf59 OS=Homo sapiens GN=C11orf59 PE=1 SV=2
	169	11	4	64.47	64.47	12	0+49+29+130+13+9+13+184	0+49+29+130+13+9+13+184	Trypsin	854000	1.3	0.21	7	45199.8	8.98	HUMAN	SwissProt	P24752	P24752	Acetyl-CoA acetyltransferase, mitochondrial OS=Homo sapiens GN=ACAT1 PE=1 SV=1
	170	9	4	64.21	64.21	35	0+97+52+49+28+1	0+97+52+49+28+1	Trypsin	178000	0.07	0.03	8	22693.5	4.64	HUMAN	SwissProt	P80723	P80723	Brain acid soluble protein 1 OS=Homo sapiens GN=BASP1 PE=1 SV=2
	171	6	4	64.13	64.13	8	0+428+39+76+14+50+10+110	0+428+39+76+14+50+10+110	Trypsin	943000	1.48	0.21	4	79468	5.89	HUMAN	SwissProt	P28331	P28331	NADH-ubiquinone oxidoreductase 75 kDa subunit, mitochondrial OS=Homo sapiens GN=NDUFS1 PE=1 SV=3
	172	7	4	64.05	64.05	34	0+9+16+16+17+5+9+13+14+62	0+9+16+16+17+5+9+13+14+62	Trypsin	566000	2.77	0.51	6	18491.3	5.21	HUMAN	SwissProt	O75947	O75947	ATP synthase subunit d, mitochondrial OS=Homo sapiens GN=ATP5H PE=1 SV=3
	173	9	4	63.97	63.97	6	0+287+12+157+25+17+8+339+13	0+287+12+157+25+17+8+339+13	Trypsin	500000	1.07	0.19	4	95338.7	6.41	HUMAN	SwissProt	P13639	P13639	Elongation factor 2 OS=Homo sapiens GN=EEF2 PE=1 SV=4
	174	7	4	63.62	63.62	3	0+333+14+79+13+219+10+685+11+191	0+333+14+79+13+219+10+685+11+191	Trypsin	472000	1.24	0.23	5	177190	5.42	HUMAN	SwissProt	Q9NYU2	Q9NYU2	UDP-glucose:glycoprotein glucosyltransferase 1 OS=Homo sapiens GN=UGGT1 PE=1 SV=3
	175	8	4	63.56	63.56	14	0+165+14+13+10+10+20+82	0+165+14+13+10+10+20+82	Trypsin	948000	1.1	0.24	4	34277.7	8.88	HUMAN	SwissProt	Q16836	Q16836	Hydroxyacyl-coenzyme A dehydrogenase, mitochondrial OS=Homo sapiens GN=HADH PE=1 SV=2
	176	7	4	63.13	63.13|32.88|30.37	35	0+6+12+38+10+22+17+23+15+9	0+6+12+38+10+22+17+23+15+9|0+6+12+70+17+47|0+41+10+22+17+47	Trypsin	703000	1.11	0.34	4	17298.1	8.52	HUMAN	SwissProt	P22392	P22392|P15531|O60361	Nucleoside diphosphate kinase B OS=Homo sapiens GN=NME2 PE=1 SV=1
	177	11	4	62.85	62.85	33	0+47+11+47+37	0+47+11+47+37	Trypsin	418000	1.24	0.16	5	15521.7	4.27	HUMAN	SwissProt	Q9NS69	Q9NS69	Mitochondrial import receptor subunit TOM22 homolog OS=Homo sapiens GN=TOMM22 PE=1 SV=3
	178	4	4	62.75	62.75	6	0+282+18+214+16+20+8+191+12+34	0+282+18+214+16+20+8+191+12+34	Trypsin	768000	1.95	1.11	4	87302.8	6.66	HUMAN	SwissProt	P54886	P54886	Delta-1-pyrroline-5-carboxylate synthase OS=Homo sapiens GN=ALDH18A1 PE=1 SV=2
	179	6	4	62.17	62.17	14	0+99+15+75+15+36+26+134	0+99+15+75+15+36+26+134	Trypsin	1020000	0.93	0.18	4	44875.8	7.86	HUMAN	SwissProt	Q9BTV4	Q9BTV4	Transmembrane protein 43 OS=Homo sapiens GN=TMEM43 PE=1 SV=1
	180	5	4	62.12	62.12|44.93	7	0+348+15+43+10+169+11+85+18+21	0+348+15+43+10+169+11+85+18+21|0+60+21+495+11+85+18+21	Trypsin	933000	16.6	28.79	5	80420.6	8.65	HUMAN	SwissProt	O95573	O95573|O60488	Long-chain-fatty-acid--CoA ligase 3 OS=Homo sapiens GN=ACSL3 PE=1 SV=3
	181	7	4	62.05	62.05	24	0+12+11+15+18+86+24+50	0+12+11+15+18+86+24+50	Trypsin	483000	2.43	2.12	4	24423.2	7.01	HUMAN	SwissProt	P62826	P62826	GTP-binding nuclear protein Ran OS=Homo sapiens GN=RAN PE=1 SV=3
	182	14	4	62.02	62.02	7	0+212+6+14+13+11+8+194+10+24	0+212+6+14+13+11+8+194+10+24	Trypsin	1330000	3.35	2.03	6	54084.1	8.93	HUMAN	SwissProt	P11166	P11166	Solute carrier family 2, facilitated glucose transporter member 1 OS=Homo sapiens GN=SLC2A1 PE=1 SV=2
	183	7	4	61.57	61.57|27.86	22	0+16+11+86+15+17+14+7+7+33	0+16+11+86+15+17+14+7+7+33|0+16+11+140+7+32	Trypsin	1760000	1.97	0.56	4	23566.9	6.66	HUMAN	SwissProt	P11233	P11233|P11234	Ras-related protein Ral-A OS=Homo sapiens GN=RALA PE=1 SV=1
	184	12	4	61.38	61.38|52.27|27.77|27.77|27.77|27.77|27.77	17	0+41+8+42+24+97+10+23	0+41+8+42+24+97+10+23|0+42+8+44+12+109+10+30|0+42+8+167+10+20|0+42+8+167+10+19|0+43+8+163+10+22|0+41+8+165+10+24|0+41+8+163+10+23	Trypsin	916000	2.6	0.94	9	27745.3	4.73	HUMAN	SwissProt	P63104	P63104|P62258|P61981|Q04917|P31946|P31947|P27348	14-3-3 protein zeta/delta OS=Homo sapiens GN=YWHAZ PE=1 SV=1
	185	6	4	60.84	60.84	17	0+21+10+43+8+41+6+16+13+53	0+21+10+43+8+41+6+16+13+53	Trypsin	1300000	1.02	0.16	4	24261.6	11.65	HUMAN	SwissProt	P26373	P26373	60S ribosomal protein L13 OS=Homo sapiens GN=RPL13 PE=1 SV=4
	186	8	4	60.41	60.41	9	0+144+22+173+9+134+22+53+15+155	0+144+22+173+9+134+22+53+15+155	Trypsin	561000	1.27	0.24	5	80853.2	7.58	HUMAN	SwissProt	P43304	P43304	Glycerol-3-phosphate dehydrogenase, mitochondrial OS=Homo sapiens GN=GPD2 PE=1 SV=3
	187	4	4	59.79	59.79	13	0+127+9+51+29+45+8+65	0+127+9+51+29+45+8+65	Trypsin	579000	5.81	4.03	3	37920.4	7.06	HUMAN	SwissProt	Q9H2U2	Q9H2U2	Inorganic pyrophosphatase 2, mitochondrial OS=Homo sapiens GN=PPA2 PE=1 SV=2
	188	7	4	58.91	58.91	10	0+95+22+362+27+28+15+152+16+63	0+95+22+362+27+28+15+152+16+63	Trypsin	375000	2.27	0.11	5	85425.9	7.36	HUMAN	SwissProt	Q99798	Q99798	Aconitate hydratase, mitochondrial OS=Homo sapiens GN=ACO2 PE=1 SV=2
	189	8	4	58.88	58.88	9	0+85+21+112+21+53+15+80+9+273	0+85+21+112+21+53+15+80+9+273	Trypsin	551000	7.3	10.8	4	73461.5	7.85	HUMAN	SwissProt	O94925	O94925	Glutaminase kidney isoform, mitochondrial OS=Homo sapiens GN=GLS PE=1 SV=1
	190	5	4	58.24	58.24|21.87	16	0+166+15+2+19+80+18+38+7+14	0+166+15+2+19+80+18+38+7+14|0+179+19+136+7+14	Trypsin	599000	1.97	0.87	4	42123.6	5.51	HUMAN	SwissProt	P29992	P29992|O95837	Guanine nucleotide-binding protein subunit alpha-11 OS=Homo sapiens GN=GNA11 PE=1 SV=2
	191	4	4	58.22	58.22	10	0+79+15+250+14+53+7+14+10+8	0+79+15+250+14+53+7+14+10+8	Trypsin	1450000	6	4.98	3	49961	9.18	HUMAN	SwissProt	Q9Y6N5	Q9Y6N5	Sulfide:quinone oxidoreductase, mitochondrial OS=Homo sapiens GN=SQRDL PE=1 SV=1
	192	8	3	57.99	57.99	30	0+5+14+46+21+60+19+13	0+5+14+46+21+60+19+13	Trypsin	1140000	1.28	1.04	4	20471.7	5.64	HUMAN	SwissProt	Q03135	Q03135	Caveolin-1 OS=Homo sapiens GN=CAV1 PE=1 SV=4
	193	6	4	57.88	57.88	27	0+29+12+26+11+44+13+14+10+10	0+29+12+26+11+44+13+14+10+10	Trypsin	1560000	1.47	0.58	4	19576.8	9.52	HUMAN	SwissProt	P13073	P13073	Cytochrome c oxidase subunit 4 isoform 1, mitochondrial OS=Homo sapiens GN=COX4I1 PE=1 SV=1
	194	3	3	57.57	57.57|20.53|15.56	5	0+199+12+132+12+21+10+258	0+199+12+132+12+21+10+258|0+197+12+430|0+359+10+195	Trypsin	1110000	0.03	0.02	2	66039	8.15	HUMAN	SwissProt	P04264	P04264|P35908|P04259	Keratin, type II cytoskeletal 1 OS=Homo sapiens GN=KRT1 PE=1 SV=6
	195	5	4	56.77	56.77	31	0+29+35+36+8+27	0+29+35+36+8+27	Trypsin	757000	2.24	0.61	4	14715.8	5.34	HUMAN	SwissProt	P09382	P09382	Galectin-1 OS=Homo sapiens GN=LGALS1 PE=1 SV=2
	196	7	4	55.71	55.71	7	0+318+13+60+28+183+13+124	0+318+13+60+28+183+13+124	Trypsin	866000	1.75	0.56	4	83140	6.61	HUMAN	SwissProt	P41250	P41250	Glycyl-tRNA synthetase OS=Homo sapiens GN=GARS PE=1 SV=2
	197	9	4	55.53	55.53|40.87	23	0+7+11+86+14+32+12+6+8+17	0+7+11+86+14+32+12+6+8+17|0+7+11+86+14+50+8+17	Trypsin	743000	1.45	0.16	5	21768.3	5.83	HUMAN	SwissProt	P61586	P61586|P08134	Transforming protein RhoA OS=Homo sapiens GN=RHOA PE=1 SV=1
	198	4	4	54.98	54.98	12	0+33+27+239+11+56+12+17	0+33+27+239+11+56+12+17	Trypsin	478000	1.15	0.17	4	44659.9	7.52	HUMAN	SwissProt	Q13510	Q13510	Acid ceramidase OS=Homo sapiens GN=ASAH1 PE=1 SV=5
	199	4	3	54.78	54.78	19	0+53+15+7+14+113+14+6	0+53+15+7+14+113+14+6	Trypsin	478000	3.46	0.88	3	24722.2	8.34	HUMAN	SwissProt	P04179	P04179	Superoxide dismutase [Mn], mitochondrial OS=Homo sapiens GN=SOD2 PE=1 SV=2
	200	4	4	54.6	54.6	6	0+87+16+172+10+334+10+68+18+68	0+87+16+172+10+334+10+68+18+68	Trypsin	753000	1.62	0.71	4	85951.1	7.87	HUMAN	SwissProt	Q8TCS8	Q8TCS8	Polyribonucleotide nucleotidyltransferase 1, mitochondrial OS=Homo sapiens GN=PNPT1 PE=1 SV=2
	201	7	3	54.25	54.25	9	0+315+22+6+35+253	0+315+22+6+35+253	Trypsin	610000	1.2	0.19	5	70738.4	6.98	HUMAN	SwissProt	Q969Z0	Q969Z0	Protein TBRG4 OS=Homo sapiens GN=TBRG4 PE=1 SV=1
	202	4	4	54.14	54.14	23	0+78+13+14+13+15+14+14+12+44	0+78+13+14+13+15+14+14+12+44	Trypsin	767000	2.18	1.21	4	24831.5	9.94	HUMAN	SwissProt	P62906	P62906	60S ribosomal protein L10a OS=Homo sapiens GN=RPL10A PE=1 SV=2
	203	6	4	53.67	53.67	22	0+75+8+3+30+32+11+55	0+75+8+3+30+32+11+55	Trypsin	851000	1.77	0.85	4	22026.5	8.85	HUMAN	SwissProt	P30044	P30044	Peroxiredoxin-5, mitochondrial OS=Homo sapiens GN=PRDX5 PE=1 SV=3
	204	13	3	53.28	53.28	7	0+132+20+128+9+121	0+132+20+128+9+121	Trypsin	1570000	3.05	2.71	6	44961	5.36	HUMAN	SwissProt	P13473	P13473	Lysosome-associated membrane glycoprotein 2 OS=Homo sapiens GN=LAMP2 PE=1 SV=2
	205	3	3	53.11	53.11	13	0+155+13+35+8+80+27+42	0+155+13+35+8+80+27+42	Trypsin	803000	2.52	0.81	3	41280.6	7.7	HUMAN	SwissProt	P82650	P82650	28S ribosomal protein S22, mitochondrial OS=Homo sapiens GN=MRPS22 PE=1 SV=1
	206	5	3	52.89	52.89|32.87|32.87	18	0+5+11+15+10+109+12+21	0+5+11+15+10+109+12+21|0+5+11+15+10+142|0+5+11+15+10+142	Trypsin	756000	2.65	0.68	3	20504.5	4.73	HUMAN	SwissProt	P61225	P61225|Q9Y3L5|P10114	Ras-related protein Rap-2b OS=Homo sapiens GN=RAP2B PE=1 SV=1
	207	9	3	52.74	52.74	24	0+60+13+32+11+4+19+34	0+60+13+32+11+4+19+34	Trypsin	506000	1.24	0.54	3	18998.7	5.76	HUMAN	SwissProt	P51571	P51571	Translocon-associated protein subunit delta OS=Homo sapiens GN=SSR4 PE=1 SV=1
	208	4	4	52.71	52.71	12	0+265+23+39+12+4+8	0+265+23+39+12+4+8	Trypsin	579000	2	0.45	3	40329.3	4.89	HUMAN	SwissProt	P61421	P61421	V-type proton ATPase subunit d 1 OS=Homo sapiens GN=ATP6V0D1 PE=1 SV=1
	209	7	3	52.52	52.52	13	0+61+23+59+11+80+7+60	0+61+23+59+11+80+7+60	Trypsin	1130000	0.71	0.13	6	34235.1	7.18	HUMAN	SwissProt	P00387	P00387	NADH-cytochrome b5 reductase 3 OS=Homo sapiens GN=CYB5R3 PE=1 SV=3
	210	11	3	52.28	52.28	12	0+82+25+14+9+150	0+82+25+14+9+150	Trypsin	1100000	0.72	0.36	4	31791.4	4.92	HUMAN	SwissProt	Q9H3N1	Q9H3N1	Thioredoxin-related transmembrane protein 1 OS=Homo sapiens GN=TMX1 PE=1 SV=1
	211	5	3	52.06	52.06	26	0+26+12+4+13+59+16+25	0+26+12+4+13+59+16+25	Trypsin	1080000	1.38	0.15	3	17598.8	9.41	HUMAN	SwissProt	P10620	P10620	Microsomal glutathione S-transferase 1 OS=Homo sapiens GN=MGST1 PE=1 SV=1
	212	5	3	51.43	51.43	12	0+137+14+54+12+16+9+38	0+137+14+54+12+16+9+38	Trypsin	507000	1.11	0.07	3	31629.9	9.03	HUMAN	SwissProt	P21912	P21912	Succinate dehydrogenase [ubiquinone] iron-sulfur subunit, mitochondrial OS=Homo sapiens GN=SDHB PE=1 SV=3
	213	4	3	51.02	51.02	11	0+67+12+21+12+31+11+144	0+67+12+21+12+31+11+144	Trypsin	2400000	2.67	0.42	3	32996.2	9.23	HUMAN	SwissProt	P36542	P36542	ATP synthase subunit gamma, mitochondrial OS=Homo sapiens GN=ATP5C1 PE=1 SV=1
	214	8	3	50.98	50.98	16	0+5+7+102+26+64	0+5+7+102+26+64	Trypsin	779000	1.06	0.25	3	24146.2	11.62	HUMAN	SwissProt	P61313	P61313	60S ribosomal protein L15 OS=Homo sapiens GN=RPL15 PE=1 SV=2
	215	6	3	50.86	50.86	40	0+44+12+12+19+3+16+9	0+44+12+12+19+3+16+9	Trypsin	672000	1.24	0.23	4	12784.1	9.65	HUMAN	SwissProt	P62888	P62888	60S ribosomal protein L30 OS=Homo sapiens GN=RPL30 PE=1 SV=2
	216	15	3	50.86	50.86	24	0+28+11+41+7+5+8+5	0+28+11+41+7+5+8+5	Trypsin	3140000	1.25	0.16	7	11748.8	9.59	HUMAN	SwissProt	P99999	P99999	Cytochrome c OS=Homo sapiens GN=CYCS PE=1 SV=2
	217	10	3	50.79	50.79	36	0+14+17+60+16+20+22	0+14+17+60+16+20+22	Trypsin	2160000	1.63	0.24	3	16837.7	4.09	HUMAN	SwissProt	P62158	P62158	Calmodulin OS=Homo sapiens GN=CALM1 PE=1 SV=2
	218	4	3	50.77	50.77	12	0+14+24+240+27+92	0+14+24+240+27+92	Trypsin	1530000	28.81	44.71	4	41924.4	8.32	HUMAN	SwissProt	P42765	P42765	3-ketoacyl-CoA thiolase, mitochondrial OS=Homo sapiens GN=ACAA2 PE=1 SV=2
	219	5	3	50.61	50.61	12	0+37+11+10+12+69+22+194	0+37+11+10+12+69+22+194	Trypsin	607000	1.8	0.41	3	40750.8	8.67	HUMAN	SwissProt	O95299	O95299	NADH dehydrogenase [ubiquinone] 1 alpha subcomplex subunit 10, mitochondrial OS=Homo sapiens GN=NDUFA10 PE=1 SV=1
	220	4	3	50.26	50.26	30	0+11+24+61+7	0+11+24+61+7	Trypsin	1140000	2.29	0	1	11428.5	9.64	HUMAN	SwissProt	O75964	O75964	ATP synthase subunit g, mitochondrial OS=Homo sapiens GN=ATP5L PE=1 SV=3
	221	3	3	50.09	50.09	17	0+42+17+11+14+95	0+42+17+11+14+95	Trypsin	455000	1.87	0.65	3	20256.7	8.69	HUMAN	SwissProt	P55145	P55145	Mesencephalic astrocyte-derived neurotrophic factor OS=Homo sapiens GN=MANF PE=1 SV=2
	222	4	3	50.05	50.05	8	0+118+27+179+8+102+13+89	0+118+27+179+8+102+13+89	Trypsin	1310000	4.71	1.62	3	59716.6	7.29	HUMAN	SwissProt	P04062	P04062	Glucosylceramidase OS=Homo sapiens GN=GBA PE=1 SV=3
	223	4	3	49.56	49.56	27	0+19+10+36+7+11+13+15	0+19+10+36+7+11+13+15	Trypsin	777000	1.7	0.11	3	13530.5	8.73	HUMAN	SwissProt	P14927	P14927	Cytochrome b-c1 complex subunit 7 OS=Homo sapiens GN=UQCRB PE=1 SV=2
	224	4	4	48.33	48.33	2	0+288+10+112+8+243+8+56+11+526	0+288+10+112+8+243+8+56+11+526	Trypsin	456000	0.52	0.23	4	144499	5.82	HUMAN	SwissProt	P41252	P41252	Isoleucyl-tRNA synthetase, cytoplasmic OS=Homo sapiens GN=IARS PE=1 SV=2
	225	28	3	48.07	48.07|48.07|48.07|48.07|48.07|48.07|48.07|48.07|48.07|48.07|27.4|27.4|27.4|27.4|17.07	26	0+21+9+52+7+11+19+11	0+21+9+52+7+11+19+11|0+21+9+52+7+11+19+11|0+21+9+52+7+11+19+11|0+21+9+52+7+11+19+11|0+21+9+52+7+11+19+11|0+21+9+52+7+11+19+11|0+21+9+52+7+11+19+10|0+21+9+52+7+11+19+10|0+21+9+52+7+11+19+9|0+21+9+52+7+11+19+9|0+21+9+52+7+54|0+21+9+52+7+42|0+23+9+53+7+36|0+23+9+53+7+36|0+21+9+100	Trypsin	4620000	1.28	1.94	12	14135.6	11.05	HUMAN	SwissProt	P04908	P04908|Q7L7L0|P20671|Q93077|Q6FI13|P0C0S8|Q9BTM1|Q16777|Q99878|Q96KK5|P16104|Q96QV6|P0C0S5|Q71UI9|Q8IUE6	Histone H2A type 1-B/E OS=Homo sapiens GN=HIST1H2AB PE=1 SV=2
	226	5	4	48.05	48.05|37.43	15	0+32+6+52+8+30+11+50+9+16	0+32+6+52+8+30+11+50+9+16|0+32+6+52+8+30+11+75	Trypsin	712000	1.13	0.22	4	24604.1	10.11	HUMAN	SwissProt	P27635	P27635|Q96L21	60S ribosomal protein L10 OS=Homo sapiens GN=RPL10 PE=1 SV=4
	227	4	4	47.88	47.88|36.76	5	0+11+10+476+18+22+26+376	0+11+10+476+18+22+26+376|0+11+10+477+18+22+9+430	Trypsin	425000	1.11	0.22	4	103961	6.53	HUMAN	SwissProt	O94973	O94973|O95782	AP-2 complex subunit alpha-2 OS=Homo sapiens GN=AP2A2 PE=1 SV=2
	228	6	3	47.46	47.46	8	0+17+28+92+10+290	0+17+28+92+10+290	Trypsin	1170000	0.64	0.13	3	50119.1	6.25	HUMAN	SwissProt	P26641	P26641	Elongation factor 1-gamma OS=Homo sapiens GN=EEF1G PE=1 SV=3
	229	3	3	47.17	47.17	16	0+69+35+183+16	0+69+35+183+16	Trypsin	1960000	2.03	0.05	2	33868.1	6.7	HUMAN	SwissProt	Q9UBR2	Q9UBR2	Cathepsin Z OS=Homo sapiens GN=CTSZ PE=1 SV=1
	230	9	3	46.95	46.95	3	0+307+16+122+12+93+13+541	0+307+16+122+12+93+13+541	Trypsin	501000	1.19	0.08	5	122857	5.57	HUMAN	SwissProt	Q9BSJ8	Q9BSJ8	Extended synaptotagmin-1 OS=Homo sapiens GN=ESYT1 PE=1 SV=1
	231	6	4	46.85	46.85	4	0+173+9+135+11+341+10+46+8+64	0+173+9+135+11+341+10+46+8+64	Trypsin	729000	4.86	3.7	4	88584.1	8.81	HUMAN	SwissProt	Q9Y4W6	Q9Y4W6	AFG3-like protein 2 OS=Homo sapiens GN=AFG3L2 PE=1 SV=2
	232	7	3	46.79	46.79|12.15	3	0+174+15+674+13+95+13+58	0+174+15+674+13+95+13+58|0+174+15+812	Trypsin	554000	1.29	0.08	4	114758	5.23	HUMAN	SwissProt	P16615	P16615|O14983	Sarcoplasmic/endoplasmic reticulum calcium ATPase 2 OS=Homo sapiens GN=ATP2A2 PE=1 SV=1
	233	6	3	46.45	46.45	26	0+55+16+1+15+11+9+43	0+55+16+1+15+11+9+43	Trypsin	645000	1.55	0.18	3	16762.3	6.3	HUMAN	SwissProt	P20674	P20674	Cytochrome c oxidase subunit 5A, mitochondrial OS=Homo sapiens GN=COX5A PE=1 SV=2
	234	8	3	46.41	46.41	10	0+43+17+31+9+19+8+207	0+43+17+31+9+19+8+207	Trypsin	434000	1.06	0.15	4	36638.7	5.71	HUMAN	SwissProt	P07195	P07195	L-lactate dehydrogenase B chain OS=Homo sapiens GN=LDHB PE=1 SV=2
	235	3	3	46.21	46.21	8	0+140+11+32+8+86+8+29	0+140+11+32+8+86+8+29	Trypsin	360000	2.62	1.26	3	35808.2	8.64	HUMAN	SwissProt	Q96DB5	Q96DB5	Regulator of microtubule dynamics protein 1 OS=Homo sapiens GN=FAM82B PE=1 SV=1
	236	6	3	46.01	46.01	7	0+208+16+56+12+39+8+137	0+208+16+56+12+39+8+137	Trypsin	1690000	3.33	2.39	4	54164.1	5.39	HUMAN	SwissProt	Q9H3G5	Q9H3G5	Probable serine carboxypeptidase CPVL OS=Homo sapiens GN=CPVL PE=1 SV=2
	237	3	3	45.54	45.54	8	0+206+18+57+15+111+14+127	0+206+18+57+15+111+14+127	Trypsin	769000	0.72	0.33	2	59620.9	5.42	HUMAN	SwissProt	P50990	P50990	T-complex protein 1 subunit theta OS=Homo sapiens GN=CCT8 PE=1 SV=4
	238	4	3	45.37	45.37	31	0+62+32+5+20+44	0+62+32+5+20+44	Trypsin	744000	1.8	0.21	3	17161.8	9.2	HUMAN	SwissProt	Q9BX68	Q9BX68	Histidine triad nucleotide-binding protein 2, mitochondrial OS=Homo sapiens GN=HINT2 PE=1 SV=1
	239	4	3	45.34	45.34|19.12	10	0+17+12+21+11+81+9+155	0+17+12+21+11+81+9+155|0+17+12+264	Trypsin	699000	0.84	0.2	3	33670.2	4.95	HUMAN	SwissProt	P07910	P07910|O60812	Heterogeneous nuclear ribonucleoproteins C1/C2 OS=Homo sapiens GN=HNRNPC PE=1 SV=4
	240	4	2	45.34	45.34	25	0+22+24+48	0+22+24+48	Trypsin	839000	1.96	0.02	2	10917.9	9.7	HUMAN	SwissProt	P56134	P56134	ATP synthase subunit f, mitochondrial OS=Homo sapiens GN=ATP5J2 PE=1 SV=3
	241	8	3	44.98	44.98	8	0+30+18+173+16+111+7+152	0+30+18+173+16+111+7+152	Trypsin	640000	2	0.53	5	55010.6	7.9	HUMAN	SwissProt	Q01650	Q01650	Large neutral amino acids transporter small subunit 1 OS=Homo sapiens GN=SLC7A5 PE=1 SV=2
	242	6	3	44.85	44.85	5	0+455+8+100+17+175+17+1	0+455+8+100+17+175+17+1	Trypsin	367000	2.34	0.94	5	88368.2	8.85	HUMAN	SwissProt	P50416	P50416	Carnitine O-palmitoyltransferase 1, liver isoform OS=Homo sapiens GN=CPT1A PE=1 SV=2
	243	5	3	44.83	44.83	20	0+21+11+31+15+44+7+31	0+21+11+31+15+44+7+31	Trypsin	1500000	1.24	0.18	3	18564.9	10.49	HUMAN	SwissProt	P46778	P46778	60S ribosomal protein L21 OS=Homo sapiens GN=RPL21 PE=1 SV=2
	244	3	3	44.81	44.81	7	0+45+12+117+28+350	0+45+12+117+28+350	Trypsin	833000	3.53	1.74	3	60878.3	8.55	HUMAN	SwissProt	Q8WTV0	Q8WTV0	Scavenger receptor class B member 1 OS=Homo sapiens GN=SCARB1 PE=1 SV=1
	245	6	3	44.56	44.56	19	0+82+6+9+9+31+15+4	0+82+6+9+9+31+15+4	Trypsin	632000	1.77	0.16	4	17417.4	4.82	HUMAN	SwissProt	O14561	O14561	Acyl carrier protein, mitochondrial OS=Homo sapiens GN=NDUFAB1 PE=1 SV=3
	246	4	3	44.37	44.37	10	0+98+8+10+8+50+12+69	0+98+8+10+8+50+12+69	Trypsin	679000	51.99	43.69	3	27843.8	8.25	HUMAN	SwissProt	P38117	P38117	Electron transfer flavoprotein subunit beta OS=Homo sapiens GN=ETFB PE=1 SV=3
	247	4	3	43.75	43.75	42	0+35+9+6+34+4+19+39	0+35+9+6+34+4+19+39	Trypsin	816000	1.23	0.12	3	16332.2	4.88	HUMAN	SwissProt	O43169	O43169	Cytochrome b5 type B OS=Homo sapiens GN=CYB5B PE=1 SV=2
	248	5	3	43.62	43.62	6	0+44+11+2+14+104+14+394	0+44+11+2+14+104+14+394	Trypsin	657000	1.06	0.16	3	65102.6	5.92	HUMAN	SwissProt	Q13740	Q13740	CD166 antigen OS=Homo sapiens GN=ALCAM PE=1 SV=2
	249	4	3	43.38	43.38	5	0+135+14+465+13+17+10+83	0+135+14+465+13+17+10+83	Trypsin	457000	0.73	0.06	3	84686.1	6.24	HUMAN	SwissProt	O00469	O00469	Procollagen-lysine,2-oxoglutarate 5-dioxygenase 2 OS=Homo sapiens GN=PLOD2 PE=1 SV=2
	250	5	3	43.18	43.18|15.75|15.75	11	0+6+9+11+10+114+18+162	0+6+9+11+10+114+18+162|0+149+18+160|0+150+18+155	Trypsin	532000	1.78	0.65	3	37512.3	5.94	HUMAN	SwissProt	P62136	P62136|P62140|P36873	Serine/threonine-protein phosphatase PP1-alpha catalytic subunit OS=Homo sapiens GN=PPP1CA PE=1 SV=1
	251	4	3	42.88	42.88	2	0+159+8+561+15+180+6+96	0+159+8+561+15+180+6+96	Trypsin	243000	0.82	0.39	3	117350	5.5	HUMAN	SwissProt	Q9UIQ6	Q9UIQ6	Leucyl-cystinyl aminopeptidase OS=Homo sapiens GN=LNPEP PE=1 SV=3
	252	4	3	42.58	42.58	4	1+10+62+9+499+9+49	1+10+62+9+499+9+49	Trypsin	654000	0.95	0.43	3	69811.6	9.07	HUMAN	SwissProt	P08240	P08240	Signal recognition particle receptor subunit alpha OS=Homo sapiens GN=SRPR PE=1 SV=2
	253	7	2	42.55	42.55	18	0+6+15+118+13	0+6+15+118+13	Trypsin	745000	1.1	0	1	16690.8	6.8	HUMAN	SwissProt	Q04941	Q04941	Proteolipid protein 2 OS=Homo sapiens GN=PLP2 PE=1 SV=1
	254	5	3	42.16	42.16	21	0+32+35+130+10	0+32+35+130+10	Trypsin	1160000	1.73	0.18	3	22040.4	9.48	HUMAN	SwissProt	P30405	P30405	Peptidyl-prolyl cis-trans isomerase F, mitochondrial OS=Homo sapiens GN=PPIF PE=1 SV=1
	255	7	3	42.05	42.05	15	1+12+51+9+6+8+93	1+12+51+9+6+8+93	Trypsin	431000	0.8	0.23	4	20625.4	9.48	HUMAN	SwissProt	P67812	P67812	Signal peptidase complex catalytic subunit SEC11A OS=Homo sapiens GN=SEC11A PE=1 SV=1
	256	7	3	41.46	41.46	12	0+227+30+25+18+85	0+227+30+25+18+85	Trypsin	1130000	2.34	0.65	3	42200.6	5.39	HUMAN	SwissProt	P35613	P35613	Basigin OS=Homo sapiens GN=BSG PE=1 SV=2
	257	4	3	41.36	41.36	22	0+3+9+31+14+67+6	0+3+9+31+14+67+6	Trypsin	656000	0.92	0.02	2	14839.6	10.14	HUMAN	SwissProt	P62244	P62244	40S ribosomal protein S15a OS=Homo sapiens GN=RPS15A PE=1 SV=2
	258	6	3	41.26	41.26|41.26	16	0+2+9+17+8+41+7+61	0+2+9+17+8+41+7+61|0+2+9+17+8+41+7+61	Trypsin	1090000	1.06	0.13	3	17258.3	10.56	HUMAN	SwissProt	P61254	P61254|Q9UNX3	60S ribosomal protein L26 OS=Homo sapiens GN=RPL26 PE=1 SV=1
	259	4	3	40.68	40.68	5	0+454+8+49+11+2+10+13	0+454+8+49+11+2+10+13	Trypsin	941000	2.53	0.58	3	58994	6.44	HUMAN	SwissProt	P22307	P22307	Non-specific lipid-transfer protein OS=Homo sapiens GN=SCP2 PE=1 SV=2
	260	3	3	40.67	40.67	9	0+27+29+127+13+225	0+27+29+127+13+225	Trypsin	421000	2.81	0.87	3	47578.9	9.17	HUMAN	SwissProt	P09543	P09543	2',3'-cyclic-nucleotide 3'-phosphodiesterase OS=Homo sapiens GN=CNP PE=1 SV=2
	261	3	3	40.4	40.4	7	0+359+11+21+10+12+13+28	0+359+11+21+10+12+13+28	Trypsin	1630000	9.27	11.6	3	50152.3	8.59	HUMAN	SwissProt	P36551	P36551	Coproporphyrinogen-III oxidase, mitochondrial OS=Homo sapiens GN=CPOX PE=1 SV=3
	262	3	3	40.05	40.05	7	0+98+11+18+21+194+13+258	0+98+11+18+21+194+13+258	Trypsin	585000	2.31	0.74	3	66900.9	9.04	HUMAN	SwissProt	O95831	O95831	Apoptosis-inducing factor 1, mitochondrial OS=Homo sapiens GN=AIFM1 PE=1 SV=1
	263	3	3	40	40	23	0+19+11+73+38+69	0+19+11+73+38+69	Trypsin	705000	2.2	0.58	3	23356	5.43	HUMAN	SwissProt	P09211	P09211	Glutathione S-transferase P OS=Homo sapiens GN=GSTP1 PE=1 SV=2
	264	7	2	39.96	39.96	5	0+429+24+27	0+429+24+27	Trypsin	1850000	1.79	0.57	4	54466.4	6.16	HUMAN	SwissProt	P10619	P10619	Lysosomal protective protein OS=Homo sapiens GN=CTSA PE=1 SV=2
	265	7	2	39.92	39.92	18	0+68+14+33+13+16	0+68+14+33+13+16	Trypsin	262000	1.22	0.06	4	16698.4	8.02	HUMAN	SwissProt	Q9P0J0	Q9P0J0	NADH dehydrogenase [ubiquinone] 1 alpha subcomplex subunit 13 OS=Homo sapiens GN=NDUFA13 PE=1 SV=3
	266	3	3	39.87	39.87	5	0+79+11+209+13+8+10+256	0+79+11+209+13+8+10+256	Trypsin	1040000	0.44	0.01	2	66408.7	5.11	HUMAN	SwissProt	P20700	P20700	Lamin-B1 OS=Homo sapiens GN=LMNB1 PE=1 SV=2
	267	4	3	39.61	39.61	3	0+215+18+433+7+147+13+135	0+215+18+433+7+147+13+135	Trypsin	358000	12.54	16.1	3	108171	5.86	HUMAN	SwissProt	O60716	O60716	Catenin delta-1 OS=Homo sapiens GN=CTNND1 PE=1 SV=1
	268	4	2	39.56	39.56	25	0+15+20+16+15+74	0+15+20+16+15+74	Trypsin	723000	1.29	0.07	3	14865.5	10.5	HUMAN	SwissProt	P62829	P62829	60S ribosomal protein L23 OS=Homo sapiens GN=RPL23 PE=1 SV=1
	269	4	3	39.54	39.54	12	0+115+11+37+8+25+12+48	0+115+11+37+8+25+12+48	Trypsin	1160000	2.09	0.21	2	28908.8	9.37	HUMAN	SwissProt	P24539	P24539	ATP synthase subunit b, mitochondrial OS=Homo sapiens GN=ATP5F1 PE=1 SV=2
	270	4	3	39.54	39.54	18	0+25+17+39+11+79+8+13	0+25+17+39+11+79+8+13	Trypsin	604000	2.94	2.12	3	20683.3	9.91	HUMAN	SwissProt	Q9Y3B7	Q9Y3B7	39S ribosomal protein L11, mitochondrial OS=Homo sapiens GN=MRPL11 PE=1 SV=1
	271	3	3	39.17	39.17	7	0+112+7+71+11+20+12+153	0+112+7+71+11+20+12+153	Trypsin	420000	12.33	11.72	3	43482.5	8.38	HUMAN	SwissProt	Q6NVY1	Q6NVY1	3-hydroxyisobutyryl-CoA hydrolase, mitochondrial OS=Homo sapiens GN=HIBCH PE=1 SV=2
	272	4	2	39.15	39.15	12	0+38+14+117+9	0+38+14+117+9	Trypsin	1500000	1.28	0.04	2	20252.5	9.64	HUMAN	SwissProt	P62913	P62913	60S ribosomal protein L11 OS=Homo sapiens GN=RPL11 PE=1 SV=2
	273	3	3	39.13	39.13	7	0+56+10+49+14+304+16+83	0+56+10+49+14+304+16+83	Trypsin	981000	5.68	4.2	3	57825.5	8.31	HUMAN	SwissProt	P05362	P05362	Intercellular adhesion molecule 1 OS=Homo sapiens GN=ICAM1 PE=1 SV=2
	274	4	3	39.01	39.01|39.01|39.01|11.54|11.54	14	0+34+13+8+9+1+11+145	0+34+13+8+9+1+11+145|0+33+13+8+9+1+11+144|0+33+13+8+9+1+11+138|0+68+11+128|0+67+11+137	Trypsin	905000	0.76	0.07	3	22350	11.02	HUMAN	SwissProt	P16402	P16402|P10412|P16403|P22492|Q02539	Histone H1.3 OS=Homo sapiens GN=HIST1H1D PE=1 SV=2
	275	4	2	38.82	38.82	7	0+100+7+91+12+40	0+100+7+91+12+40	Trypsin	486000	2	0.52	2	29450.6	10.38	HUMAN	SwissProt	Q9HD33	Q9HD33	39S ribosomal protein L47, mitochondrial OS=Homo sapiens GN=MRPL47 PE=1 SV=2
	276	6	2	38.77	38.77	3	0+423+18+267+12+117	0+423+18+267+12+117	Trypsin	422000	1.07	0.02	3	91918	8.97	HUMAN	SwissProt	Q13724	Q13724	Mannosyl-oligosaccharide glucosidase OS=Homo sapiens GN=MOGS PE=1 SV=5
	277	3	2	38.67	38.67	15	0+86+10+32+13+10	0+86+10+32+13+10	Trypsin	404000	0.92	0.02	2	16272.8	10.08	HUMAN	SwissProt	P62263	P62263	40S ribosomal protein S14 OS=Homo sapiens GN=RPS14 PE=1 SV=3
	278	5	3	38.55	38.55	8	0+197+9+53+12+8+15+127	0+197+9+53+12+8+15+127	Trypsin	1110000	2.78	1	5	46588.6	8.61	HUMAN	SwissProt	P11310	P11310	Medium-chain specific acyl-CoA dehydrogenase, mitochondrial OS=Homo sapiens GN=ACADM PE=1 SV=1
	279	3	3	38.42	38.42	13	0+135+33+112+12+33	0+135+33+112+12+33	Trypsin	594000	3.24	1.53	2	36908.9	8.88	HUMAN	SwissProt	Q9BYD6	Q9BYD6	39S ribosomal protein L1, mitochondrial OS=Homo sapiens GN=MRPL1 PE=1 SV=2
	280	3	3	38.07	38.07	16	0+79+12+38+16+48+5+3	0+79+12+38+16+48+5+3	Trypsin	760000	1.36	0.26	3	22761.4	5.08	HUMAN	SwissProt	Q15363	Q15363	Transmembrane emp24 domain-containing protein 2 OS=Homo sapiens GN=TMED2 PE=1 SV=1
	281	4	3	37.28	37.28	25	0+50+14+3+8+18+13+29	0+50+14+3+8+18+13+29	Trypsin	439000	1.3	0.18	4	15859.9	11.32	HUMAN	SwissProt	P62910	P62910	60S ribosomal protein L32 OS=Homo sapiens GN=RPL32 PE=1 SV=2
	282	3	2	37.2	37.2	11	0+160+15+31+13+30	0+160+15+31+13+30	Trypsin	420000	1.96	0.39	3	26669.6	6.45	HUMAN	SwissProt	P60174	P60174	Triosephosphate isomerase OS=Homo sapiens GN=TPI1 PE=1 SV=2
	283	4	2	37.2	37.2	10	0+76+16+163+17+39	0+76+16+163+17+39	Trypsin	646000	1.63	0.17	2	34919.4	9.73	HUMAN	SwissProt	Q9BYD3	Q9BYD3	39S ribosomal protein L4, mitochondrial OS=Homo sapiens GN=MRPL4 PE=1 SV=1
	284	3	2	37.08	37.08	7	0+82+17+62+13+249	0+82+17+62+13+249	Trypsin	674000	0.85	0.27	2	46321.7	8.38	HUMAN	SwissProt	Q9BXW7	Q9BXW7	Cat eye syndrome critical region protein 5 OS=Homo sapiens GN=CECR5 PE=1 SV=1
	285	5	3	36.89	36.89	4	0+141+7+82+11+244+7+105	0+141+7+82+11+244+7+105	Trypsin	505000	0.72	0.44	3	68048.5	5.94	HUMAN	SwissProt	Q15046	Q15046	Lysyl-tRNA synthetase OS=Homo sapiens GN=KARS PE=1 SV=3
	286	4	2	36.88	36.88	17	0+37+17+43	0+37+17+43	Trypsin	1640000	1.48	0.12	3	11203.2	6.82	HUMAN	SwissProt	P60903	P60903	Protein S100-A10 OS=Homo sapiens GN=S100A10 PE=1 SV=2
	287	4	2	36.67	36.67	11	0+59+24+149+9+40	0+59+24+149+9+40	Trypsin	493000	1.18	0.36	3	31122	4.9	HUMAN	SwissProt	P29692	P29692	Elongation factor 1-delta OS=Homo sapiens GN=EEF1D PE=1 SV=5
	288	4	3	36.65	36.65	8	0+126+13+2+10+140+9+56	0+126+13+2+10+140+9+56	Trypsin	1120000	1.21	0.62	4	40228.9	6.46	HUMAN	SwissProt	Q12907	Q12907	Vesicular integral-membrane protein VIP36 OS=Homo sapiens GN=LMAN2 PE=1 SV=1
	289	2	2	36.55	36.55	7	0+274+10+11+17+41	0+274+10+11+17+41	Trypsin	459000	1.07	0.02	2	39646.4	8.55	HUMAN	SwissProt	Q3ZCQ8	Q3ZCQ8	Mitochondrial import inner membrane translocase subunit TIM50 OS=Homo sapiens GN=TIMM50 PE=1 SV=2
	290	2	2	36.19	36.19	6	0+134+12+32+10+178	0+134+12+32+10+178	Trypsin	1160000	1.26	0.17	2	39592	6.47	HUMAN	SwissProt	P50213	P50213	Isocitrate dehydrogenase [NAD] subunit alpha, mitochondrial OS=Homo sapiens GN=IDH3A PE=1 SV=1
	291	2	2	36.13	36.13	29	0+80+36+28+10	0+80+36+28+10	Trypsin	548000	0	0	0	15935.8	5.7	HUMAN	SwissProt	P00441	P00441	Superoxide dismutase [Cu-Zn] OS=Homo sapiens GN=SOD1 PE=1 SV=2
	292	4	2	36	36	27	0+35+12+16+10+8	0+35+12+16+10+8	Trypsin	791000	1.13	0.21	2	9369.9	9.41	HUMAN	SwissProt	O00483	O00483	NADH dehydrogenase [ubiquinone] 1 alpha subcomplex subunit 4 OS=Homo sapiens GN=NDUFA4 PE=1 SV=1
	293	6	2	35.96	35.96	3	0+53+8+456+14+91	0+53+8+456+14+91	Trypsin	261000	1.31	0.25	4	71636.5	6.85	HUMAN	SwissProt	Q8NBJ5	Q8NBJ5	Procollagen galactosyltransferase 1 OS=Homo sapiens GN=GLT25D1 PE=1 SV=1
	294	3	2	35.92	35.92	10	0+7+15+154+9+40	0+7+15+154+9+40	Trypsin	1020000	0.85	0.06	2	24763.9	4.5	HUMAN	SwissProt	P24534	P24534	Elongation factor 1-beta OS=Homo sapiens GN=EEF1B2 PE=1 SV=3
	295	9	2	35.75	35.75	4	0+451+14+135+15+49	0+451+14+135+15+49	Trypsin	355000	0.95	0.04	5	72691.9	7.06	HUMAN	SwissProt	P31040	P31040	Succinate dehydrogenase [ubiquinone] flavoprotein subunit, mitochondrial OS=Homo sapiens GN=SDHA PE=1 SV=2
	296	4	2	35.74	35.74|15.33|15.33|15.33|15.33|15.33	7	0+63+23+100+9+242	0+63+23+100+9+242|0+178+9+296|0+186+9+237|0+176+9+249|0+175+9+245|0+34+9+242	Trypsin	861000	0.67	0	2	50680.2	8.77	HUMAN	SwissProt	Q16181	Q16181|Q92599|Q6ZU15|Q14141|Q9NVA2|A8MT51	Septin-7 OS=Homo sapiens GN=SEPT7 PE=1 SV=2
	297	6	2	35.68	35.68	20	0+49+12+7+15+50	0+49+12+7+15+50	Trypsin	189000	1.05	0.14	4	15423.3	10.79	HUMAN	SwissProt	P62847	P62847	40S ribosomal protein S24 OS=Homo sapiens GN=RPS24 PE=1 SV=1
	298	5	2	35.42	35.42	14	0+8+9+63+15+70	0+8+9+63+15+70	Trypsin	303000	0.95	0.23	3	18897.9	10.15	HUMAN	SwissProt	P46783	P46783	40S ribosomal protein S10 OS=Homo sapiens GN=RPS10 PE=1 SV=1
	299	3	3	35.2	35.2|35.2|24.08|24.08	3	0+219+18+552+17+296+7+149	0+219+18+552+17+296+7+149|0+215+18+544+17+294+7+146|0+812+17+296+7+111|0+786+17+296+7+114	Trypsin	441000	1.5	0.27	3	138756	5.73	HUMAN	SwissProt	P20020	P20020|P23634|Q01814|Q16720	Plasma membrane calcium-transporting ATPase 1 OS=Homo sapiens GN=ATP2B1 PE=1 SV=3
	300	5	2	35.13	35.13	14	0+73+20+43	0+73+20+43	Trypsin	774000	1.44	0.22	3	15797.8	10.56	HUMAN	SwissProt	P61353	P61353	60S ribosomal protein L27 OS=Homo sapiens GN=RPL27 PE=1 SV=2
	301	3	2	34.96	34.96	9	0+75+13+111+10+40	0+75+13+111+10+40	Trypsin	527000	2.12	0.83	2	27391.7	8.21	HUMAN	SwissProt	P19404	P19404	NADH dehydrogenase [ubiquinone] flavoprotein 2, mitochondrial OS=Homo sapiens GN=NDUFV2 PE=1 SV=2
	302	2	2	34.72	34.72	7	0+114+8+148+16+45	0+114+8+148+16+45	Trypsin	1270000	0.31	0.04	2	38890.2	4.86	HUMAN	SwissProt	Q15293	Q15293	Reticulocalbin-1 OS=Homo sapiens GN=RCN1 PE=1 SV=1
	303	3	2	34.69	34.69	8	0+76+13+157+11+36	0+76+13+157+11+36	Trypsin	515000	2.28	1.35	2	31324.6	10.25	HUMAN	SwissProt	P15880	P15880	40S ribosomal protein S2 OS=Homo sapiens GN=RPS2 PE=1 SV=2
	304	9	2	34.58	34.58	51	0+33+59+22	0+33+59+22	Trypsin	417000	1.25	0.04	5	11514	4.26	HUMAN	SwissProt	P05386	P05386	60S acidic ribosomal protein P1 OS=Homo sapiens GN=RPLP1 PE=1 SV=1
	305	2	2	34.53	34.53|18.3	6	0+67+14+107+20+303	0+67+14+107+20+303|0+182+20+311	Trypsin	871000	2.25	0.85	2	56501	5.57	HUMAN	SwissProt	P21281	P21281|P15313	V-type proton ATPase subunit B, brain isoform OS=Homo sapiens GN=ATP6V1B2 PE=1 SV=3
	306	4	2	34.5	34.5	3	0+295+17+11+13+470	0+295+17+11+13+470	Trypsin	121000	1.4	0.14	3	89322.3	5.14	HUMAN	SwissProt	P55072	P55072	Transitional endoplasmic reticulum ATPase OS=Homo sapiens GN=VCP PE=1 SV=4
	307	7	2	34.35	34.35	8	0+17+14+146+11+91	0+17+14+146+11+91	Trypsin	2050000	0.95	0.25	4	31512.8	8.58	HUMAN	SwissProt	P54709	P54709	Sodium/potassium-transporting ATPase subunit beta-3 OS=Homo sapiens GN=ATP1B3 PE=1 SV=1
	308	5	2	34.24	34.24	19	0+8+11+68+12+20	0+8+11+68+12+20	Trypsin	696000	0.87	0.26	2	13372.8	9.95	HUMAN	SwissProt	P60866	P60866	40S ribosomal protein S20 OS=Homo sapiens GN=RPS20 PE=1 SV=1
	309	4	2	34.11	34.11	10	0+109+11+84+11+2	0+109+11+84+11+2	Trypsin	927000	1.6	0	2	24279.2	8.24	HUMAN	SwissProt	Q9HAV7	Q9HAV7	GrpE protein homolog 1, mitochondrial OS=Homo sapiens GN=GRPEL1 PE=1 SV=2
	310	4	2	34.08	34.08	11	0+26+14+14+10+147	0+26+14+14+10+147	Trypsin	639000	0.83	0.03	2	23354.2	4.89	HUMAN	SwissProt	O00161	O00161	Synaptosomal-associated protein 23 OS=Homo sapiens GN=SNAP23 PE=1 SV=1
	311	2	2	34.06	34.06	6	0+132+11+148+20+163	0+132+11+148+20+163	Trypsin	739000	0.64	0	1	53249.4	6.65	HUMAN	SwissProt	Q9ULV4	Q9ULV4	Coronin-1C OS=Homo sapiens GN=CORO1C PE=1 SV=1
	312	2	2	33.93	33.93	11	0+215+30+78+16+69	0+215+30+78+16+69	Trypsin	376000	2.75	0.26	2	45808.1	6.75	HUMAN	SwissProt	Q6PIU2	Q6PIU2	Neutral cholesterol ester hydrolase 1 OS=Homo sapiens GN=NCEH1 PE=1 SV=3
	313	5	2	33.72	33.72	6	0+104+11+13+18+299	0+104+11+13+18+299	Trypsin	491000	1.35	0.22	2	52623.7	5.46	HUMAN	SwissProt	Q96CS3	Q96CS3	FAS-associated factor 2 OS=Homo sapiens GN=FAF2 PE=1 SV=2
	314	4	2	33.32	33.32	7	0+39+10+172+9+33	0+39+10+172+9+33	Trypsin	641000	0.94	0.14	2	29597.9	10.16	HUMAN	SwissProt	P62701	P62701	40S ribosomal protein S4, X isoform OS=Homo sapiens GN=RPS4X PE=1 SV=2
	315	3	2	32.92	32.92	18	0+52+13+4+11+48	0+52+13+4+11+48	Trypsin	1270000	1.16	0.1	2	14787.1	9.21	HUMAN	SwissProt	P35268	P35268	60S ribosomal protein L22 OS=Homo sapiens GN=RPL22 PE=1 SV=2
	316	3	2	32.85	32.85	2	0+275+13+571+16+118	0+275+13+571+16+118	Trypsin	593000	1.09	0.33	2	111760	7.38	HUMAN	SwissProt	Q8N766	Q8N766	Uncharacterized protein KIAA0090 OS=Homo sapiens GN=KIAA0090 PE=1 SV=1
	317	2	2	32.84	32.84	10	0+141+23+65	0+141+23+65	Trypsin	481000	0.82	0	1	26005	4.71	HUMAN	SwissProt	Q9Y3A6	Q9Y3A6	Transmembrane emp24 domain-containing protein 5 OS=Homo sapiens GN=TMED5 PE=1 SV=1
	318	5	2	32.71	32.71	18	0+66+24+38	0+66+24+38	Trypsin	1000000	1.51	0	1	14177.4	6.03	HUMAN	SwissProt	P13987	P13987	CD59 glycoprotein OS=Homo sapiens GN=CD59 PE=1 SV=1
	319	3	2	32.48	32.48	3	0+216+8+202+18+301	0+216+8+202+18+301	Trypsin	306000	0.99	0.61	3	81745.2	5.76	HUMAN	SwissProt	P14923	P14923	Junction plakoglobin OS=Homo sapiens GN=JUP PE=1 SV=3
	320	4	2	32.45	32.45|15.69	12	0+55+11+84+14+30	0+55+11+84+14+30|0+55+11+128	Trypsin	286000	1.23	0.24	2	21568.9	6.59	HUMAN	SwissProt	Q13636	Q13636|Q9UL26	Ras-related protein Rab-31 OS=Homo sapiens GN=RAB31 PE=1 SV=1
	321	7	2	32.45	32.45	12	0+116+15+29+8+20	0+116+15+29+8+20	Trypsin	747000	7	5.71	2	21175.1	9.77	HUMAN	SwissProt	Q9UM00	Q9UM00	Transmembrane and coiled-coil domain-containing protein 1 OS=Homo sapiens GN=TMCO1 PE=1 SV=1
	322	2	2	32.31	32.31	4	0+237+11+190+11+96	0+237+11+190+11+96	Trypsin	700000	1.18	0.28	2	60534.3	6.1	HUMAN	SwissProt	P49368	P49368	T-complex protein 1 subunit gamma OS=Homo sapiens GN=CCT3 PE=1 SV=4
	323	4	2	31.57	31.57	17	0+186+16+2+25+10	0+186+16+2+25+10	Trypsin	663000	1.33	0.23	3	26477.9	7.67	HUMAN	SwissProt	P54819	P54819	Adenylate kinase 2, mitochondrial OS=Homo sapiens GN=AK2 PE=1 SV=2
	324	2	2	31.49	31.49	4	0+211+10+173+15+138	0+211+10+173+15+138	Trypsin	581000	1.72	0.24	2	60693.9	8.71	HUMAN	SwissProt	P83111	P83111	Serine beta-lactamase-like protein LACTB, mitochondrial OS=Homo sapiens GN=LACTB PE=1 SV=2
	325	6	2	31.45	31.45	10	0+58+12+99+9+16	0+58+12+99+9+16	Trypsin	248000	1.14	0.04	3	22127	10.09	HUMAN	SwissProt	P62081	P62081	40S ribosomal protein S7 OS=Homo sapiens GN=RPS7 PE=1 SV=1
	326	3	2	31.38	31.38	14	0+64+20+57+9+45	0+64+20+57+9+45	Trypsin	143000	1.11	0.09	3	21527.4	9.36	HUMAN	SwissProt	Q9H061	Q9H061	Transmembrane protein 126A OS=Homo sapiens GN=TMEM126A PE=1 SV=1
	327	5	2	31.3	31.3|31.3|31.3|31.3|31.3|31.3|31.3|31.3|31.3|31.3|31.3|31.3|31.3|21.02|21.02|21.02|21.02|21.02|21.02|21.02|21.02|21.02|21.02|21.02|21.02|21.02|21.02|21.02|21.02|21.02|21.02|21.02|21.02|21.02|21.02|21.02|21.02|21.02	9	0+45+14+184+20+99	0+45+14+184+20+99|0+45+14+184+20+99|0+45+14+184+20+99|0+45+14+184+20+99|0+45+14+184+20+99|0+45+14+184+20+99|0+45+14+184+20+99|0+45+14+184+20+99|0+45+14+184+20+99|0+45+14+184+20+99|0+45+14+184+20+99|0+45+14+184+20+99|0+45+14+184+20+99|0+45+14+313|0+45+14+306|0+45+14+306|0+45+14+306|0+45+14+306|0+45+14+306|0+45+14+306|0+45+14+306|0+45+14+307|0+45+14+306|0+45+14+306|0+45+14+306|0+45+14+306|0+45+14+3…	Trypsin	1200000	0.44	0	1	40584.6	5.89	HUMAN	SwissProt	Q29940	Q29940|P18464|P30490|P30493|P30491|P30495|P30498|P30685|P30484|P30464|P30492|P10319|P18465|Q95604|P18462|P30457|P30450|P30453|P10314|P30456|P16189|P30504|P10316|P13746|P30455|P01892|P01891|P16188|P16190|P30459|P30508|P30512|P30443|P04439|P30510|Q29960|P30447|P05534	HLA class I histocompatibility antigen, B-59 alpha chain OS=Homo sapiens GN=HLA-B PE=2 SV=1
	328	4	2	31.1	31.1|31.1|31.1|28.9	11	0+19+11+87+10+54	0+19+11+87+10+54|0+19+11+87+10+54|0+19+11+87+10+53|0+19+11+87+10+53	Trypsin	726000	1.15	0.44	4	20696.9	6.31	HUMAN	SwissProt	P84077	P84077|P61204|P84085|P18085	ADP-ribosylation factor 1 OS=Homo sapiens GN=ARF1 PE=1 SV=2
	329	4	2	30.92	30.92	4	0+228+12+245+14+83	0+228+12+245+14+83	Trypsin	865000	1.81	1.03	2	64245.3	5.36	HUMAN	SwissProt	Q96AY3	Q96AY3	Peptidyl-prolyl cis-trans isomerase FKBP10 OS=Homo sapiens GN=FKBP10 PE=1 SV=1
	330	6	2	30.86	30.86	26	0+2+19+28+12+54	0+2+19+28+12+54	Trypsin	424000	1.2	0.16	4	11665	4.42	HUMAN	SwissProt	P05387	P05387	60S acidic ribosomal protein P2 OS=Homo sapiens GN=RPLP2 PE=1 SV=1
	331	4	2	30.8	30.8	14	0+11+8+1+12+103	0+11+8+1+12+103	Trypsin	697000	1.39	0.17	2	15278.3	9.66	HUMAN	SwissProt	Q8N5K1	Q8N5K1	CDGSH iron sulfur domain-containing protein 2 OS=Homo sapiens GN=CISD2 PE=1 SV=1
	332	2	2	30.56	30.56	4	0+165+18+214+8+179	0+165+18+214+8+179	Trypsin	489000	4.32	2.1	2	65444	7.52	HUMAN	SwissProt	P23368	P23368	NAD-dependent malic enzyme, mitochondrial OS=Homo sapiens GN=ME2 PE=1 SV=1
	333	7	2	30.42	30.42	7	0+87+18+60+7+160	0+87+18+60+7+160	Trypsin	173000	0.26	0.09	5	31554.8	4.47	HUMAN	SwissProt	P29966	P29966	Myristoylated alanine-rich C-kinase substrate OS=Homo sapiens GN=MARCKS PE=1 SV=4
	334	2	2	30.42	30.42	4	0+193+13+100+13+220	0+193+13+100+13+220	Trypsin	990000	0.87	0.39	2	57924.6	7.96	HUMAN	SwissProt	P50991	P50991	T-complex protein 1 subunit delta OS=Homo sapiens GN=CCT4 PE=1 SV=4
	335	5	2	30.3	30.3	5	0+230+22+176+12+222	0+230+22+176+12+222	Trypsin	254000	0.6	0.04	4	73243.8	6.73	HUMAN	SwissProt	O00571	O00571	ATP-dependent RNA helicase DDX3X OS=Homo sapiens GN=DDX3X PE=1 SV=3
	336	2	2	30.3	30.3	3	0+159+11+548+15+60	0+159+11+548+15+60	Trypsin	271000	0.15	0.01	2	93250.5	5.63	HUMAN	SwissProt	Q05682	Q05682	Caldesmon OS=Homo sapiens GN=CALD1 PE=1 SV=2
	337	2	2	30.26	30.26	10	0+65+11+100+13+38	0+65+11+100+13+38	Trypsin	316000	2.51	0.02	2	26152.5	8.48	HUMAN	SwissProt	Q9NX63	Q9NX63	Coiled-coil-helix-coiled-coil-helix domain-containing protein 3, mitochondrial OS=Homo sapiens GN=CHCHD3 PE=1 SV=1
	338	2	2	30.16	30.16	6	0+147+22+287+18+184	0+147+22+287+18+184	Trypsin	469000	0.83	0.03	2	72912.2	6.99	HUMAN	SwissProt	O00116	O00116	Alkyldihydroxyacetonephosphate synthase, peroxisomal OS=Homo sapiens GN=AGPS PE=1 SV=1
	339	6	2	29.96	29.96|16.77	12	0+15+11+87+10+52	0+15+11+87+10+52|0+504+10+60	Trypsin	521000	1.64	0.03	2	20082.3	9.04	HUMAN	SwissProt	P62330	P62330|P36406	ADP-ribosylation factor 6 OS=Homo sapiens GN=ARF6 PE=1 SV=2
	340	5	2	29.76	29.76	13	0+48+15+51+9+49	0+48+15+51+9+49	Trypsin	884000	0.78	0.4	2	19205.9	5.25	HUMAN	SwissProt	O95881	O95881	Thioredoxin domain-containing protein 12 OS=Homo sapiens GN=TXNDC12 PE=1 SV=1
	341	2	2	29.71	29.71	3	0+423+12+152+16+156	0+423+12+152+16+156	Trypsin	1020000	0.17	0	1	85226	6.41	HUMAN	SwissProt	Q9UHB6	Q9UHB6	LIM domain and actin-binding protein 1 OS=Homo sapiens GN=LIMA1 PE=1 SV=1
	342	4	2	29.63	29.63	15	0+54+10+5+9+48	0+54+10+5+9+48	Trypsin	632000	0.91	0.27	2	13916.3	10.33	HUMAN	SwissProt	P62318	P62318	Small nuclear ribonucleoprotein Sm D3 OS=Homo sapiens GN=SNRPD3 PE=1 SV=1
	343	3	2	29.3	29.3	24	0+12+13+8+7+42	0+12+13+8+7+42	Trypsin	871000	1.28	0.01	2	9906.4	10.07	HUMAN	SwissProt	O14949	O14949	Cytochrome b-c1 complex subunit 8 OS=Homo sapiens GN=UQCRQ PE=1 SV=4
	344	2	2	29.17	29.17	9	0+115+22+87	0+115+22+87	Trypsin	646000	1.57	0.06	2	24843.1	6.96	HUMAN	SwissProt	Q6P587	Q6P587	Fumarylacetoacetate hydrolase domain-containing protein 1 OS=Homo sapiens GN=FAHD1 PE=1 SV=2
	345	3	2	29.16	29.16	9	0+37+11+27+14+177	0+37+11+27+14+177	Trypsin	1350000	0.89	0.25	2	29995.8	10.61	HUMAN	SwissProt	P62424	P62424	60S ribosomal protein L7a OS=Homo sapiens GN=RPL7A PE=1 SV=2
	346	4	2	28.94	28.94	7	0+94+19+80+14+213	0+94+19+80+14+213	Trypsin	341000	2.19	0.14	2	46032.1	6.35	HUMAN	SwissProt	Q13641	Q13641	Trophoblast glycoprotein OS=Homo sapiens GN=TPBG PE=1 SV=1
	347	2	2	28.82	28.82	11	0+31+18+74+10+118	0+31+18+74+10+118	Trypsin	470000	1.43	0.17	2	28449.4	10.13	HUMAN	SwissProt	Q9NX20	Q9NX20	39S ribosomal protein L16, mitochondrial OS=Homo sapiens GN=MRPL16 PE=1 SV=1
	348	2	2	28.8	28.8	7	0+74+9+21+14+174	0+74+9+21+14+174	Trypsin	429000	9.38	8.15	2	33535.1	9.55	HUMAN	SwissProt	P49406	P49406	39S ribosomal protein L19, mitochondrial OS=Homo sapiens GN=MRPL19 PE=1 SV=2
	349	3	2	28.73	28.73	11	0+49+9+38+12+72	0+49+9+38+12+72	Trypsin	552000	0.97	0.24	2	20313.5	8.66	HUMAN	SwissProt	P61009	P61009	Signal peptidase complex subunit 3 OS=Homo sapiens GN=SPCS3 PE=1 SV=1
	350	2	2	28.68	28.68	7	0+147+9+3+10+77	0+147+9+3+10+77	Trypsin	448000	1.21	0.32	2	29096.8	9.74	HUMAN	SwissProt	Q00059	Q00059	Transcription factor A, mitochondrial OS=Homo sapiens GN=TFAM PE=1 SV=1
	351	2	2	28.67	28.67|13.32	7	0+122+13+109+11+66	0+122+13+109+11+66|0+256+11+66	Trypsin	446000	0.45	0.18	2	33784.4	10.18	HUMAN	SwissProt	P22087	P22087|A6NHQ2	rRNA 2'-O-methyltransferase fibrillarin OS=Homo sapiens GN=FBL PE=1 SV=2
	352	3	2	28.48	28.48	21	0+119+15+14+23+8	0+119+15+14+23+8	Trypsin	467000	1.56	0.09	2	19193.7	8.95	HUMAN	SwissProt	Q9Y3E5	Q9Y3E5	Peptidyl-tRNA hydrolase 2, mitochondrial OS=Homo sapiens GN=PTRH2 PE=1 SV=1
	353	3	2	28.2	28.2	6	0+136+14+185+16+79	0+136+14+185+16+79	Trypsin	214000	2.59	0.14	3	48006.8	9.93	HUMAN	SwissProt	P82675	P82675	28S ribosomal protein S5, mitochondrial OS=Homo sapiens GN=MRPS5 PE=1 SV=2
	354	3	2	28.07	28.07	11	0+150+12+1+10+25	0+150+12+1+10+25	Trypsin	1480000	1.28	0.18	2	21348.3	9.04	HUMAN	SwissProt	P52815	P52815	39S ribosomal protein L12, mitochondrial OS=Homo sapiens GN=MRPL12 PE=1 SV=2
	355	4	2	28.06	28.06	2	0+43+17+27+13+966	0+43+17+27+13+966	Trypsin	963000	1.77	1	4	118756	6.51	HUMAN	SwissProt	P26006	P26006	Integrin alpha-3 OS=Homo sapiens GN=ITGA3 PE=1 SV=4
	356	4	2	27.92	27.92	16	0+39+14+15+10+67	0+39+14+15+10+67	Trypsin	231000	2.14	1.07	3	15947.8	10.26	HUMAN	SwissProt	Q6P1L8	Q6P1L8	39S ribosomal protein L14, mitochondrial OS=Homo sapiens GN=MRPL14 PE=1 SV=1
	357	3	2	27.89	27.89	5	0+240+9+241+25+149	0+240+9+241+25+149	Trypsin	672000	0.77	0.09	2	74139.8	6.57	HUMAN	SwissProt	P02545	P02545	Lamin-A/C OS=Homo sapiens GN=LMNA PE=1 SV=1
	358	2	2	27.89	27.89	6	0+85+10+61+6+72	0+85+10+61+6+72	Trypsin	447000	0.58	0.04	2	26076.8	7.6	HUMAN	SwissProt	Q14696	Q14696	LDLR chaperone MESD OS=Homo sapiens GN=MESDC2 PE=1 SV=2
	359	2	2	27.85	27.85	5	0+416+25+43+12+163	0+416+25+43+12+163	Trypsin	330000	1.62	0.25	2	75476.4	9.41	HUMAN	SwissProt	P28288	P28288	ATP-binding cassette sub-family D member 3 OS=Homo sapiens GN=ABCD3 PE=1 SV=1
	360	3	2	27.82	27.82	6	0+363+28+38	0+363+28+38	Trypsin	474000	5.09	1.9	2	48767.1	5.35	HUMAN	SwissProt	P06280	P06280	Alpha-galactosidase A OS=Homo sapiens GN=GLA PE=1 SV=1
	361	4	2	27.77	27.77	14	0+29+14+93+11+25	0+29+14+93+11+25	Trypsin	369000	20.57	27.37	3	20776.8	8.72	HUMAN	SwissProt	O96000	O96000	NADH dehydrogenase [ubiquinone] 1 beta subcomplex subunit 10 OS=Homo sapiens GN=NDUFB10 PE=1 SV=3
	362	3	2	27.75	27.75|27.75|13.26	11	0+123+9+18+10+11	0+123+9+18+10+11|0+124+9+18+10+11|0+124+9+39	Trypsin	466000	0.55	0.07	2	19794.2	4.67	HUMAN	SwissProt	P19105	P19105|O14950|P24844	Myosin regulatory light chain 12A OS=Homo sapiens GN=MYL12A PE=1 SV=2
	363	4	2	27.45	27.45	14	0+77+10+7+11+43	0+77+10+7+11+43	Trypsin	1020000	0.97	0.07	2	16561.5	11.01	HUMAN	SwissProt	P46776	P46776	60S ribosomal protein L27a OS=Homo sapiens GN=RPL27A PE=1 SV=2
	364	3	2	27.45	27.45	10	0+80+10+20+11+80	0+80+10+20+11+80	Trypsin	1150000	1.26	0.49	2	22180.5	9.44	HUMAN	SwissProt	Q9NYL4	Q9NYL4	Peptidyl-prolyl cis-trans isomerase FKBP11 OS=Homo sapiens GN=FKBP11 PE=1 SV=1
	365	3	2	27.26	27.26	5	0+260+8+16+10+56	0+260+8+16+10+56	Trypsin	575000	0.63	0.12	2	39641.3	5	HUMAN	SwissProt	O75695	O75695	Protein XRP2 OS=Homo sapiens GN=RP2 PE=1 SV=4
	366	2	2	27.24	27.24	19	0+44+13+12+9+36	0+44+13+12+9+36	Trypsin	416000	1.6	0.03	2	12614.7	9.43	HUMAN	SwissProt	O14548	O14548	Cytochrome c oxidase subunit 7A-related protein, mitochondrial OS=Homo sapiens GN=COX7A2L PE=1 SV=2
	367	4	2	27.22	27.22	12	0+29+7+57+8+16	0+29+7+57+8+16	Trypsin	1150000	1.12	0.02	2	13293	11.48	HUMAN	SwissProt	P49207	P49207	60S ribosomal protein L34 OS=Homo sapiens GN=RPL34 PE=1 SV=3
	368	2	2	27.2	27.2	8	0+105+10+92+10+22	0+105+10+92+10+22	Trypsin	637000	1.19	0	1	27131	5.68	HUMAN	SwissProt	Q9NR28	Q9NR28	Diablo homolog, mitochondrial OS=Homo sapiens GN=DIABLO PE=1 SV=1
	369	3	2	27.15	27.15	8	0+206+12+85+15	0+206+12+85+15	Trypsin	786000	1.22	0.05	2	35386.4	9.05	HUMAN	SwissProt	Q8TC12	Q8TC12	Retinol dehydrogenase 11 OS=Homo sapiens GN=RDH11 PE=1 SV=2
	370	5	2	27.02	27.02	7	0+137+10+66+15+125	0+137+10+66+15+125	Trypsin	656000	0.93	0.02	2	37429.9	8.97	HUMAN	SwissProt	P22626	P22626	Heterogeneous nuclear ribonucleoproteins A2/B1 OS=Homo sapiens GN=HNRNPA2B1 PE=1 SV=2
	371	3	2	26.97	26.97	11	0+50+10+2+7+77	0+50+10+2+7+77	Trypsin	550000	1.3	0.6	2	16445.4	10.21	HUMAN	SwissProt	P62249	P62249	40S ribosomal protein S16 OS=Homo sapiens GN=RPS16 PE=1 SV=2
	372	4	2	26.81	26.81	2	0+485+11+24+8+181	0+485+11+24+8+181	Trypsin	350000	2.83	1.48	3	78411.3	5.67	HUMAN	SwissProt	Q92542	Q92542	Nicastrin OS=Homo sapiens GN=NCSTN PE=1 SV=2
	373	3	2	26.75	26.75	18	0+58+11+28+19+42	0+58+11+28+19+42	Trypsin	128000	1.26	0.09	2	18325	7.73	HUMAN	SwissProt	Q8N5N7	Q8N5N7	39S ribosomal protein L50, mitochondrial OS=Homo sapiens GN=MRPL50 PE=1 SV=2
	374	2	2	26.66	26.66	8	0+147+23+28+11+186	0+147+23+28+11+186	Trypsin	233000	2.21	0.32	2	45318.7	9.32	HUMAN	SwissProt	Q92665	Q92665	28S ribosomal protein S31, mitochondrial OS=Homo sapiens GN=MRPS31 PE=1 SV=3
	375	3	2	26.63	26.63|26.63|26.63	2	0+175+18+41+10+1023	0+175+18+41+10+1023|0+175+18+41+10+978|0+175+18+41+10+978	Trypsin	439000	1.28	0.26	3	139440	5.51	HUMAN	SwissProt	Q5JPE7	Q5JPE7|Q15155|P69849	Nodal modulator 2 OS=Homo sapiens GN=NOMO2 PE=1 SV=1
	376	5	2	26.62	26.62|26.62|26.62|26.62|26.62	11	0+41+9+7+7+72	0+41+9+7+7+72|0+41+9+7+7+72|0+41+9+7+7+72|0+41+9+7+7+72|0+40+9+7+7+72	Trypsin	1650000	0.5	0.09	2	15508.3	11.13	HUMAN	SwissProt	Q16695	Q16695|P68431|Q71DI3|P84243|Q6NXT2	Histone H3.1t OS=Homo sapiens GN=HIST3H3 PE=1 SV=3
	377	4	2	26.62	26.62	10	0+79+16+137+11+3	0+79+16+137+11+3	Trypsin	465000	2.42	0.63	3	27991.8	8.44	HUMAN	SwissProt	P51572	P51572	B-cell receptor-associated protein 31 OS=Homo sapiens GN=BCAP31 PE=1 SV=3
	378	2	2	26.47	26.47	9	0+133+22+79+10+91	0+133+22+79+10+91	Trypsin	1040000	3.69	0.79	2	36067.9	9.35	HUMAN	SwissProt	Q16698	Q16698	2,4-dienoyl-CoA reductase, mitochondrial OS=Homo sapiens GN=DECR1 PE=1 SV=1
	379	2	2	26.39	26.39	2	0+60+13+783+19+304	0+60+13+783+19+304	Trypsin	570000	6	4.85	2	130848	5.91	HUMAN	SwissProt	P56199	P56199	Integrin alpha-1 OS=Homo sapiens GN=ITGA1 PE=1 SV=2
	380	2	2	26.27	26.27	6	0+291+31+192	0+291+31+192	Trypsin	1190000	60.42	54.88	2	55805.3	6.44	HUMAN	SwissProt	P12268	P12268	Inosine-5'-monophosphate dehydrogenase 2 OS=Homo sapiens GN=IMPDH2 PE=1 SV=2
	381	4	2	26.27	26.27	6	0+25+7+33+8+167	0+25+7+33+8+167	Trypsin	546000	2.16	0.69	2	24610.3	11.2	HUMAN	SwissProt	P14678	P14678	Small nuclear ribonucleoprotein-associated proteins B and B' OS=Homo sapiens GN=SNRPB PE=1 SV=2
	382	3	2	26.24	26.24	13	0+116+35+117	0+116+35+117	Trypsin	701000	2.07	0.63	2	28170.6	8.5	HUMAN	SwissProt	P30042	P30042	ES1 protein homolog, mitochondrial OS=Homo sapiens GN=C21orf33 PE=1 SV=3
	383	2	2	26.16	26.16	17	0+57+10+5+13+44	0+57+10+5+13+44	Trypsin	472000	1.04	0.41	2	15208.7	9.85	HUMAN	SwissProt	O95168	O95168	NADH dehydrogenase [ubiquinone] 1 beta subcomplex subunit 4 OS=Homo sapiens GN=NDUFB4 PE=1 SV=3
	384	4	2	26.13	26.13	6	0+91+19+176	0+91+19+176	Trypsin	1110000	1.86	0.13	2	32235.5	4.39	HUMAN	SwissProt	P43307	P43307	Translocon-associated protein subunit alpha OS=Homo sapiens GN=SSR1 PE=1 SV=3
	385	4	2	25.69	25.69	4	0+227+23+213	0+227+23+213	Trypsin	909000	1.4	0.21	2	51842.1	6.53	HUMAN	SwissProt	P53634	P53634	Dipeptidyl peptidase 1 OS=Homo sapiens GN=CTSC PE=1 SV=1
	386	3	2	25.58	25.58	5	0+103+11+95+17+291	0+103+11+95+17+291	Trypsin	456000	0.88	0.15	2	57238.7	6.36	HUMAN	SwissProt	P30837	P30837	Aldehyde dehydrogenase X, mitochondrial OS=Homo sapiens GN=ALDH1B1 PE=1 SV=2
	387	3	2	25.57	25.57	9	0+21+11+135+11+47	0+21+11+135+11+47	Trypsin	236000	3.63	2.33	2	24347.7	8.11	HUMAN	SwissProt	Q9UL25	Q9UL25	Ras-related protein Rab-21 OS=Homo sapiens GN=RAB21 PE=1 SV=3
	388	3	2	25.54	25.54|25.54	12	0+35+9+14+15+120	0+35+9+14+15+120|0+35+9+14+15+91	Trypsin	639000	0.59	0.05	2	21472.2	10.7	HUMAN	SwissProt	Q6DN03	Q6DN03|Q6DRA6	Putative histone H2B type 2-C OS=Homo sapiens GN=HIST2H2BC PE=5 SV=3
	389	2	2	25.25	25.25	7	0+81+15+97	0+81+15+97	Trypsin	515000	4.82	1.06	2	20838.5	5.17	HUMAN	SwissProt	P17900	P17900	Ganglioside GM2 activator OS=Homo sapiens GN=GM2A PE=1 SV=4
	390	5	2	25.23	25.23	13	0+22+11+25+7+72	0+22+11+25+7+72	Trypsin	794000	1.44	0.11	2	15747.6	12.01	HUMAN	SwissProt	P46779	P46779	60S ribosomal protein L28 OS=Homo sapiens GN=RPL28 PE=1 SV=3
	391	2	2	24.97	24.97	10	0+30+11+43+13+130	0+30+11+43+13+130	Trypsin	634000	2.08	1.09	2	24680.6	8.52	HUMAN	SwissProt	Q92520	Q92520	Protein FAM3C OS=Homo sapiens GN=FAM3C PE=1 SV=1
	392	3	2	24.93	24.93	10	0+66+9+40+14+84	0+66+9+40+14+84	Trypsin	669000	1.31	0.2	2	23563.7	10.02	HUMAN	SwissProt	O75251	O75251	NADH dehydrogenase [ubiquinone] iron-sulfur protein 7, mitochondrial OS=Homo sapiens GN=NDUFS7 PE=1 SV=3
	393	2	2	24.93	24.93	13	0+105+9+10+15+39	0+105+9+10+15+39	Trypsin	419000	1.89	0.17	2	20692.1	9.18	HUMAN	SwissProt	Q9BYD1	Q9BYD1	39S ribosomal protein L13, mitochondrial OS=Homo sapiens GN=MRPL13 PE=1 SV=1
	394	2	2	24.9	24.9	8	0+22+21+55+11+253	0+22+21+55+11+253	Trypsin	485000	0.85	0.17	2	43159.8	9.04	HUMAN	SwissProt	Q9P035	Q9P035	Protein tyrosine phosphatase-like protein PTPLAD1 OS=Homo sapiens GN=PTPLAD1 PE=1 SV=2
	395	2	1	24.82	24.82	7	0+46+18+181	0+46+18+181	Trypsin	771000	2.67	0.23	2	27626.3	7.02	HUMAN	SwissProt	Q9NX40	Q9NX40	OCIA domain-containing protein 1 OS=Homo sapiens GN=OCIAD1 PE=1 SV=1
	396	2	2	24.8	24.8	10	0+211+17+33+12+17	0+211+17+33+12+17	Trypsin	488000	9.42	0	1	31387.6	8.34	HUMAN	SwissProt	P30084	P30084	Enoyl-CoA hydratase, mitochondrial OS=Homo sapiens GN=ECHS1 PE=1 SV=4
	397	4	2	24.76	24.76	6	0+63+15+140	0+63+15+140	Trypsin	454000	1.38	0.09	2	25650.6	9.98	HUMAN	SwissProt	P82930	P82930	28S ribosomal protein S34, mitochondrial OS=Homo sapiens GN=MRPS34 PE=1 SV=2
	398	2	2	24.46	24.46	8	0+140+19+280+21+36	0+140+19+280+21+36	Trypsin	492000	1.12	0.05	2	55800.1	6.76	HUMAN	SwissProt	P42785	P42785	Lysosomal Pro-X carboxypeptidase OS=Homo sapiens GN=PRCP PE=1 SV=1
	399	2	2	24.39	24.39	8	0+222+12+94+20+29	0+222+12+94+20+29	Trypsin	380000	14.58	12.91	2	42509.8	9.81	HUMAN	SwissProt	Q16795	Q16795	NADH dehydrogenase [ubiquinone] 1 alpha subcomplex subunit 9, mitochondrial OS=Homo sapiens GN=NDUFA9 PE=1 SV=2
	400	3	2	24.38	24.38	6	0+48+11+47+13+277	0+48+11+47+13+277	Trypsin	647000	2.28	0	1	45835.1	9.54	HUMAN	SwissProt	P82933	P82933	28S ribosomal protein S9, mitochondrial OS=Homo sapiens GN=MRPS9 PE=1 SV=2
	401	3	2	24.24	24.24|13.5	8	0+31+11+79+7+90	0+31+11+79+7+90|0+16+11+177	Trypsin	323000	1.27	0.36	2	23480.6	6.44	HUMAN	SwissProt	P10301	P10301|P62070	Ras-related protein R-Ras OS=Homo sapiens GN=RRAS PE=1 SV=1
	402	3	2	23.97	23.97	4	0+384+29+176	0+384+29+176	Trypsin	518000	2.79	1.5	2	65472.2	6.34	HUMAN	SwissProt	Q8NHP8	Q8NHP8	Putative phospholipase B-like 2 OS=Homo sapiens GN=PLBD2 PE=1 SV=2
	403	2	2	23.96	23.96	4	0+157+13+36+12+352	0+157+13+36+12+352	Trypsin	330000	5.59	3.48	2	65077.2	8.41	HUMAN	SwissProt	Q9NRW7	Q9NRW7	Vacuolar protein sorting-associated protein 45 OS=Homo sapiens GN=VPS45 PE=1 SV=1
	404	7	1	23.85	23.85	4	0+406+22+52	0+406+22+52	Trypsin	534000	1.26	0.36	3	53126.6	5.83	HUMAN	SwissProt	Q12849	Q12849	G-rich sequence factor 1 OS=Homo sapiens GN=GRSF1 PE=1 SV=3
	405	2	2	23.79	23.79	2	0+146+17+629+11+209	0+146+17+629+11+209	Trypsin	525000	2.54	1.1	2	113792	6.78	HUMAN	SwissProt	Q9NSE4	Q9NSE4	Isoleucyl-tRNA synthetase, mitochondrial OS=Homo sapiens GN=IARS2 PE=1 SV=2
	406	2	1	23.67	23.67	8	0+84+13+55	0+84+13+55	Trypsin	512000	1.03	0	1	16516.4	9.46	HUMAN	SwissProt	O14880	O14880	Microsomal glutathione S-transferase 3 OS=Homo sapiens GN=MGST3 PE=1 SV=1
	407	4	2	23.66	23.66	4	0+125+12+251+13+151	0+125+12+251+13+151	Trypsin	748000	1.2	0.15	2	62082.5	8.6	HUMAN	SwissProt	P15586	P15586	N-acetylglucosamine-6-sulfatase OS=Homo sapiens GN=GNS PE=1 SV=3
	408	2	2	23.36	23.36	3	0+393+11+65+6	0+393+11+65+6	Trypsin	787000	0.13	0	1	54489.7	8.95	HUMAN	SwissProt	Q9UBM7	Q9UBM7	7-dehydrocholesterol reductase OS=Homo sapiens GN=DHCR7 PE=1 SV=1
	409	3	2	23.35	23.35	11	0+65+12+131+19+44	0+65+12+131+19+44	Trypsin	891000	0.78	0.3	2	29702.4	9.17	HUMAN	SwissProt	Q9Y5M8	Q9Y5M8	Signal recognition particle receptor subunit beta OS=Homo sapiens GN=SRPRB PE=1 SV=3
	410	2	2	23.27	23.27|21.96	8	0+126+19+88	0+126+19+88|0+111+19+67	Trypsin	509000	0.75	0.09	3	25996.9	8.83	HUMAN	SwissProt	O14910	O14910|Q9NUP9	Protein lin-7 homolog A OS=Homo sapiens GN=LIN7A PE=1 SV=2
	411	2	2	23.04	23.04	7	0+178+9+83+22+119	0+178+9+83+22+119	Trypsin	268000	1.67	0.42	2	45811.5	8.3	HUMAN	SwissProt	Q96ER9	Q96ER9	Coiled-coil domain-containing protein 51 OS=Homo sapiens GN=CCDC51 PE=1 SV=2
	412	2	2	22.96	22.96	7	0+99+9+9+19+241	0+99+9+9+19+241	Trypsin	959000	1.64	0.5	2	41943.3	9.22	HUMAN	SwissProt	Q9H7Z7	Q9H7Z7	Prostaglandin E synthase 2 OS=Homo sapiens GN=PTGES2 PE=1 SV=1
	413	1	1	22.92	22.92	1	0+437+9+76	0+437+9+76	Trypsin	637000	3.19	0	1	58026.3	6.25	HUMAN	SwissProt	P34059	P34059	N-acetylgalactosamine-6-sulfatase OS=Homo sapiens GN=GALNS PE=1 SV=1
	414	3	2	22.84	22.84	2	0+63+9+574+14+388	0+63+9+574+14+388	Trypsin	438000	1.82	0.67	2	116038	5.45	HUMAN	SwissProt	P06756	P06756	Integrin alpha-V OS=Homo sapiens GN=ITGAV PE=1 SV=2
	415	2	2	22.55	22.55	2	0+329+11+255+6+104	0+329+11+255+6+104	Trypsin	307000	0.89	0.22	2	80530.1	8.28	HUMAN	SwissProt	P46977	P46977	Dolichyl-diphosphooligosaccharide--protein glycosyltransferase subunit STT3A OS=Homo sapiens GN=STT3A PE=1 SV=2
	416	1	1	22.19	22.19|22.19	1	0+126+13+555	0+126+13+555|0+126+13+315	Trypsin	1350000	0.34	0	1	75492.4	7.56	HUMAN	SwissProt	P42166	P42166|P42167	Lamina-associated polypeptide 2, isoform alpha OS=Homo sapiens GN=TMPO PE=1 SV=2
	417	2	1	21.85	21.85	8	0+6+12+131	0+6+12+131	Trypsin	714000	1.48	0	1	16829.4	9.23	HUMAN	SwissProt	Q9NRP0	Q9NRP0	Oligosaccharyltransferase complex subunit OSTC OS=Homo sapiens GN=OSTC PE=1 SV=1
	418	2	2	21.75	21.75	3	0+375+7+16+13+147	0+375+7+16+13+147	Trypsin	687000	2.94	0.77	2	58635.6	5.28	HUMAN	SwissProt	O00592	O00592	Podocalyxin-like protein 1 OS=Homo sapiens GN=PODXL PE=1 SV=2
	419	2	2	21.52	21.52	6	0+230+19+30	0+230+19+30	Trypsin	509000	1.19	0.34	2	31705.3	6.55	HUMAN	SwissProt	Q9H2W6	Q9H2W6	39S ribosomal protein L46, mitochondrial OS=Homo sapiens GN=MRPL46 PE=1 SV=1
	420	1	1	21.48	21.48|21.48|21.48	12	0+87+16+29	0+87+16+29|0+88+16+29|0+67+16+42	Trypsin	588000	2.38	0	1	14632.3	6.89	HUMAN	SwissProt	Q01629	Q01629|Q01628|P13164	Interferon-induced transmembrane protein 2 OS=Homo sapiens GN=IFITM2 PE=1 SV=2
	421	2	1	21.29	21.29	8	0+86+13+55	0+86+13+55	Trypsin	258000	3.25	0	1	16953.6	9.24	HUMAN	SwissProt	Q56VL3	Q56VL3	OCIA domain-containing protein 2 OS=Homo sapiens GN=OCIAD2 PE=1 SV=1
	422	4	1	21.25	21.25	6	0+128+16+113	0+128+16+113	Trypsin	380000	1.35	0.04	2	28024.8	11.04	HUMAN	SwissProt	P62917	P62917	60S ribosomal protein L8 OS=Homo sapiens GN=RPL8 PE=1 SV=2
	423	2	1	21.09	21.09	4	0+47+12+184	0+47+12+184	Trypsin	930000	1.13	0	1	26210.1	10.48	HUMAN	SwissProt	Q9BVC6	Q9BVC6	Transmembrane protein 109 OS=Homo sapiens GN=TMEM109 PE=1 SV=1
	424	2	1	20.83	20.83	7	0+122+12+32	0+122+12+32	Trypsin	152000	2	0	1	19198.2	9.47	HUMAN	SwissProt	Q13405	Q13405	39S ribosomal protein L49, mitochondrial OS=Homo sapiens GN=MRPL49 PE=1 SV=1
	425	2	1	20.77	20.77	3	0+45+13+332	0+45+13+332	Trypsin	1230000	0.92	0	1	43295.9	8.35	HUMAN	SwissProt	P08559	P08559	Pyruvate dehydrogenase E1 component subunit alpha, somatic form, mitochondrial OS=Homo sapiens GN=PDHA1 PE=1 SV=3
	426	2	2	20.68	20.68	7	0+173+7+34+9+3	0+173+7+34+9+3	Trypsin	717000	1	0.13	2	25003	8.69	HUMAN	SwissProt	Q15005	Q15005	Signal peptidase complex subunit 2 OS=Homo sapiens GN=SPCS2 PE=1 SV=3
	427	2	2	20.61	20.61	13	0+127+26+46	0+127+26+46	Trypsin	391000	10.3	9.19	2	22391.6	8.41	HUMAN	SwissProt	P37802	P37802	Transgelin-2 OS=Homo sapiens GN=TAGLN2 PE=1 SV=3
	428	2	1	20.37	20.37	8	0+136+14+18	0+136+14+18	Trypsin	329000	1.85	0	1	17490	5.38	HUMAN	SwissProt	P30049	P30049	ATP synthase subunit delta, mitochondrial OS=Homo sapiens GN=ATP5D PE=1 SV=2
	429	1	1	20.2	20.2	18	0+44+23+58	0+44+23+58	Trypsin	449000	1.49	0	1	13824.8	9.69	HUMAN	SwissProt	Q9Y3D7	Q9Y3D7	Mitochondrial import inner membrane translocase subunit Tim16 OS=Homo sapiens GN=TIMM16 PE=1 SV=2
	430	2	1	19.99	19.99	4	0+159+10+55	0+159+10+55	Trypsin	1200000	1.59	0	1	25171.7	6.43	HUMAN	SwissProt	Q9Y3B3	Q9Y3B3	Transmembrane emp24 domain-containing protein 7 OS=Homo sapiens GN=TMED7 PE=1 SV=2
	431	2	1	19.85	19.85	22	0+48+16+8	0+48+16+8	Trypsin	774000	1.21	0	1	8006.3	9.14	HUMAN	SwissProt	Q9UBI6	Q9UBI6	Guanine nucleotide-binding protein G(I)/G(S)/G(O) subunit gamma-12 OS=Homo sapiens GN=GNG12 PE=1 SV=3
	432	2	1	19.15	19.15	7	0+124+11+8	0+124+11+8	Trypsin	726000	1.19	0	1	15807.6	10.5	HUMAN	SwissProt	P62266	P62266	40S ribosomal protein S23 OS=Homo sapiens GN=RPS23 PE=1 SV=3
	433	1	1	19.12	19.12	5	0+110+13+131	0+110+13+131	Trypsin	375000	1	0	1	28462.7	4.97	HUMAN	SwissProt	Q9UMS0	Q9UMS0	NFU1 iron-sulfur cluster scaffold homolog, mitochondrial OS=Homo sapiens GN=NFU1 PE=1 SV=2
	434	5	1	19.11	19.11	9	0+134+15+10	0+134+15+10	Trypsin	199000	0.65	0	1	17752.2	11.67	HUMAN	SwissProt	P47914	P47914	60S ribosomal protein L29 OS=Homo sapiens GN=RPL29 PE=1 SV=2
	435	3	1	18.96	18.96	3	0+368+15+73	0+368+15+73	Trypsin	228000	1.04	0.04	2	50219.8	8.62	HUMAN	SwissProt	Q99808	Q99808	Equilibrative nucleoside transporter 1 OS=Homo sapiens GN=SLC29A1 PE=1 SV=3
	436	1	1	18.95	18.95	2	0+138+13+288	0+138+13+288	Trypsin	355000	2.8	0	1	49902	8.81	HUMAN	SwissProt	Q9Y305	Q9Y305	Acyl-coenzyme A thioesterase 9, mitochondrial OS=Homo sapiens GN=ACOT9 PE=1 SV=2
	437	2	1	18.69	18.69	1	0+340+10+185	0+340+10+185	Trypsin	1190000	0	0	2	57809.8	6.75	HUMAN	SwissProt	Q5XKE5	Q5XKE5	Keratin, type II cytoskeletal 79 OS=Homo sapiens GN=KRT79 PE=1 SV=1
	438	2	1	18.67	18.67	1	0+364+11+525	0+364+11+525	Trypsin	406000	1.34	0	1	101116	5.82	HUMAN	SwissProt	P56192	P56192	Methionyl-tRNA synthetase, cytoplasmic OS=Homo sapiens GN=MARS PE=1 SV=2
	439	1	1	18.66	18.66|18.66	14	0+66+17+33	0+66+17+33|0+49+17+34	Trypsin	650000	1.89	0	1	12662.8	7.84	HUMAN	SwissProt	P63027	P63027|Q15836	Vesicle-associated membrane protein 2 OS=Homo sapiens GN=VAMP2 PE=1 SV=3
	440	2	1	18.63	18.63	2	0+352+16+173	0+352+16+173	Trypsin	516000	1.37	0	1	59671.4	5.45	HUMAN	SwissProt	P48643	P48643	T-complex protein 1 subunit epsilon OS=Homo sapiens GN=CCT5 PE=1 SV=1
	441	2	1	18.62	18.62	1	0+302+9+449	0+302+9+449	Trypsin	560000	1.2	0	1	87997.4	5.22	HUMAN	SwissProt	Q9UGP8	Q9UGP8	Translocation protein SEC63 homolog OS=Homo sapiens GN=SEC63 PE=1 SV=2
	442	1	1	18.57	18.57	4	0+90+9+125	0+90+9+125	Trypsin	520000	23.48	0	1	25437.3	6.33	HUMAN	SwissProt	Q9UM22	Q9UM22	Mammalian ependymin-related protein 1 OS=Homo sapiens GN=EPDR1 PE=1 SV=2
	443	2	1	18.55	18.55	8	0+30+10+76	0+30+10+76	Trypsin	423000	1.87	0	1	13458.8	5.75	HUMAN	SwissProt	Q16718	Q16718	NADH dehydrogenase [ubiquinone] 1 alpha subcomplex subunit 5 OS=Homo sapiens GN=NDUFA5 PE=1 SV=3
	444	2	1	18.43	18.43	5	0+37+12+177	0+37+12+177	Trypsin	1920000	0.72	0	1	22580.3	10.91	HUMAN	SwissProt	P16401	P16401	Histone H1.5 OS=Homo sapiens GN=HIST1H1B PE=1 SV=3
	445	3	1	18.39	18.39	15	0+71+23+57	0+71+23+57	Trypsin	405000	2.02	0.09	2	16570.3	7.57	HUMAN	SwissProt	P61916	P61916	Epididymal secretory protein E1 OS=Homo sapiens GN=NPC2 PE=1 SV=1
	446	2	1	18.32	18.32	4	0+107+13+203	0+107+13+203	Trypsin	902000	1.59	0	1	36844.5	8.4	HUMAN	SwissProt	P82673	P82673	28S ribosomal protein S35, mitochondrial OS=Homo sapiens GN=MRPS35 PE=1 SV=1
	447	2	1	18.3	18.3	18	0+39+22+58	0+39+22+58	Trypsin	450000	0.8	0	1	13714.6	6.06	HUMAN	SwissProt	P61769	P61769	Beta-2-microglobulin OS=Homo sapiens GN=B2M PE=1 SV=1
	448	2	1	18.15	18.15	4	0+144+19+255	0+144+19+255	Trypsin	688000	1.06	0	1	45395	8.07	HUMAN	SwissProt	Q6YN16	Q6YN16	Hydroxysteroid dehydrogenase-like protein 2 OS=Homo sapiens GN=HSDL2 PE=1 SV=1
	449	1	1	18.1	18.1	7	0+95+18+128	0+95+18+128	Trypsin	1190000	2.72	0	1	26922.9	5.09	HUMAN	SwissProt	O00299	O00299	Chloride intracellular channel protein 1 OS=Homo sapiens GN=CLIC1 PE=1 SV=4
	450	2	1	18.05	18.05	2	0+165+11+215	0+165+11+215	Trypsin	203000	0.75	0	1	45374.4	4.36	HUMAN	SwissProt	P55209	P55209	Nucleosome assembly protein 1-like 1 OS=Homo sapiens GN=NAP1L1 PE=1 SV=1
	451	1	1	18.05	18.05|18.05|18.05	2	0+198+11+209	0+198+11+209|0+198+11+209|0+69+11+130	Trypsin	459000	1.04	0	1	47608	5.61	HUMAN	SwissProt	Q9P1U1	Q9P1U1|P61158|Q9C0K3	Actin-related protein 3B OS=Homo sapiens GN=ACTR3B PE=1 SV=1
	452	2	1	18.01	18.01	10	0+111+14+13	0+111+14+13	Trypsin	259000	1.47	0	1	15425.8	10.36	HUMAN	SwissProt	Q9Y3E0	Q9Y3E0	Vesicle transport protein GOT1B OS=Homo sapiens GN=GOLT1B PE=1 SV=1
	453	1	1	17.99	17.99	1	0+152+9+324	0+152+9+324	Trypsin	293000	2.03	0	1	52723.4	4.41	HUMAN	SwissProt	Q9BXK5	Q9BXK5	Bcl-2-like protein 13 OS=Homo sapiens GN=BCL2L13 PE=1 SV=1
	454	2	1	17.97	17.97	4	0+110+10+118	0+110+10+118	Trypsin	1020000	1.91	0.2	2	25636.8	8.14	HUMAN	SwissProt	P08962	P08962	CD63 antigen OS=Homo sapiens GN=CD63 PE=1 SV=2
	455	1	1	17.94	17.94	12	0+86+13+3	0+86+13+3	Trypsin	630000	1.85	0	1	12266.3	11.45	HUMAN	SwissProt	Q9BQC6	Q9BQC6	Ribosomal protein 63, mitochondrial OS=Homo sapiens GN=MRP63 PE=2 SV=1
	456	1	1	17.92	17.92	3	0+34+9+198	0+34+9+198	Trypsin	293000	1.64	0	1	28320.2	9.55	HUMAN	SwissProt	Q9UHQ4	Q9UHQ4	B-cell receptor-associated protein 29 OS=Homo sapiens GN=BCAP29 PE=1 SV=2
	457	2	1	17.83	17.83	2	0+282+11+159	0+282+11+159	Trypsin	698000	1	0	1	51356	8.51	HUMAN	SwissProt	O43615	O43615	Mitochondrial import inner membrane translocase subunit TIM44 OS=Homo sapiens GN=TIMM44 PE=1 SV=2
	458	1	1	17.79	17.79	2	0+193+16+431	0+193+16+431	Trypsin	366000	1.15	0	1	70730.4	7.57	HUMAN	SwissProt	Q16822	Q16822	Phosphoenolpyruvate carboxykinase [GTP], mitochondrial OS=Homo sapiens GN=PCK2 PE=1 SV=3
	459	1	1	17.66	17.66	2	0+295+12+224	0+295+12+224	Trypsin	864000	4.28	0	1	58024.5	6.24	HUMAN	SwissProt	P40227	P40227	T-complex protein 1 subunit zeta OS=Homo sapiens GN=CCT6A PE=1 SV=3
	460	4	1	17.58	17.58	11	0+101+14+10	0+101+14+10	Trypsin	332000	0.64	0.45	2	14462.9	10.54	HUMAN	SwissProt	P62899	P62899	60S ribosomal protein L31 OS=Homo sapiens GN=RPL31 PE=1 SV=1
	461	1	1	17.57	17.57	2	0+194+11+264	0+194+11+264	Trypsin	805000	1.49	0	1	51976.4	6.44	HUMAN	SwissProt	Q9Y512	Q9Y512	Sorting and assembly machinery component 50 homolog OS=Homo sapiens GN=SAMM50 PE=1 SV=3
	462	2	1	17.56	17.56	3	0+125+12+252	0+125+12+252	Trypsin	543000	1.64	0	1	41544.5	9.4	HUMAN	SwissProt	Q9NZJ7	Q9NZJ7	Mitochondrial carrier homolog 1 OS=Homo sapiens GN=MTCH1 PE=1 SV=1
	463	1	1	17.52	17.52	7	0+80+21+193	0+80+21+193	Trypsin	496000	0.77	0	1	32575.2	4.64	HUMAN	SwissProt	P06748	P06748	Nucleophosmin OS=Homo sapiens GN=NPM1 PE=1 SV=2
	464	4	1	17.48	17.48	4	0+72+11+176	0+72+11+176	Trypsin	1010000	1.76	0	1	28565.4	8.69	HUMAN	SwissProt	Q16563	Q16563	Synaptophysin-like protein 1 OS=Homo sapiens GN=SYPL1 PE=1 SV=1
	465	2	1	17.41	17.41	4	0+336+16+20	0+336+16+20	Trypsin	335000	0.76	0	1	38746.8	9.17	HUMAN	SwissProt	P09651	P09651	Heterogeneous nuclear ribonucleoprotein A1 OS=Homo sapiens GN=HNRNPA1 PE=1 SV=5
	466	1	1	17.4	17.4	7	0+130+23+145	0+130+23+145	Trypsin	635000	2.3	0	1	32444.6	7.06	HUMAN	SwissProt	O00560	O00560	Syntenin-1 OS=Homo sapiens GN=SDCBP PE=1 SV=1
	467	1	1	17.24	17.24	3	0+223+18+293	0+223+18+293	Trypsin	478000	0.41	0	1	57235.7	4.77	HUMAN	SwissProt	Q5ZPR3	Q5ZPR3	CD276 antigen OS=Homo sapiens GN=CD276 PE=1 SV=1
	468	4	1	17.11	17.11	3	0+170+16+320	0+170+16+320	Trypsin	62800	3.31	0.38	4	56026.3	8.08	HUMAN	SwissProt	Q96QD8	Q96QD8	Sodium-coupled neutral amino acid transporter 2 OS=Homo sapiens GN=SLC38A2 PE=1 SV=2
	469	3	1	17.1	17.1	2	0+379+15+184	0+379+15+184	Trypsin	214000	0.82	0.01	2	65700	8.64	HUMAN	SwissProt	Q969N2	Q969N2	GPI transamidase component PIG-T OS=Homo sapiens GN=PIGT PE=1 SV=1
	470	1	1	17.08	17.08	3	0+281+14+98	0+281+14+98	Trypsin	899000	2.47	0	1	41920.5	5.88	HUMAN	SwissProt	Q99536	Q99536	Synaptic vesicle membrane protein VAT-1 homolog OS=Homo sapiens GN=VAT1 PE=1 SV=2
	471	1	1	17.08	17.08	7	0+27+10+103	0+27+10+103	Trypsin	637000	1.46	0	1	14960.6	9.23	HUMAN	SwissProt	Q9NPJ3	Q9NPJ3	Acyl-coenzyme A thioesterase 13 OS=Homo sapiens GN=ACOT13 PE=1 SV=1
	472	2	1	17.05	17.05	6	0+77+8+43	0+77+8+43	Trypsin	544000	2.04	0	1	15136.6	9.98	HUMAN	SwissProt	P56556	P56556	NADH dehydrogenase [ubiquinone] 1 alpha subcomplex subunit 6 OS=Homo sapiens GN=NDUFA6 PE=1 SV=2
	473	7	1	17.01	17.01	1	0+316+16+544	0+316+16+544	Trypsin	157000	0.8	0.09	4	97170.8	4.68	HUMAN	SwissProt	Q14974	Q14974	Importin subunit beta-1 OS=Homo sapiens GN=KPNB1 PE=1 SV=2
	474	2	1	16.98	16.98	4	0+11+10+226	0+11+10+226	Trypsin	374000	1.48	0	1	26638	9.13	HUMAN	SwissProt	O75352	O75352	Mannose-P-dolichol utilization defect 1 protein OS=Homo sapiens GN=MPDU1 PE=1 SV=2
	475	2	1	16.89	16.89	1	0+189+8+223	0+189+8+223	Trypsin	430000	0.88	0	1	46437.8	9.59	HUMAN	SwissProt	O14979	O14979	Heterogeneous nuclear ribonucleoprotein D-like OS=Homo sapiens GN=HNRPDL PE=1 SV=3
	476	1	1	16.81	16.81	9	0+132+19+54	0+132+19+54	Trypsin	84200	2.09	0	1	22814.8	9.91	HUMAN	SwissProt	Q7Z2W9	Q7Z2W9	39S ribosomal protein L21, mitochondrial OS=Homo sapiens GN=MRPL21 PE=1 SV=2
	477	1	1	16.79	16.79	5	0+24+11+161	0+24+11+161	Trypsin	515000	4.39	0	1	22958.1	9.56	HUMAN	SwissProt	O15258	O15258	Protein RER1 OS=Homo sapiens GN=RER1 PE=1 SV=1
	478	1	1	16.74	16.74	2	0+170+9+237	0+170+9+237	Trypsin	880000	1.35	0	1	46480.6	5.82	HUMAN	SwissProt	Q9HDC9	Q9HDC9	Adipocyte plasma membrane-associated protein OS=Homo sapiens GN=APMAP PE=1 SV=2
	479	1	1	16.73	16.73	5	0+78+8+66	0+78+8+66	Trypsin	409000	0.85	0	1	17718.8	10.99	HUMAN	SwissProt	P62269	P62269	40S ribosomal protein S18 OS=Homo sapiens GN=RPS18 PE=1 SV=3
	480	2	1	16.7	16.7	1	0+212+12+386	0+212+12+386	Trypsin	264000	1.07	0	1	66819.9	8.54	HUMAN	SwissProt	Q6NUM9	Q6NUM9	All-trans-retinol 13,14-reductase OS=Homo sapiens GN=RETSAT PE=2 SV=2
	481	2	1	16.67	16.67	3	0+276+16+183	0+276+16+183	Trypsin	293000	1.64	0.02	2	54813.2	7.11	HUMAN	SwissProt	O75844	O75844	CAAX prenyl protease 1 homolog OS=Homo sapiens GN=ZMPSTE24 PE=1 SV=2
	482	4	1	16.64	16.64	9	0+78+15+58	0+78+15+58	Trypsin	406000	0.99	0.05	2	17222.4	10.53	HUMAN	SwissProt	P62277	P62277	40S ribosomal protein S13 OS=Homo sapiens GN=RPS13 PE=1 SV=2
	483	1	1	16.52	16.52	0	0+149+12+1284	0+149+12+1284	Trypsin	574000	2.23	0	1	161690	5.59	HUMAN	SwissProt	Q6YHK3	Q6YHK3	CD109 antigen OS=Homo sapiens GN=CD109 PE=1 SV=2
	484	1	1	16.45	16.45	2	0+190+7+95	0+190+7+95	Trypsin	921000	1.64	0	1	32234	5.27	HUMAN	SwissProt	Q14165	Q14165	Malectin OS=Homo sapiens GN=MLEC PE=1 SV=1
	485	2	1	16.43	16.43	1	0+267+7+106	0+267+7+106	Trypsin	681000	1.72	0	1	44596.7	7.19	HUMAN	SwissProt	Q96DV4	Q96DV4	39S ribosomal protein L38, mitochondrial OS=Homo sapiens GN=MRPL38 PE=1 SV=2
	486	1	1	16.41	16.41	9	0+60+21+139	0+60+21+139	Trypsin	138000	0.49	0	1	24074.7	7.06	HUMAN	SwissProt	O75629	O75629	Protein CREG1 OS=Homo sapiens GN=CREG1 PE=1 SV=1
	487	1	1	16.38	16.38	2	0+362+12+208	0+362+12+208	Trypsin	671000	2.41	0	1	65884.2	7.63	HUMAN	SwissProt	P50281	P50281	Matrix metalloproteinase-14 OS=Homo sapiens GN=MMP14 PE=1 SV=2
	488	2	1	16.34	16.34	3	0+252+14+200	0+252+14+200	Trypsin	531000	1.97	0	1	51477.1	9.8	HUMAN	SwissProt	Q13505	Q13505	Metaxin-1 OS=Homo sapiens GN=MTX1 PE=1 SV=2
	489	2	1	16.34	16.34	7	0+53+11+88	0+53+11+88	Trypsin	140000	1.86	0.01	2	16937.8	8.84	HUMAN	SwissProt	Q9Y3D6	Q9Y3D6	Mitochondrial fission 1 protein OS=Homo sapiens GN=FIS1 PE=1 SV=2
	490	2	1	16.32	16.32	6	0+135+14+81	0+135+14+81	Trypsin	95100	1.7	0	1	24669.7	6.29	HUMAN	SwissProt	O75608	O75608	Acyl-protein thioesterase 1 OS=Homo sapiens GN=LYPLA1 PE=1 SV=1
	491	2	1	16.3	16.3	4	0+36+8+132	0+36+8+132	Trypsin	344000	0.15	0	1	20848	9.42	HUMAN	SwissProt	Q5BJF2	Q5BJF2	Transmembrane protein 97 OS=Homo sapiens GN=TMEM97 PE=2 SV=1
	492	1	1	16.27	16.27	5	0+312+22+69	0+312+22+69	Trypsin	729000	1.18	0	1	46109.1	10.19	HUMAN	SwissProt	P39023	P39023	60S ribosomal protein L3 OS=Homo sapiens GN=RPL3 PE=1 SV=2
	493	1	1	16.21	16.21	10	0+128+15+5	0+128+15+5	Trypsin	513000	1.82	0	1	16072.9	10.42	HUMAN	SwissProt	Q9P0M9	Q9P0M9	39S ribosomal protein L27, mitochondrial OS=Homo sapiens GN=MRPL27 PE=1 SV=1
	494	1	1	16.18	16.18	3	0+241+14+160	0+241+14+160	Trypsin	585000	1.82	0	1	45467.6	5.58	HUMAN	SwissProt	Q99519	Q99519	Sialidase-1 OS=Homo sapiens GN=NEU1 PE=1 SV=1
	495	1	1	16.14	16.14	2	0+5+7+244	0+5+7+244	Trypsin	464000	1.68	0	1	30157	8.34	HUMAN	SwissProt	Q13084	Q13084	39S ribosomal protein L28, mitochondrial OS=Homo sapiens GN=MRPL28 PE=1 SV=4
	496	1	1	16.13	16.13	3	0+196+11+124	0+196+11+124	Trypsin	224000	4.53	0	1	37495.9	8.61	HUMAN	SwissProt	P25774	P25774	Cathepsin S OS=Homo sapiens GN=CTSS PE=1 SV=3
	497	1	1	16.13	16.13	5	0+50+10+122	0+50+10+122	Trypsin	301000	0	0	0	20505.8	6.28	HUMAN	SwissProt	Q9UBQ0	Q9UBQ0	Vacuolar protein sorting-associated protein 29 OS=Homo sapiens GN=VPS29 PE=1 SV=1
	498	1	1	16.08	16.08	6	0+50+16+176	0+50+16+176	Trypsin	383000	0.62	0	1	26470.7	9.25	HUMAN	SwissProt	Q9NPA0	Q9NPA0	UPF0480 protein C15orf24 OS=Homo sapiens GN=C15orf24 PE=1 SV=1
	499	2	1	15.96	15.96	0	0+1500+19+953	0+1500+19+953	Trypsin	613000	0.83	0	1	284541	5.22	HUMAN	SwissProt	Q13813	Q13813	Spectrin alpha chain, brain OS=Homo sapiens GN=SPTAN1 PE=1 SV=3
	500	1	1	15.93	15.93	7	0+77+15+116	0+77+15+116	Trypsin	482000	0.73	0	1	24205.3	10.32	HUMAN	SwissProt	P62241	P62241	40S ribosomal protein S8 OS=Homo sapiens GN=RPS8 PE=1 SV=2
	501	1	1	15.88	15.88	2	0+189+10+218	0+189+10+218	Trypsin	717000	0.27	0	1	47037	8.6	HUMAN	SwissProt	P12532	P12532	Creatine kinase U-type, mitochondrial OS=Homo sapiens GN=CKMT1A PE=1 SV=1
	502	3	1	15.69	15.69	5	0+267+17+30	0+267+17+30	Trypsin	138000	1.01	0.02	2	35611	5.12	HUMAN	SwissProt	Q96HY6	Q96HY6	DDRGK domain-containing protein 1 OS=Homo sapiens GN=DDRGK1 PE=1 SV=2
	503	3	1	15.68	15.68	4	0+317+17+51	0+317+17+51	Trypsin	316000	0.56	0.02	2	42183.9	8.64	HUMAN	SwissProt	O43837	O43837	Isocitrate dehydrogenase [NAD] subunit beta, mitochondrial OS=Homo sapiens GN=IDH3B PE=1 SV=2
	504	1	1	15.62	15.62	6	0+237+23+73	0+237+23+73	Trypsin	384000	50.06	0	1	37564.4	5.32	HUMAN	SwissProt	P07711	P07711	Cathepsin L1 OS=Homo sapiens GN=CTSL1 PE=1 SV=2
	505	2	1	15.58	15.58	5	0+331+20+47	0+331+20+47	Trypsin	111000	6.19	1.04	2	45566.7	9.02	HUMAN	SwissProt	P51398	P51398	28S ribosomal protein S29, mitochondrial OS=Homo sapiens GN=DAP3 PE=1 SV=1
	506	1	1	15.55	15.55	2	0+25+15+495	0+25+15+495	Trypsin	389000	1.18	0	1	57488.5	6.01	HUMAN	SwissProt	P78371	P78371	T-complex protein 1 subunit beta OS=Homo sapiens GN=CCT2 PE=1 SV=4
	507	2	1	15.48	15.48	6	0+171+16+49	0+171+16+49	Trypsin	423000	1.65	0.01	2	25809.6	5.09	HUMAN	SwissProt	P60033	P60033	CD81 antigen OS=Homo sapiens GN=CD81 PE=1 SV=1
	508	4	1	15.47	15.47	6	0+68+11+97	0+68+11+97	Trypsin	260000	1.52	0	1	19835.8	9.28	HUMAN	SwissProt	Q8N0U8	Q8N0U8	Vitamin K epoxide reductase complex subunit 1-like protein 1 OS=Homo sapiens GN=VKORC1L1 PE=1 SV=2
	509	1	1	15.46	15.46|15.46	3	0+60+12+274	0+60+12+274|0+60+12+267	Trypsin	186000	1.56	0	1	38926	7.67	HUMAN	SwissProt	O75477	O75477|O94905	Erlin-1 OS=Homo sapiens GN=ERLIN1 PE=1 SV=1
	510	1	1	15.46	15.46	4	0+83+21+416	0+83+21+416	Trypsin	1200000	0.29	0	1	56157.9	7.13	HUMAN	SwissProt	P55809	P55809	Succinyl-CoA:3-ketoacid-coenzyme A transferase 1, mitochondrial OS=Homo sapiens GN=OXCT1 PE=1 SV=1
	511	1	1	15.32	15.32	2	0+442+16+269	0+442+16+269	Trypsin	449000	1.62	0	1	83550.6	6.47	HUMAN	SwissProt	Q02809	Q02809	Procollagen-lysine,2-oxoglutarate 5-dioxygenase 1 OS=Homo sapiens GN=PLOD1 PE=1 SV=2
	512	3	1	15.3	15.3	1	0+33+13+719	0+33+13+719	Trypsin	313000	1.5	0	1	86161.3	6.64	HUMAN	SwissProt	Q15436	Q15436	Protein transport protein Sec23A OS=Homo sapiens GN=SEC23A PE=1 SV=2
	513	2	1	15.25	15.25	5	0+100+9+64	0+100+9+64	Trypsin	1220000	1.18	0	1	18795.3	6.2	HUMAN	SwissProt	Q969H8	Q969H8	UPF0556 protein C19orf10 OS=Homo sapiens GN=C19orf10 PE=1 SV=1
	514	1	1	15.23	15.23	10	0+10+11+82	0+10+11+82	Trypsin	289000	0	0	0	11801.5	6.27	HUMAN	SwissProt	Q96FQ6	Q96FQ6	Protein S100-A16 OS=Homo sapiens GN=S100A16 PE=1 SV=1
	515	3	1	15.21	15.21	4	0+57+9+144	0+57+9+144	Trypsin	243000	1.22	0.02	2	23705.3	6	HUMAN	SwissProt	O00217	O00217	NADH dehydrogenase [ubiquinone] iron-sulfur protein 8, mitochondrial OS=Homo sapiens GN=NDUFS8 PE=1 SV=1
	516	1	1	15.12	15.12	10	0+57+10+29	0+57+10+29	Trypsin	407000	1.77	0	1	9974.5	11.57	HUMAN	SwissProt	P60468	P60468	Protein transport protein Sec61 subunit beta OS=Homo sapiens GN=SEC61B PE=1 SV=2
	517	1	1	15.11	15.11	0	0+612+9+284	0+612+9+284	Trypsin	656000	0.37	0	1	101166	5.2	HUMAN	SwissProt	Q8WXE9	Q8WXE9	Stonin-2 OS=Homo sapiens GN=STON2 PE=1 SV=1
	518	2	1	15.1	15.1	3	0+139+8+114	0+139+8+114	Trypsin	446000	1.48	0	1	29952.2	6.33	HUMAN	SwissProt	Q9P0I2	Q9P0I2	Transmembrane protein 111 OS=Homo sapiens GN=TMEM111 PE=1 SV=3
	519	3	1	15.07	15.07	7	0+53+16+139	0+53+16+139	Trypsin	355000	1.21	0	1	23865.1	9.71	HUMAN	SwissProt	Q8WUY1	Q8WUY1	UPF0670 protein C8orf55 OS=Homo sapiens GN=C8orf55 PE=1 SV=2
	520	1	1	15.03	15.03	1	0+438+10+345	0+438+10+345	Trypsin	474000	2.07	0	1	91080.2	6.78	HUMAN	SwissProt	Q8IXB1	Q8IXB1	DnaJ homolog subfamily C member 10 OS=Homo sapiens GN=DNAJC10 PE=1 SV=2
	521	4	1	15.02	15.02|15.02|15.02	7	0+55+12+87	0+55+12+87|0+55+12+86|0+55+12+87	Trypsin	1320000	1.11	0	1	16832.4	5.08	HUMAN	SwissProt	P63241	P63241|Q9GZV4|Q6IS14	Eukaryotic translation initiation factor 5A-1 OS=Homo sapiens GN=EIF5A PE=1 SV=2
	522	1	1	15.01	15.01	6	0+32+9+89	0+32+9+89	Trypsin	498000	1.81	0	1	14502.1	9.86	HUMAN	SwissProt	Q9Y2R5	Q9Y2R5	28S ribosomal protein S17, mitochondrial OS=Homo sapiens GN=MRPS17 PE=1 SV=1
	523	2	1	14.99	14.99	3	0+113+10+178	0+113+10+178	Trypsin	500000	2.24	0	1	33857.3	7.78	HUMAN	SwissProt	Q8NBJ7	Q8NBJ7	Sulfatase-modifying factor 2 OS=Homo sapiens GN=SUMF2 PE=1 SV=1
	524	1	1	14.99	14.99	8	0+4+9+92	0+4+9+92	Trypsin	614000	1.3	0	1	12253.8	11.59	HUMAN	SwissProt	Q9Y3U8	Q9Y3U8	60S ribosomal protein L36 OS=Homo sapiens GN=RPL36 PE=1 SV=3
	525	1	1	14.97	14.97	7	0+104+13+52	0+104+13+52	Trypsin	995000	1.51	0	1	18610.3	9.74	HUMAN	SwissProt	Q99643	Q99643	Succinate dehydrogenase cytochrome b560 subunit, mitochondrial OS=Homo sapiens GN=SDHC PE=1 SV=1
	526	1	1	14.92	14.92	4	0+144+11+102	0+144+11+102	Trypsin	364000	0.82	0	1	26888	11.16	HUMAN	SwissProt	Q86V81	Q86V81	THO complex subunit 4 OS=Homo sapiens GN=THOC4 PE=1 SV=3
	527	1	1	14.9	14.9	7	0+77+9+37	0+77+9+37	Trypsin	331000	0	0	0	14551.6	11.04	HUMAN	SwissProt	P42766	P42766	60S ribosomal protein L35 OS=Homo sapiens GN=RPL35 PE=1 SV=2
	528	1	1	14.81	14.81	2	0+93+8+182	0+93+8+182	Trypsin	1190000	0.98	0	1	30815.5	9.04	HUMAN	SwissProt	P0C7P4	P0C7P4	Putative cytochrome b-c1 complex subunit Rieske-like protein 1 OS=Homo sapiens GN=UQCRFSL1 PE=5 SV=1
	529	2	1	14.78	14.78	3	0+424+20+165	0+424+20+165	Trypsin	209000	1	0	1	69843.4	6.23	HUMAN	SwissProt	P12956	P12956	X-ray repair cross-complementing protein 6 OS=Homo sapiens GN=XRCC6 PE=1 SV=2
	530	1	1	14.71	14.71	6	0+50+8+70	0+50+8+70	Trypsin	519000	1.57	0	1	15128.4	11.15	HUMAN	SwissProt	Q7Z7F7	Q7Z7F7	39S ribosomal protein L55, mitochondrial OS=Homo sapiens GN=MRPL55 PE=1 SV=1
	531	1	1	14.68	14.68	4	0+217+12+31	0+217+12+31	Trypsin	323000	7.36	0	1	28969.5	9.02	HUMAN	SwissProt	Q9BUB7	Q9BUB7	Transmembrane protein 70, mitochondrial OS=Homo sapiens GN=TMEM70 PE=1 SV=2
	532	2	1	14.67	14.67	6	0+186+13+14	0+186+13+14	Trypsin	98900	0.88	0	1	23539	8.23	HUMAN	SwissProt	O14735	O14735	CDP-diacylglycerol--inositol 3-phosphatidyltransferase OS=Homo sapiens GN=CDIPT PE=1 SV=1
	533	1	1	14.63	14.63	5	0+118+19+187	0+118+19+187	Trypsin	98300	0.87	0	1	35924.3	9.88	HUMAN	SwissProt	P67809	P67809	Nuclease-sensitive element-binding protein 1 OS=Homo sapiens GN=YBX1 PE=1 SV=3
	534	2	1	14.57	14.57	2	0+110+8+214	0+110+8+214	Trypsin	406000	1.32	0	1	36225	8.21	HUMAN	SwissProt	Q99729	Q99729	Heterogeneous nuclear ribonucleoprotein A/B OS=Homo sapiens GN=HNRNPAB PE=1 SV=2
	535	1	1	14.51	14.51	2	0+393+22+545	0+393+22+545	Trypsin	502000	1.56	0	1	111631	7.87	HUMAN	SwissProt	O60313	O60313	Dynamin-like 120 kDa protein, mitochondrial OS=Homo sapiens GN=OPA1 PE=1 SV=3
	536	1	1	14.47	14.47	5	0+47+13+163	0+47+13+163	Trypsin	543000	1.65	0	1	25127.8	5.61	HUMAN	SwissProt	Q99720	Q99720	Sigma non-opioid intracellular receptor 1 OS=Homo sapiens GN=SIGMAR1 PE=1 SV=1
	537	1	1	14.46	14.46	0	0+545+10+624	0+545+10+624	Trypsin	388000	1.42	0	1	134553	6.52	HUMAN	SwissProt	Q92896	Q92896	Golgi apparatus protein 1 OS=Homo sapiens GN=GLG1 PE=1 SV=2
	538	2	1	14.43	14.43	6	0+84+9+39	0+84+9+39	Trypsin	398000	1.1	0	1	14515	6.82	HUMAN	SwissProt	P25398	P25398	40S ribosomal protein S12 OS=Homo sapiens GN=RPS12 PE=1 SV=3
	539	2	1	14.43	14.43	3	0+179+8+75	0+179+8+75	Trypsin	371000	0.91	0	1	29277.2	9.8	HUMAN	SwissProt	Q96E11	Q96E11	Ribosome-recycling factor, mitochondrial OS=Homo sapiens GN=MRRF PE=1 SV=1
	540	2	1	14.42	14.42	5	0+147+12+56	0+147+12+56	Trypsin	893000	1.63	0.7	2	24740.7	8.67	HUMAN	SwissProt	O75396	O75396	Vesicle-trafficking protein SEC22b OS=Homo sapiens GN=SEC22B PE=1 SV=3
	541	1	1	14.41	14.41	4	0+415+25+70	0+415+25+70	Trypsin	1710000	1.96	0	1	57549.2	6.3	HUMAN	SwissProt	P49257	P49257	Protein ERGIC-53 OS=Homo sapiens GN=LMAN1 PE=1 SV=2
	542	1	1	14.38	14.38	1	0+35+13+670	0+35+13+670	Trypsin	449000	1.65	0	1	81036.5	6.9	HUMAN	SwissProt	Q9BW92	Q9BW92	Threonyl-tRNA synthetase, mitochondrial OS=Homo sapiens GN=TARS2 PE=1 SV=1
	543	2	1	14.21	14.21	3	0+148+15+300	0+148+15+300	Trypsin	945000	1.84	0	1	50976.5	5.39	HUMAN	SwissProt	P61978	P61978	Heterogeneous nuclear ribonucleoprotein K OS=Homo sapiens GN=HNRNPK PE=1 SV=1
	544	2	1	14.21	14.21	4	0+128+10+97	0+128+10+97	Trypsin	1030000	1.13	0	1	27277.5	7.81	HUMAN	SwissProt	Q9BVK6	Q9BVK6	Transmembrane emp24 domain-containing protein 9 OS=Homo sapiens GN=TMED9 PE=1 SV=2
	545	2	1	14.2	14.2	4	0+89+13+193	0+89+13+193	Trypsin	318000	0.69	0	1	32854.2	4.79	HUMAN	SwissProt	P08865	P08865	40S ribosomal protein SA OS=Homo sapiens GN=RPSA PE=1 SV=4
	546	1	1	14.19	14.19	2	0+71+10+383	0+71+10+383	Trypsin	713000	1.67	0	1	50817.4	8.51	HUMAN	SwissProt	P49821	P49821	NADH dehydrogenase [ubiquinone] flavoprotein 1, mitochondrial OS=Homo sapiens GN=NDUFV1 PE=1 SV=4
	547	1	1	14.19	14.19	1	0+357+9+141	0+357+9+141	Trypsin	316000	1.06	0	1	58572.8	8.42	HUMAN	SwissProt	Q7Z4H8	Q7Z4H8	KDEL motif-containing protein 2 OS=Homo sapiens GN=KDELC2 PE=1 SV=2
	548	2	1	14.05	14.05	2	0+316+14+193	0+316+14+193	Trypsin	211000	1.95	0.11	2	57545.1	5.19	HUMAN	SwissProt	Q9C0H2	Q9C0H2	Protein tweety homolog 3 OS=Homo sapiens GN=TTYH3 PE=1 SV=3
	549	1	1	14.04	14.04	11	0+69+11+17	0+69+11+17	Trypsin	458000	2.71	0	1	10998.5	5.09	HUMAN	SwissProt	O60220	O60220	Mitochondrial import inner membrane translocase subunit Tim8 A OS=Homo sapiens GN=TIMM8A PE=1 SV=1
	550	2	1	14.03	14.03	3	0+369+20+154	0+369+20+154	Trypsin	140000	0.78	0.01	2	60801.6	6.32	HUMAN	SwissProt	P07947	P07947	Proto-oncogene tyrosine-protein kinase Yes OS=Homo sapiens GN=YES1 PE=1 SV=3
	551	2	1	14.01	14.01	8	0+145+16+31	0+145+16+31	Trypsin	674000	0.88	0	1	21540.9	6.98	HUMAN	SwissProt	P17152	P17152	Transmembrane protein 11 OS=Homo sapiens GN=TMEM11 PE=1 SV=1
	552	1	1	14	14	13	0+28+12+47	0+28+12+47	Trypsin	223000	2.22	0	1	10741.6	10.23	HUMAN	SwissProt	P82921	P82921	28S ribosomal protein S21, mitochondrial OS=Homo sapiens GN=MRPS21 PE=1 SV=2
	553	1	1	13.98	13.98	5	0+124+10+48	0+124+10+48	Trypsin	383000	0.94	0	1	20652.3	4.81	HUMAN	SwissProt	Q9Y2B0	Q9Y2B0	Protein canopy homolog 2 OS=Homo sapiens GN=CNPY2 PE=1 SV=1
	554	1	1	13.94	13.94	1	0+67+13+609	0+67+13+609	Trypsin	557000	0.66	0	1	78550.1	6	HUMAN	SwissProt	Q96EY7	Q96EY7	Pentatricopeptide repeat-containing protein 3, mitochondrial OS=Homo sapiens GN=PTCD3 PE=1 SV=3
	555	1	1	13.93	13.93	20	0+15+14+40	0+15+14+40	Trypsin	458000	2.06	0	1	7933.2	9.34	HUMAN	SwissProt	P56385	P56385	ATP synthase subunit e, mitochondrial OS=Homo sapiens GN=ATP5I PE=1 SV=2
	556	2	1	13.93	13.93	7	0+35+11+107	0+35+11+107	Trypsin	191000	1.01	0	1	17316.7	5.17	HUMAN	SwissProt	Q9NX14	Q9NX14	NADH dehydrogenase [ubiquinone] 1 beta subcomplex subunit 11, mitochondrial OS=Homo sapiens GN=NDUFB11 PE=1 SV=1
	557	1	1	13.9	13.9	6	0+55+8+64	0+55+8+64	Trypsin	489000	23.12	0	1	14478.6	5.1	HUMAN	SwissProt	P61970	P61970	Nuclear transport factor 2 OS=Homo sapiens GN=NUTF2 PE=1 SV=1
	558	1	1	13.89	13.89	2	0+206+9+120	0+206+9+120	Trypsin	388000	0.01	0	1	38830.3	9.74	HUMAN	SwissProt	Q5EB52	Q5EB52	Mesoderm-specific transcript homolog protein OS=Homo sapiens GN=MEST PE=1 SV=2
	559	1	1	13.88	13.88	4	0+37+23+415	0+37+23+415	Trypsin	350000	2.21	0	1	51855.7	8.27	HUMAN	SwissProt	Q01518	Q01518	Adenylyl cyclase-associated protein 1 OS=Homo sapiens GN=CAP1 PE=1 SV=4
	560	2	1	13.85	13.85	1	0+998+11+23	0+998+11+23	Trypsin	875000	0	0	1	112612	4.85	HUMAN	SwissProt	O95197	O95197	Reticulon-3 OS=Homo sapiens GN=RTN3 PE=1 SV=2
	561	1	1	13.79	13.79	1	0+111+11+434	0+111+11+434	Trypsin	257000	1.15	0	1	60343.9	5.8	HUMAN	SwissProt	P17987	P17987	T-complex protein 1 subunit alpha OS=Homo sapiens GN=TCP1 PE=1 SV=1
	562	1	1	13.68	13.68	2	0+176+20+603	0+176+20+603	Trypsin	406000	4.77	0	1	88054.9	5.72	HUMAN	SwissProt	P18084	P18084	Integrin beta-5 OS=Homo sapiens GN=ITGB5 PE=1 SV=1
	563	1	1	13.57	13.57	5	0+18+13+223	0+18+13+223	Trypsin	582000	0.36	0	1	28994	5.3	HUMAN	SwissProt	P50402	P50402	Emerin OS=Homo sapiens GN=EMD PE=1 SV=1
	564	1	1	13.54	13.54|13.54	1	0+76+10+555	0+76+10+555|0+76+10+546	Trypsin	330000	2.82	0	1	68482	7.11	HUMAN	SwissProt	O95208	O95208|Q9H201	Epsin-2 OS=Homo sapiens GN=EPN2 PE=1 SV=3
	565	1	1	13.51	13.51	4	0+30+13+226	0+30+13+226	Trypsin	273000	0.84	0	1	30394.2	7.64	HUMAN	SwissProt	O15260	O15260	Surfeit locus protein 4 OS=Homo sapiens GN=SURF4 PE=1 SV=3
	566	1	1	13.48	13.48	4	0+390+26+127	0+390+26+127	Trypsin	999000	4.14	0	1	60846.2	9.18	HUMAN	SwissProt	Q16678	Q16678	Cytochrome P450 1B1 OS=Homo sapiens GN=CYP1B1 PE=1 SV=2
	567	1	1	13.48	13.48	2	0+623+17+82	0+623+17+82	Trypsin	135000	27.39	0	1	77193.8	8.15	HUMAN	SwissProt	Q96BD0	Q96BD0	Solute carrier organic anion transporter family member 4A1 OS=Homo sapiens GN=SLCO4A1 PE=1 SV=2
	568	1	1	13.44	13.44	13	0+51+15+49	0+51+15+49	Trypsin	242000	0	0	0	13015.5	11.01	HUMAN	SwissProt	P62854	P62854	40S ribosomal protein S26 OS=Homo sapiens GN=RPS26 PE=1 SV=3
	569	1	1	13.43	13.43	14	0+103+18+7	0+103+18+7	Trypsin	275000	1.58	0	1	15489.3	9.63	HUMAN	SwissProt	O95139	O95139	NADH dehydrogenase [ubiquinone] 1 beta subcomplex subunit 6 OS=Homo sapiens GN=NDUFB6 PE=1 SV=3
	570	1	1	13.43	13.43	6	0+46+12+115	0+46+12+115	Trypsin	111000	1.85	0	1	20116.5	8.99	HUMAN	SwissProt	P82663	P82663	28S ribosomal protein S25, mitochondrial OS=Homo sapiens GN=MRPS25 PE=1 SV=1
	571	1	1	13.41	13.41	4	0+41+10+175	0+41+10+175	Trypsin	915000	1.64	0	1	24817.4	10.09	HUMAN	SwissProt	P00846	P00846	ATP synthase subunit a OS=Homo sapiens GN=MT-ATP6 PE=1 SV=1
	572	1	1	13.39	13.39	7	0+78+9+28	0+78+9+28	Trypsin	418000	1.17	0	1	12476.4	7.73	HUMAN	SwissProt	P14174	P14174	Macrophage migration inhibitory factor OS=Homo sapiens GN=MIF PE=1 SV=4
	573	1	1	13.36	13.36	4	0+74+9+137	0+74+9+137	Trypsin	616000	2.37	0	1	24935.2	8.86	HUMAN	SwissProt	P51809	P51809	Vesicle-associated membrane protein 7 OS=Homo sapiens GN=VAMP7 PE=1 SV=3
	574	1	1	13.36	13.36	2	0+375+10+105	0+375+10+105	Trypsin	304000	1.36	0	1	54705.7	6.02	HUMAN	SwissProt	Q8IV08	Q8IV08	Phospholipase D3 OS=Homo sapiens GN=PLD3 PE=1 SV=1
	575	1	1	13.36	13.36	3	0+5+7+177	0+5+7+177	Trypsin	526000	1.77	0	1	19891.2	6.33	HUMAN	SwissProt	Q99497	Q99497	Protein DJ-1 OS=Homo sapiens GN=PARK7 PE=1 SV=2
	576	1	1	13.33	13.33	2	0+360+13+106	0+360+13+106	Trypsin	335000	4.58	0	1	54022.6	8.51	HUMAN	SwissProt	Q9BTU6	Q9BTU6	Phosphatidylinositol 4-kinase type 2-alpha OS=Homo sapiens GN=PI4K2A PE=1 SV=1
	577	2	1	13.29	13.29	6	0+14+11+153	0+14+11+153	Trypsin	414000	1.08	0	1	20546.8	8.77	HUMAN	SwissProt	O15145	O15145	Actin-related protein 2/3 complex subunit 3 OS=Homo sapiens GN=ARPC3 PE=1 SV=3
	578	1	1	13.29	13.29	1	0+461+8+64	0+461+8+64	Trypsin	330000	1.16	0	1	56650.8	6.29	HUMAN	SwissProt	O43175	O43175	D-3-phosphoglycerate dehydrogenase OS=Homo sapiens GN=PHGDH PE=1 SV=4
	579	2	1	13.28	13.28	4	0+21+13+262	0+21+13+262	Trypsin	560000	1.4	0	1	33419.9	10.02	HUMAN	SwissProt	Q9P015	Q9P015	39S ribosomal protein L15, mitochondrial OS=Homo sapiens GN=MRPL15 PE=1 SV=1
	580	1	1	13.23	13.23	2	0+23+15+489	0+23+15+489	Trypsin	257000	0.72	0	1	59756.5	6.9	HUMAN	SwissProt	P04040	P04040	Catalase OS=Homo sapiens GN=CAT PE=1 SV=3
	581	1	1	13.22	13.22	3	0+108+8+127	0+108+8+127	Trypsin	537000	0.93	0	1	26688.5	9.68	HUMAN	SwissProt	P23396	P23396	40S ribosomal protein S3 OS=Homo sapiens GN=RPS3 PE=1 SV=2
	582	2	1	13.16	13.16	4	0+69+7+78	0+69+7+78	Trypsin	600000	1.55	0	1	17342.5	9.81	HUMAN	SwissProt	Q96A26	Q96A26	Protein FAM162A OS=Homo sapiens GN=FAM162A PE=1 SV=2
	583	1	1	13.15	13.15	8	0+103+12+27	0+103+12+27	Trypsin	380000	3.39	0	1	15649.4	9.24	HUMAN	SwissProt	P26885	P26885	Peptidyl-prolyl cis-trans isomerase FKBP2 OS=Homo sapiens GN=FKBP2 PE=1 SV=2
	584	1	1	13.1	13.1|13.1	3	0+271+11+16	0+271+11+16|0+271+11+13	Trypsin	280000	0.22	0	1	33557.1	5.32	HUMAN	SwissProt	Q9H115	Q9H115|P54920	Beta-soluble NSF attachment protein OS=Homo sapiens GN=NAPB PE=1 SV=2
	585	1	1	13.1	13.1	1	0+925+10+43	0+925+10+43	Trypsin	924000	1.38	0	1	105790	8.32	HUMAN	SwissProt	Q6UB35	Q6UB35	Monofunctional C1-tetrahydrofolate synthase, mitochondrial OS=Homo sapiens GN=MTHFD1L PE=1 SV=1
	586	1	1	13.09	13.09	0	0+347+6+779	0+347+6+779	Trypsin	1130000	0.35	0	1	128568	6.87	HUMAN	SwissProt	Q68CR1	Q68CR1	Protein sel-1 homolog 3 OS=Homo sapiens GN=SEL1L3 PE=1 SV=2
	587	1	1	13.05	13.05	6	0+3+8+114	0+3+8+114	Trypsin	251000	1.57	0	1	14226.6	9.3	HUMAN	SwissProt	P82932	P82932	28S ribosomal protein S6, mitochondrial OS=Homo sapiens GN=MRPS6 PE=1 SV=3
	588	1	1	13.05	13.05	4	0+238+16+81	0+238+16+81	Trypsin	359000	56.96	0	1	36978.2	6.2	HUMAN	SwissProt	Q03405	Q03405	Urokinase plasminogen activator surface receptor OS=Homo sapiens GN=PLAUR PE=1 SV=1
	589	1	1	13.05	13.05	3	0+289+12+23	0+289+12+23	Trypsin	196000	2.13	0	1	36946.3	9.33	HUMAN	SwissProt	Q9Y673	Q9Y673	Dolichyl-phosphate beta-glucosyltransferase OS=Homo sapiens GN=ALG5 PE=1 SV=1
	590	1	1	13.03	13.03	0	0+4867+8+36	0+4867+8+36	Trypsin	779000	0	0	0	541373	6.07	HUMAN	SwissProt	Q8NEZ4	Q8NEZ4	Histone-lysine N-methyltransferase MLL3 OS=Homo sapiens GN=MLL3 PE=1 SV=3
	591	2	1	13.02	13.02	1	0+300+9+274	0+300+9+274	Trypsin	273000	1.42	0	1	67315.7	8.97	HUMAN	SwissProt	O15091	O15091	Mitochondrial ribonuclease P protein 3 OS=Homo sapiens GN=KIAA0391 PE=1 SV=2
	592	2	1	12.99	12.99	2	0+44+12+485	0+44+12+485	Trypsin	511000	1.31	0	1	60542.3	5.42	HUMAN	SwissProt	Q6DD88	Q6DD88	Atlastin-3 OS=Homo sapiens GN=ATL3 PE=1 SV=1
	593	1	1	12.97	12.97	2	0+364+27+658	0+364+27+658	Trypsin	673000	2.38	0	1	114537	5.5	HUMAN	SwissProt	P08648	P08648	Integrin alpha-5 OS=Homo sapiens GN=ITGA5 PE=1 SV=2
	594	2	1	12.96	12.96	11	0+29+17+98	0+29+17+98	Trypsin	785000	1.33	0	1	16620.1	7.67	HUMAN	SwissProt	Q4VC31	Q4VC31	Coiled-coil domain-containing protein 58 OS=Homo sapiens GN=CCDC58 PE=1 SV=1
	595	1	1	12.93	12.93	6	0+53+12+130	0+53+12+130	Trypsin	429000	3.17	0	1	22456.3	4.98	HUMAN	SwissProt	Q99653	Q99653	Calcium-binding protein p22 OS=Homo sapiens GN=CHP PE=1 SV=3
	596	2	1	12.92	12.92	1	0+270+11+375	0+270+11+375	Trypsin	779000	1.5	0	1	74597	5.22	HUMAN	SwissProt	P42898	P42898	Methylenetetrahydrofolate reductase OS=Homo sapiens GN=MTHFR PE=1 SV=3
	597	1	1	12.92	12.92	2	0+222+7+80	0+222+7+80	Trypsin	505000	0.32	0	1	35304.6	9.13	HUMAN	SwissProt	Q9NZP5	Q9NZP5	Olfactory receptor 5AC2 OS=Homo sapiens GN=OR5AC2 PE=2 SV=2
	598	1	1	12.86	12.86	1	0+197+14+553	0+197+14+553	Trypsin	211000	3.73	0	1	86574.8	8.41	HUMAN	SwissProt	Q7L8L6	Q7L8L6	FAST kinase domain-containing protein 5 OS=Homo sapiens GN=FASTKD5 PE=1 SV=1
	599	1	1	12.83	12.83|12.83|12.83|12.83|12.83	6	0+31+10+106	0+31+10+106|0+31+10+106|0+31+10+106|0+31+10+106|0+31+10+106	Trypsin	440000	0	0	1	16202.9	8.67	HUMAN	SwissProt	P02100	P02100|P69891|P69892|P02042|P68871	Hemoglobin subunit epsilon OS=Homo sapiens GN=HBE1 PE=1 SV=2
	600	3	1	12.83	12.83	4	0+70+9+115	0+70+9+115	Trypsin	430000	0.85	0	1	22591.5	10.66	HUMAN	SwissProt	P46781	P46781	40S ribosomal protein S9 OS=Homo sapiens GN=RPS9 PE=1 SV=3
	601	1	1	12.83	12.83	1	0+236+11+536	0+236+11+536	Trypsin	300000	0.48	0	1	87344.8	9.32	HUMAN	SwissProt	Q9NR30	Q9NR30	Nucleolar RNA helicase 2 OS=Homo sapiens GN=DDX21 PE=1 SV=5
	602	1	1	12.81	12.81	2	0+345+14+174	0+345+14+174	Trypsin	312000	4.56	0	1	59687.6	8.43	HUMAN	SwissProt	P15848	P15848	Arylsulfatase B OS=Homo sapiens GN=ARSB PE=1 SV=1
	603	2	1	12.78	12.78	2	0+241+10+126	0+241+10+126	Trypsin	530000	2.02	0	1	41488.6	6	HUMAN	SwissProt	Q8TCT9	Q8TCT9	Minor histocompatibility antigen H13 OS=Homo sapiens GN=HM13 PE=1 SV=1
	604	1	1	12.69	12.69	1	0+73+11+516	0+73+11+516	Trypsin	591000	1.11	0	1	67689.1	5.28	HUMAN	SwissProt	Q03252	Q03252	Lamin-B2 OS=Homo sapiens GN=LMNB2 PE=1 SV=3
	605	1	1	12.66	12.66	0	0+63+8+1622	0+63+8+1622	Trypsin	1090000	2.31	0	1	189224	7.87	HUMAN	SwissProt	Q4KWH8	Q4KWH8	1-phosphatidylinositol-4,5-bisphosphate phosphodiesterase eta-1 OS=Homo sapiens GN=PLCH1 PE=1 SV=1
	606	1	1	12.63	12.63	3	0+57+13+286	0+57+13+286	Trypsin	533000	1.35	0	1	37498	6.66	HUMAN	SwissProt	Q15365	Q15365	Poly(rC)-binding protein 1 OS=Homo sapiens GN=PCBP1 PE=1 SV=2
	607	1	1	12.61	12.61	3	0+208+9+39	0+208+9+39	Trypsin	984000	0	0	0	27551.5	6.97	HUMAN	SwissProt	Q9NUR3	Q9NUR3	Transmembrane protein C20orf46 OS=Homo sapiens GN=C20orf46 PE=1 SV=1
	608	1	1	12.61	12.61	5	0+208+13+21	0+208+13+21	Trypsin	892000	2.07	0	1	28162.3	10	HUMAN	SwissProt	Q9Y2R9	Q9Y2R9	28S ribosomal protein S7, mitochondrial OS=Homo sapiens GN=MRPS7 PE=1 SV=1
	609	2	1	12.57	12.57	4	0+11+6+125	0+11+6+125	Trypsin	612000	2.3	0	1	15996.5	4.23	HUMAN	SwissProt	Q8N4Q1	Q8N4Q1	Mitochondrial intermembrane space import and assembly protein 40 OS=Homo sapiens GN=CHCHD4 PE=1 SV=1
	610	1	1	12.55	12.55	3	0+211+10+32	0+211+10+32	Trypsin	490000	1.48	0	1	28295.3	7.45	HUMAN	SwissProt	P48509	P48509	CD151 antigen OS=Homo sapiens GN=CD151 PE=1 SV=3
	611	1	1	12.51	12.51	4	0+139+8+42	0+139+8+42	Trypsin	389000	1.74	0	1	21493.3	8.26	HUMAN	SwissProt	Q00765	Q00765	Receptor expression-enhancing protein 5 OS=Homo sapiens GN=REEP5 PE=1 SV=3
	612	1	1	12.45	12.45	4	0+155+17+222	0+155+17+222	Trypsin	393000	0.81	0	1	43787.1	6.13	HUMAN	SwissProt	Q9UQ80	Q9UQ80	Proliferation-associated protein 2G4 OS=Homo sapiens GN=PA2G4 PE=1 SV=3
	613	1	1	12.44	12.44	0	0+1006+9+115	0+1006+9+115	Trypsin	131000	1.62	0	1	126633	6.39	HUMAN	SwissProt	P23229	P23229	Integrin alpha-6 OS=Homo sapiens GN=ITGA6 PE=1 SV=4
	614	1	1	12.38	12.38	2	0+205+16+317	0+205+16+317	Trypsin	465000	0.47	0	1	62229.6	8.71	HUMAN	SwissProt	Q96KA5	Q96KA5	Cleft lip and palate transmembrane protein 1-like protein OS=Homo sapiens GN=CLPTM1L PE=1 SV=1
	615	1	1	12.35	12.35	16	0+41+10+8	0+41+10+8	Trypsin	734000	1.04	0	1	6647.9	12.15	HUMAN	SwissProt	P62861	P62861	40S ribosomal protein S30 OS=Homo sapiens GN=FAU PE=1 SV=1
	616	1	1	12.34	12.34	2	0+41+9+317	0+41+9+317	Trypsin	1640000	36.51	0	1	40787.1	5.77	HUMAN	SwissProt	P06132	P06132	Uroporphyrinogen decarboxylase OS=Homo sapiens GN=UROD PE=1 SV=2
	617	1	1	12.33	12.33|12.33	1	0+362+13+283	0+362+13+283|0+360+13+256	Trypsin	132000	1.99	0	1	71673.4	7.01	HUMAN	SwissProt	P52569	P52569|P30825	Low affinity cationic amino acid transporter 2 OS=Homo sapiens GN=SLC7A2 PE=1 SV=2
	618	1	1	12.32	12.32	1	0+340+9+296	0+340+9+296	Trypsin	461000	2.86	0	1	73563.1	8.19	HUMAN	SwissProt	Q6PI48	Q6PI48	Aspartyl-tRNA synthetase, mitochondrial OS=Homo sapiens GN=DARS2 PE=1 SV=1
	619	2	1	12.3	12.3	6	0+80+14+133	0+80+14+133	Trypsin	74300	0.67	0	1	25565.5	9.15	HUMAN	SwissProt	Q9UIJ7	Q9UIJ7	GTP:AMP phosphotransferase mitochondrial OS=Homo sapiens GN=AK3 PE=1 SV=4
	620	1	1	12.29	12.29	4	0+202+11+46	0+202+11+46	Trypsin	499000	1.78	0	1	28431.5	9.91	HUMAN	SwissProt	O96011	O96011	Peroxisomal membrane protein 11B OS=Homo sapiens GN=PEX11B PE=1 SV=1
	621	1	1	12.27	12.27	3	0+145+15+216	0+145+15+216	Trypsin	414000	7.17	0	1	42622.2	5.19	HUMAN	SwissProt	P35237	P35237	Serpin B6 OS=Homo sapiens GN=SERPINB6 PE=1 SV=3
	622	1	1	12.25	12.25	0	0+1121+7+3435	0+1121+7+3435	Trypsin	405000	0	0	0	515565	6.61	HUMAN	SwissProt	P04114	P04114	Apolipoprotein B-100 OS=Homo sapiens GN=APOB PE=1 SV=1
	623	1	1	12.19	12.19	2	0+56+8+235	0+56+8+235	Trypsin	546000	1.75	0	1	33395.1	5.14	HUMAN	SwissProt	O75792	O75792	Ribonuclease H2 subunit A OS=Homo sapiens GN=RNASEH2A PE=1 SV=2
	624	1	1	12.14	12.14	2	0+287+10+44	0+287+10+44	Trypsin	226000	52.77	0	1	39869.2	6.43	HUMAN	SwissProt	Q9Y376	Q9Y376	Calcium-binding protein 39 OS=Homo sapiens GN=CAB39 PE=1 SV=1
	625	1	1	12.13	12.13	4	0+30+14+255	0+30+14+255	Trypsin	1160000	12.1	0	1	32541.6	8.25	HUMAN	SwissProt	Q9C004	Q9C004	Protein sprouty homolog 4 OS=Homo sapiens GN=SPRY4 PE=1 SV=2
	626	1	1	12.11	12.11	2	0+300+8	0+300+8	Trypsin	98700	0	0	0	36034.6	9.5	HUMAN	SwissProt	Q9NZ01	Q9NZ01	Trans-2,3-enoyl-CoA reductase OS=Homo sapiens GN=TECR PE=1 SV=1
	627	1	1	12.1	12.1	3	0+167+15+196	0+167+15+196	Trypsin	690000	1.4	0	1	39595.1	9.09	HUMAN	SwissProt	P51991	P51991	Heterogeneous nuclear ribonucleoprotein A3 OS=Homo sapiens GN=HNRNPA3 PE=1 SV=2
	628	1	1	12.05	12.05	0	0+1326+14+498	0+1326+14+498	Trypsin	165000	0.09	0	1	205128	5.85	HUMAN	SwissProt	O15031	O15031	Plexin-B2 OS=Homo sapiens GN=PLXNB2 PE=1 SV=3
	629	1	1	12.04	12.04	4	0+16+7+122	0+16+7+122	Trypsin	492000	1.03	0	1	16060.6	10.31	HUMAN	SwissProt	P39019	P39019	40S ribosomal protein S19 OS=Homo sapiens GN=RPS19 PE=1 SV=2
	630	1	1	12.03	12.03	2	0+5+9+311	0+5+9+311	Trypsin	379000	1.31	0	1	37031.4	5.75	HUMAN	SwissProt	O14662	O14662	Syntaxin-16 OS=Homo sapiens GN=STX16 PE=1 SV=3
	631	1	1	12.03	12.03	4	0+96+18+259	0+96+18+259	Trypsin	306000	1.73	0	1	41900.5	8.16	HUMAN	SwissProt	Q15738	Q15738	Sterol-4-alpha-carboxylate 3-dehydrogenase, decarboxylating OS=Homo sapiens GN=NSDHL PE=1 SV=2
	632	3	1	12.03	12.03	1	0+105+10+621	0+105+10+621	Trypsin	316000	1.04	0	1	83394.4	5.05	HUMAN	SwissProt	Q32P28	Q32P28	Prolyl 3-hydroxylase 1 OS=Homo sapiens GN=LEPRE1 PE=1 SV=2
	633	1	1	12.01	12.01	5	0+64+8+65	0+64+8+65	Trypsin	420000	0.6	0	1	15344.9	9.58	HUMAN	SwissProt	Q9Y3D3	Q9Y3D3	28S ribosomal protein S16, mitochondrial OS=Homo sapiens GN=MRPS16 PE=1 SV=1
	634	1	1	11.96	11.96	5	0+97+12+103	0+97+12+103	Trypsin	317000	5.8	0	1	23819.5	8.4	HUMAN	SwissProt	P23919	P23919	Thymidylate kinase OS=Homo sapiens GN=DTYMK PE=1 SV=4
	635	2	1	11.96	11.96	3	0+101+17+315	0+101+17+315	Trypsin	299000	0.92	0	1	49411.5	6.07	HUMAN	SwissProt	Q99538	Q99538	Legumain OS=Homo sapiens GN=LGMN PE=1 SV=1
	636	1	1	11.95	11.95	0	0+827+11+490	0+827+11+490	Trypsin	187000	0.43	0	1	148855	9.34	HUMAN	SwissProt	Q9BQG0	Q9BQG0	Myb-binding protein 1A OS=Homo sapiens GN=MYBBP1A PE=1 SV=2
	637	1	1	11.92	11.92	7	0+39+10+78	0+39+10+78	Trypsin	110000	1.75	0	1	14279	10.44	HUMAN	SwissProt	O95563	O95563	Brain protein 44 OS=Homo sapiens GN=BRP44 PE=1 SV=1
	638	1	1	11.87	11.87	7	0+167+15+22	0+167+15+22	Trypsin	136000	0	0	0	22876.5	9.73	HUMAN	SwissProt	P46782	P46782	40S ribosomal protein S5 OS=Homo sapiens GN=RPS5 PE=1 SV=4
	639	1	1	11.87	11.87	0	0+707+13+690	0+707+13+690	Trypsin	312000	3.14	0	1	152473	8.69	HUMAN	SwissProt	Q9P2E9	Q9P2E9	Ribosome-binding protein 1 OS=Homo sapiens GN=RRBP1 PE=1 SV=4
	640	2	1	11.86	11.86	3	0+60+6+109	0+60+6+109	Trypsin	330000	1.36	0	1	20266.6	8.85	HUMAN	SwissProt	Q9P032	Q9P032	NADH dehydrogenase [ubiquinone] 1 alpha subcomplex assembly factor 4 OS=Homo sapiens GN=NDUFAF4 PE=1 SV=1
	641	2	1	11.85	11.85	8	0+82+10+21	0+82+10+21	Trypsin	547000	1.11	0	1	12496.8	6.52	HUMAN	SwissProt	P61803	P61803	Dolichyl-diphosphooligosaccharide--protein glycosyltransferase subunit DAD1 OS=Homo sapiens GN=DAD1 PE=1 SV=3
	642	1	1	11.83	11.83	8	0+58+15+102	0+58+15+102	Trypsin	590000	1.89	0	1	20108.1	10.3	HUMAN	SwissProt	O43181	O43181	NADH dehydrogenase [ubiquinone] iron-sulfur protein 4, mitochondrial OS=Homo sapiens GN=NDUFS4 PE=1 SV=1
	643	1	1	11.82	11.82	12	0+46+10+27	0+46+10+27	Trypsin	440000	1.35	0	1	9396	9.75	HUMAN	SwissProt	P14406	P14406	Cytochrome c oxidase subunit 7A2, mitochondrial OS=Homo sapiens GN=COX7A2 PE=1 SV=1
	644	1	1	11.82	11.82	8	0+74+12+59	0+74+12+59	Trypsin	419000	0.04	0	1	15928.1	5.86	HUMAN	SwissProt	P57105	P57105	Synaptojanin-2-binding protein OS=Homo sapiens GN=SYNJ2BP PE=1 SV=2
	645	1	1	11.8	11.8	7	0+80+9+29	0+80+9+29	Trypsin	286000	2.01	0	1	13757.6	8.93	HUMAN	SwissProt	O75348	O75348	V-type proton ATPase subunit G 1 OS=Homo sapiens GN=ATP6V1G1 PE=1 SV=3
	646	1	1	11.75	11.75	4	0+120+19+282	0+120+19+282	Trypsin	67300	0.81	0	1	44969.3	7.18	HUMAN	SwissProt	P18754	P18754	Regulator of chromosome condensation OS=Homo sapiens GN=RCC1 PE=1 SV=1
	647	2	1	11.73	11.73	15	0+74+18+21	0+74+18+21	Trypsin	59300	6.16	0	1	12551.5	10.19	HUMAN	SwissProt	O95182	O95182	NADH dehydrogenase [ubiquinone] 1 alpha subcomplex subunit 7 OS=Homo sapiens GN=NDUFA7 PE=1 SV=3
	648	1	1	11.7	11.7	4	0+183+11+46	0+183+11+46	Trypsin	369000	1.42	0	1	25543.1	9.1	HUMAN	SwissProt	Q6PI78	Q6PI78	Transmembrane protein 65 OS=Homo sapiens GN=TMEM65 PE=1 SV=1
	649	1	1	11.68	11.68	3	0+451+18+107	0+451+18+107	Trypsin	1710000	0	0	0	67512.5	9.33	HUMAN	SwissProt	Q96M20	Q96M20	Uncharacterized protein C20orf152 OS=Homo sapiens GN=C20orf152 PE=2 SV=2
	650	1	1	11.65	11.65	2	0+224+8+58	0+224+8+58	Trypsin	350000	0.87	0	1	32592.5	6.59	HUMAN	SwissProt	Q969X5	Q969X5	Endoplasmic reticulum-Golgi intermediate compartment protein 1 OS=Homo sapiens GN=ERGIC1 PE=1 SV=1
	651	1	1	11.62	11.62	7	0+77+16+113	0+77+16+113	Trypsin	104000	1.4	0	1	24490.5	9.62	HUMAN	SwissProt	Q9NQ50	Q9NQ50	39S ribosomal protein L40, mitochondrial OS=Homo sapiens GN=MRPL40 PE=1 SV=1
	652	1	1	11.61	11.61	2	0+361+19+300	0+361+19+300	Trypsin	73100	0.36	0	1	77861	6.26	HUMAN	SwissProt	Q96AC1	Q96AC1	Fermitin family homolog 2 OS=Homo sapiens GN=FERMT2 PE=1 SV=1
	653	1	1	11.56	11.56	2	0+244+11+200	0+244+11+200	Trypsin	1610000	1.36	0	1	52562.6	5.87	HUMAN	SwissProt	Q13867	Q13867	Bleomycin hydrolase OS=Homo sapiens GN=BLMH PE=1 SV=1
	654	1	1	11.56	11.56	3	0+77+10+196	0+77+10+196	Trypsin	307000	0	0	0	31716.7	9.48	HUMAN	SwissProt	Q99943	Q99943	1-acyl-sn-glycerol-3-phosphate acyltransferase alpha OS=Homo sapiens GN=AGPAT1 PE=2 SV=2
	655	1	1	11.55	11.55	3	0+53+6+98	0+53+6+98	Trypsin	293000	1.43	0	1	16627.9	6.28	HUMAN	SwissProt	Q86SX6	Q86SX6	Glutaredoxin-related protein 5, mitochondrial OS=Homo sapiens GN=GLRX5 PE=1 SV=2
	656	1	1	11.54	11.54	1	0+841+13+87	0+841+13+87	Trypsin	316000	1.12	0	1	107235	6.02	HUMAN	SwissProt	Q9NZ08	Q9NZ08	Endoplasmic reticulum aminopeptidase 1 OS=Homo sapiens GN=ERAP1 PE=1 SV=3
	657	1	1	11.47	11.47	4	0+2+12+235	0+2+12+235	Trypsin	707000	1.17	0	1	28680.8	10.85	HUMAN	SwissProt	P62753	P62753	40S ribosomal protein S6 OS=Homo sapiens GN=RPS6 PE=1 SV=1
	658	1	1	11.44	11.44	3	0+227+18+327	0+227+18+327	Trypsin	86900	0.32	0	1	63922.9	6.17	HUMAN	SwissProt	Q14956	Q14956	Transmembrane glycoprotein NMB OS=Homo sapiens GN=GPNMB PE=1 SV=2
	659	1	1	11.42	11.42	0	0+335+6+532	0+335+6+532	Trypsin	364000	0.37	0	1	99452.6	7.96	HUMAN	SwissProt	Q6NUP7	Q6NUP7	Serine/threonine-protein phosphatase 4 regulatory subunit 4 OS=Homo sapiens GN=PPP4R4 PE=1 SV=1
	660	1	1	11.4	11.4	14	0+30+16+61	0+30+16+61	Trypsin	1060000	2.86	0	1	11676.1	10.31	HUMAN	SwissProt	P17096	P17096	High mobility group protein HMG-I/HMG-Y OS=Homo sapiens GN=HMGA1 PE=1 SV=3
	661	1	1	11.4	11.4	8	0+124+17+48	0+124+17+48	Trypsin	500000	0	0	0	21197.9	8.91	HUMAN	SwissProt	Q6UW68	Q6UW68	Transmembrane protein 205 OS=Homo sapiens GN=TMEM205 PE=1 SV=1
	662	2	1	11.39	11.39	4	0+206+11+12	0+206+11+12	Trypsin	66700	0.93	0	1	25764.3	8.92	HUMAN	SwissProt	Q9BRX8	Q9BRX8	Uncharacterized protein C10orf58 OS=Homo sapiens GN=C10orf58 PE=1 SV=3
	663	1	1	11.33	11.33	2	0+459+10+1	0+459+10+1	Trypsin	77100	0	0	0	52118.6	5.02	HUMAN	SwissProt	Q96TC7	Q96TC7	Regulator of microtubule dynamics protein 3 OS=Homo sapiens GN=FAM82A2 PE=1 SV=2
	664	1	1	11.31	11.31	3	0+251+9+39	0+251+9+39	Trypsin	3670000	3.27	0	1	34767.9	6.62	HUMAN	SwissProt	O95073	O95073	Fibrinogen silencer-binding protein OS=Homo sapiens GN=FSBP PE=2 SV=1
	665	1	1	11.3	11.3	3	0+54+10+197	0+54+10+197	Trypsin	1080000	0.22	0	1	29484	7.58	HUMAN	SwissProt	P25789	P25789	Proteasome subunit alpha type-4 OS=Homo sapiens GN=PSMA4 PE=1 SV=1
	666	1	1	11.27	11.27	0	0+1447+7+3090	0+1447+7+3090	Trypsin	625000	0	0	0	504579	5.17	HUMAN	SwissProt	Q07954	Q07954	Prolow-density lipoprotein receptor-related protein 1 OS=Homo sapiens GN=LRP1 PE=1 SV=1
	667	1	1	11.27	11.27	0	0+558+6+493	0+558+6+493	Trypsin	887000	0.05	0	1	118564	5.8	HUMAN	SwissProt	Q5GLZ8	Q5GLZ8	Probable E3 ubiquitin-protein ligase HERC4 OS=Homo sapiens GN=HERC4 PE=1 SV=1
	668	1	1	11.27	11.27	2	0+232+11+209	0+232+11+209	Trypsin	484000	1.78	0	1	50831	5.61	HUMAN	SwissProt	Q9HB40	Q9HB40	Retinoid-inducible serine carboxypeptidase OS=Homo sapiens GN=SCPEP1 PE=1 SV=1
	669	1	1	11.25	11.25	5	0+336+24+87	0+336+24+87	Trypsin	698000	1.39	0	1	49798.1	9.52	HUMAN	SwissProt	Q9Y4P3	Q9Y4P3	Transducin beta-like protein 2 OS=Homo sapiens GN=TBL2 PE=1 SV=1
	670	1	1	11.19	11.19	1	0+617+7+22	0+617+7+22	Trypsin	374000	3.67	0	1	71108.6	8.83	HUMAN	SwissProt	Q6PCB7	Q6PCB7	Long-chain fatty acid transport protein 1 OS=Homo sapiens GN=SLC27A1 PE=2 SV=1
	671	1	1	11.16	11.16	10	0+121+19+35	0+121+19+35	Trypsin	225000	0	0	0	20019.8	5.51	HUMAN	SwissProt	P02792	P02792	Ferritin light chain OS=Homo sapiens GN=FTL PE=1 SV=2
	672	2	1	11.16	11.16	2	0+16+13+416	0+16+13+416	Trypsin	113000	1.06	0	1	52221.1	5.71	HUMAN	SwissProt	P60228	P60228	Eukaryotic translation initiation factor 3 subunit E OS=Homo sapiens GN=EIF3E PE=1 SV=1
	673	1	1	11.15	11.15|11.15|11.15	1	0+184+9+353	0+184+9+353|0+187+9+345|0+184+9+341	Trypsin	669000	1.78	0	1	61896.5	6.07	HUMAN	SwissProt	Q9NZN3	Q9NZN3|Q9H223|Q9H4M9	EH domain-containing protein 3 OS=Homo sapiens GN=EHD3 PE=1 SV=1
	674	1	1	11.13	11.13	1	0+543+9+158	0+543+9+158	Trypsin	790000	0	0	0	78182.4	8.5	HUMAN	SwissProt	P02788	P02788	Lactotransferrin OS=Homo sapiens GN=LTF PE=1 SV=6
	675	1	1	11.12	11.12	2	0+307+8+35	0+307+8+35	Trypsin	502000	0.67	0	1	39309.2	9.21	HUMAN	SwissProt	Q70UQ0	Q70UQ0	Inhibitor of nuclear factor kappa-B kinase-interacting protein OS=Homo sapiens GN=IKIP PE=1 SV=1
	676	2	1	11.12	11.12	4	0+88+8+79	0+88+8+79	Trypsin	494000	1.51	0	1	20050.3	10.12	HUMAN	SwissProt	Q9NRX2	Q9NRX2	39S ribosomal protein L17, mitochondrial OS=Homo sapiens GN=MRPL17 PE=1 SV=1
	677	1	1	11.05	11.05|11.05|11.05	6	0+112+15+88	0+112+15+88|0+112+15+84|0+112+15+84	Trypsin	301000	1.07	0	1	24893.9	5.61	HUMAN	SwissProt	P09429	P09429|B2RPK0|Q9UGV6	High mobility group protein B1 OS=Homo sapiens GN=HMGB1 PE=1 SV=3
	678	1	1	11.05	11.05	1	0+77+9+547	0+77+9+547	Trypsin	635000	3.24	0	1	71682.9	8.83	HUMAN	SwissProt	O94927	O94927	HAUS augmin-like complex subunit 5 OS=Homo sapiens GN=HAUS5 PE=1 SV=2
	679	2	1	11.05	11.05	5	0+170+11+20	0+170+11+20	Trypsin	50900	1.06	0	1	22836.4	6.52	HUMAN	SwissProt	P49721	P49721	Proteasome subunit beta type-2 OS=Homo sapiens GN=PSMB2 PE=1 SV=1
	680	1	1	11.02	11.02	1	0+251+12+383	0+251+12+383	Trypsin	496000	0	0	0	71607.8	5.59	HUMAN	SwissProt	P43121	P43121	Cell surface glycoprotein MUC18 OS=Homo sapiens GN=MCAM PE=1 SV=2
	681	1	1	11.02	11.02	1	0+586+9+219	0+586+9+219	Trypsin	1400000	2.2	0	1	92482.1	4.89	HUMAN	SwissProt	P55884	P55884	Eukaryotic translation initiation factor 3 subunit B OS=Homo sapiens GN=EIF3B PE=1 SV=3

## Sheet: Met vs nonmet L to H Run 2
	groupNum	numSpectra	numPepsUnique	scoreUnique	scoresUnique	percentCoverage	coverage_map	coverage_maps	enzyme	meanIntensity	heavyOverLightRatio	stddevHeavyOverLightRatio	numHLRatios	protein_mw	protein_pI	species	database	accession_number	accession_numbers	entry_name
	1	73	28	485.15	485.15	36	0+75+23+16+11+15+27+52+11+11+11+88+39+53+47+6+12+31+9+94+9+18+15+17+16+18+10+43+40+19+19+30+38+32+12	0+75+23+16+11+15+27+52+11+11+11+88+39+53+47+6+12+31+9+94+9+18+15+17+16+18+10+43+40+19+19+30+38+32+12	Trypsin	4250000	15.88	16.75	52	109540	5.31	HUMAN	SwissProt	P15144	P15144	Aminopeptidase N OS=Homo sapiens GN=ANPEP PE=1 SV=4
	2	81	26	474.78	474.78	34	0+70+21+14+20+48+15+21+15+11+19+5+10+71+10+11+17+10+8+81+9+2+24+31+18+17+10+17+13+18+7+4+9+65+12+26+10+44+8+5+15+68+18+11+16+4+25+29+35+16	0+70+21+14+20+48+15+21+15+11+19+5+10+71+10+11+17+10+8+81+9+2+24+31+18+17+10+17+13+18+7+4+9+65+12+26+10+44+8+5+15+68+18+11+16+4+25+29+35+16	Trypsin	1170000	0.68	0.18	41	121724	9.48	HUMAN	SwissProt	O00159	O00159	Myosin-Ic OS=Homo sapiens GN=MYO1C PE=1 SV=3
	3	99	26	474.36	474.36	25	0+78+11+25+14+27+15+32+16+8+18+15+21+23+24+104+18+4+10+50+28+86+13+15+17+91+9+222+7+48+26+101+13+20+27+7+23+39+12+33+7+7+23+7	0+78+11+25+14+27+15+32+16+8+18+15+21+23+24+104+18+4+10+50+28+86+13+15+17+91+9+222+7+48+26+101+13+20+27+7+23+39+12+33+7+7+23+7	Trypsin	1290000	1.06	0.19	47	157906	5.81	HUMAN	SwissProt	P42704	P42704	Leucine-rich PPR motif-containing protein, mitochondrial OS=Homo sapiens GN=LRPPRC PE=1 SV=3
	4	100	25	470.81	470.81|232.37	37	0+43+24+8+9+3+8+7+33+7+14+87+22+4+34+25+20+36+11+20+13+6+14+26+12+25+19+30+27+26+10+77+24+20+10+49	0+43+24+8+9+3+8+7+33+7+14+87+22+4+34+25+20+36+11+20+13+6+14+26+12+25+19+30+27+26+10+77+24+20+10+49|0+41+14+17+35+97+15+72+28+11+7+22+33+231+16+85	Trypsin	3270000	1.31	0.56	61	92469.3	4.76	HUMAN	SwissProt	P14625	P14625|P08238	Endoplasmin OS=Homo sapiens GN=HSP90B1 PE=1 SV=1
	5	106	22	451.79	451.79|346.18|116.26|47.32	39	0+60+14+7+15+5+12+10+29+11+18+4+29+92+30+16+15+79+18+10+18+70+11+28+16+4+33	0+60+14+7+15+5+12+10+29+11+18+4+29+92+30+16+15+79+18+10+18+70+11+28+16+4+33|0+3+22+11+13+7+15+17+14+10+14+11+18+4+29+48+10+53+12+17+14+6+9+4+23+39+24+92+11+23+10+63|0+37+13+122+17+113+12+37+9+279|0+38+13+122+16+452	Trypsin	3460000	1.14	0.31	68	72333.3	5.07	HUMAN	SwissProt	P11021	P11021|P11142|P54652|P34931	78 kDa glucose-regulated protein OS=Homo sapiens GN=HSPA5 PE=1 SV=2
	6	133	21	442.99	442.99	51	0+37+21+2+12+24+25+21+49+14+13+3+12+3+54+2+9+69+19+40+40+12+12+33+28+19	0+37+21+2+12+24+25+21+49+14+13+3+12+3+54+2+9+69+19+40+40+12+12+33+28+19	Trypsin	2380000	1.56	0.29	64	61055	5.7	HUMAN	SwissProt	P10809	P10809	60 kDa heat shock protein, mitochondrial OS=Homo sapiens GN=HSPD1 PE=1 SV=2
	7	62	23	422.96	422.96|338.8|111.97|53.52	37	0+35+11+1+17+42+15+12+14+15+23+13+16+6+34+27+10+1+8+46+13+17+11+63+25+3+14+10+14+49+12+56+16+6+17+12+20+10+24+34+22+98	0+35+11+1+17+42+15+12+14+15+23+13+16+6+34+27+10+1+8+46+13+17+11+63+25+3+14+10+14+49+12+56+16+6+17+12+20+10+24+34+22+98|0+54+11+60+15+12+14+15+23+35+34+27+10+1+8+76+11+63+25+3+15+92+18+73+28+10+24+80+16+58|0+42+11+60+15+12+14+134+10+1+8+76+11+500|0+49+11+87+14+134+10+596	Trypsin	1420000	0.63	0.19	56	103058	5.25	HUMAN	SwissProt	P12814	P12814|O43707|P35609|Q08043	Alpha-actinin-1 OS=Homo sapiens GN=ACTN1 PE=1 SV=2
	8	45	25	421.09	421.09|33.61	28	0+59+9+7+18+46+17+21+15+11+19+9+10+39+11+44+14+10+8+131+13+7+18+15+10+56+9+35+21+69+11+18+16+72+8+21+15+29+8+3+20+14+9+11+15+5+10+24+16+60	0+59+9+7+18+46+17+21+15+11+19+9+10+39+11+44+14+10+8+131+13+7+18+15+10+56+9+35+21+69+11+18+16+72+8+21+15+29+8+3+20+14+9+11+15+5+10+24+16+60|0+132+17+461+9+424	Trypsin	1050000	1	0.16	28	131986	9.43	HUMAN	SwissProt	O43795	O43795|Q9UBC5	Myosin-Ib OS=Homo sapiens GN=MYO1B PE=1 SV=3
	9	42	26	408.29	408.29|18.2	16	0+3+11+2+16+4+19+47+8+57+13+118+15+21+29+29+14+9+15+20+13+73+11+5+15+38+16+45+9+6+22+9+11+112+12+70+23+209+22+39+27+306+13+213+14+278	0+3+11+2+16+4+19+47+8+57+13+118+15+21+29+29+14+9+15+20+13+73+11+5+15+38+16+45+9+6+22+9+11+112+12+70+23+209+22+39+27+306+13+213+14+278|0+413+14+1653	Trypsin	1260000	1.93	0.87	26	234710	5.84	HUMAN	SwissProt	Q9NZM1	Q9NZM1|O75923	Myoferlin OS=Homo sapiens GN=MYOF PE=1 SV=1
	10	78	23	401.21	401.21	34	0+61+35+4+9+3+15+6+15+16+9+105+31+68+23+61+11+97+19+2+12+8+17+26+21+9+15+6+16+64+21+59+27+23+30	0+61+35+4+9+3+15+6+15+16+9+105+31+68+23+61+11+97+19+2+12+8+17+26+21+9+15+6+16+64+21+59+27+23+30	Trypsin	1690000	1.04	0.16	39	106874	5.73	HUMAN	SwissProt	Q14697	Q14697	Neutral alpha-glucosidase AB OS=Homo sapiens GN=GANAB PE=1 SV=3
	11	61	21	381.45	381.45	28	0+67+8+44+12+27+27+13+19+34+11+6+10+4+9+54+13+49+21+10+13+35+23+46+39+144+36+29+8+29+19+18+12+110	0+67+8+44+12+27+27+13+19+34+11+6+10+4+9+54+13+49+21+10+13+35+23+46+39+144+36+29+8+29+19+18+12+110	Trypsin	1900000	1.19	0.21	31	111336	5.16	HUMAN	SwissProt	Q9Y4L1	Q9Y4L1	Hypoxia up-regulated protein 1 OS=Homo sapiens GN=HYOU1 PE=1 SV=1
	12	119	19	371.74	371.74|260.21	59	0+10+37+2+14+5+9+11+27+4+16+17+17+9+26+8+8+13+13+3+24+40+11+15	0+10+37+2+14+5+9+11+27+4+16+17+17+9+26+8+8+13+13+3+24+40+11+15|0+10+37+41+27+4+16+17+17+43+8+13+13+67+11+15	Trypsin	6300000	0.7	0.23	50	38604.2	7.58	HUMAN	SwissProt	P07355	P07355|A6NMY6	Annexin A2 OS=Homo sapiens GN=ANXA2 PE=1 SV=2
	13	32	23	363.17	363.17	16	0+80+8+42+12+19+13+57+10+85+22+40+13+64+12+61+47+37+19+81+29+173+11+31+22+29+7+120+11+30+9+196+7+80+10+84+15+71	0+80+8+42+12+19+13+57+10+85+22+40+13+64+12+61+47+37+19+81+29+173+11+31+22+29+7+120+11+30+9+196+7+80+10+84+15+71	Trypsin	1100000	0.65	0.13	24	189253	6.08	HUMAN	SwissProt	P46940	P46940	Ras GTPase-activating-like protein IQGAP1 OS=Homo sapiens GN=IQGAP1 PE=1 SV=1
	14	63	20	352.54	352.54	33	0+6+16+112+40+34+16+43+20+38+14+35+8+3+24+9+10+49+9+9+13+6+17+57+25+20+13+34+13+5+19+43	0+6+16+112+40+34+16+43+20+38+14+35+8+3+24+9+10+49+9+9+13+6+17+57+25+20+13+34+13+5+19+43	Trypsin	2150000	0.64	0.3	33	84871.8	6.18	HUMAN	SwissProt	P02786	P02786	Transferrin receptor protein 1 OS=Homo sapiens GN=TFRC PE=1 SV=2
	15	82	19	345.02	345.02	35	0+217+38+11+32+5+45+48+20+13+22+59+14+10+21+37+33+5	0+217+38+11+32+5+45+48+20+13+22+59+14+10+21+37+33+5	Trypsin	3080000	1.09	0.17	39	67994.3	4.89	HUMAN	SwissProt	P08195	P08195	4F2 cell-surface antigen heavy chain OS=Homo sapiens GN=SLC3A2 PE=1 SV=3
	16	69	16	328.33	328.33	45	0+94+15+15+31+33+10+3+24+39+15+2+64+42+35+40+18+9+30+10	0+94+15+15+31+33+10+3+24+39+15+2+64+42+35+40+18+9+30+10	Trypsin	1830000	1.73	0.44	30	56560.2	5.26	HUMAN	SwissProt	P06576	P06576	ATP synthase subunit beta, mitochondrial OS=Homo sapiens GN=ATP5B PE=1 SV=3
	17	36	19	327.42	327.42|81.34	15	0+163+13+51+18+24+9+19+23+167+13+7+12+248+26+5+8+5+19+26+9+145+24+39+21+88+22+11+30+152+9+103+7+159	0+163+13+51+18+24+9+19+23+167+13+7+12+248+26+5+8+5+19+26+9+145+24+39+21+88+22+11+30+152+9+103+7+159|0+507+12+248+13+18+8+204+24+606	Trypsin	943000	0.76	0.18	19	191616	5.48	HUMAN	SwissProt	Q00610	Q00610|P53675	Clathrin heavy chain 1 OS=Homo sapiens GN=CLTC PE=1 SV=5
	18	81	16	307.91	307.91|307.91|181.98|181.98|159.16|147.93|141.54|96.19|81.96|52.42	61	0+18+21+11+11+23+29+34+30+6+8+5+10+9+39+2+28+6+22+3+11+2+7+24+13+3	0+18+21+11+11+23+29+34+30+6+8+5+10+9+39+2+28+6+22+3+11+2+7+24+13+3|0+18+21+11+11+23+29+34+30+6+8+5+10+9+39+2+28+6+22+3+11+2+7+24+13+3|0+20+21+11+11+7+45+70+8+47+16+61+11+2+7+24+13+3|0+20+21+11+11+7+45+70+8+47+16+61+11+2+7+24+13+3|0+20+21+11+11+7+16+11+18+70+8+47+16+61+11+2+7+24+13+3|0+19+21+11+11+7+16+11+18+70+8+47+16+61+11+2+7+40|0+718+21+45+29+102+39+105+13+3|0+718+21+45+11+143+16+105+13+3|0+84…	Trypsin	10000000	0.61	0.34	52	41793.1	5.31	HUMAN	SwissProt	P63261	P63261|P60709|P68133|P68032|P62736|P63267|Q6S8J3|A5A3E0|Q9BYX7|Q562R1	Actin, cytoplasmic 2 OS=Homo sapiens GN=ACTG1 PE=1 SV=1
	19	80	17	304.81	304.81|17.79|17.79|17.79|17.79|17.79|16.83	41	0+36+28+14+19+32+14+2+10+20+9+12+11+15+13+47+10+2+10+17+13+11+19+17+9+20+29+27	0+36+28+14+19+32+14+2+10+20+9+12+11+15+13+47+10+2+10+17+13+11+19+17+9+20+29+27|0+383+9+634|0+382+9+525|0+370+9+164|0+377+9+113|0+386+9+75|0+278+10+182	Trypsin	4240000	1.6	0.7	35	53651.9	5.06	HUMAN	SwissProt	P08670	P08670|P12036|P07197|P07196|Q16352|P17661|P41219	Vimentin OS=Homo sapiens GN=VIM PE=1 SV=4
	20	26	17	291.11	291.11	21	0+38+38+121+33+63+24+104+10+95+7+224+22+8+17+18+8+42+13+44+41+6+22+15+14+154	0+38+38+121+33+63+24+104+10+95+7+224+22+8+17+18+8+42+13+44+41+6+22+15+14+154	Trypsin	1900000	5.74	3.76	18	129296	5.16	HUMAN	SwissProt	P17301	P17301	Integrin alpha-2 OS=Homo sapiens GN=ITGA2 PE=1 SV=1
	21	32	15	282.45	282.45	36	0+48+32+36+10+67+11+28+19+30+13+25+33+2+17+8+34+1+18+42+14+36+12+63+8	0+48+32+36+10+67+11+28+19+30+13+25+33+2+17+8+34+1+18+42+14+36+12+63+8	Trypsin	2560000	1.22	0.19	16	68569.7	5.96	HUMAN	SwissProt	P04843	P04843	Dolichyl-diphosphooligosaccharide--protein glycosyltransferase subunit 1 OS=Homo sapiens GN=RPN1 PE=1 SV=1
	22	42	15	279.02	279.02	36	0+45+38+50+28+33+10+37+11+53+11+18+13+55+14+25+22+9+21+13+21+12+14	0+45+38+50+28+33+10+37+11+53+11+18+13+55+14+25+22+9+21+13+21+12+14	Trypsin	3860000	1.81	0.5	19	59750.9	9.16	HUMAN	SwissProt	P25705	P25705	ATP synthase subunit alpha, mitochondrial OS=Homo sapiens GN=ATP5A1 PE=1 SV=1
	23	23	16	278.12	278.12|19.18|19.18	9	0+63+24+92+11+150+15+28+17+484+16+119+13+39+16+209+16+69+18+65+13+337+17+133+29+257+14+46+23+279+9+26	0+63+24+92+11+150+15+28+17+484+16+119+13+39+16+209+16+69+18+65+13+337+17+133+29+257+14+46+23+279+9+26|0+69+11+2645|0+49+11+2542	Trypsin	751000	0.37	0.11	18	280740	5.71	HUMAN	SwissProt	P21333	P21333|Q14315|O75369	Filamin-A OS=Homo sapiens GN=FLNA PE=1 SV=4
	24	42	15	262.06	262.06|88.98|73.16|31.1|31.1|31.1	18	0+45+8+21+17+136+28+158+10+22+13+18+11+39+25+61+13+4+29+25+9+15+19+40+7+250	0+45+8+21+17+136+28+158+10+22+13+18+11+39+25+61+13+4+29+25+9+15+19+40+7+250|0+602+13+4+29+49+19+40+7+250|0+609+13+4+18+60+19+40+7+250|0+627+13+141+7+251|0+618+13+141+7+250|0+623+13+141+7+251	Trypsin	1280000	0.77	0.17	21	112897	5.33	HUMAN	SwissProt	P05023	P05023|P13637|P50993|P54707|Q13733|P20648	Sodium/potassium-transporting ATPase subunit alpha-1 OS=Homo sapiens GN=ATP1A1 PE=1 SV=1
	25	39	16	257.34	257.34	21	0+106+12+7+13+6+26+137+16+99+35+73+16+4+36+64+12+2+7+164+19+39+14+50+19+27+15+86	0+106+12+7+13+6+26+137+16+99+35+73+16+4+36+64+12+2+7+164+19+39+14+50+19+27+15+86	Trypsin	672000	1	0.26	21	122857	5.57	HUMAN	SwissProt	Q9BSJ8	Q9BSJ8	Extended synaptotagmin-1 OS=Homo sapiens GN=ESYT1 PE=1 SV=1
	26	76	14	255.2	255.2	36	0+81+16+23+10+1+31+8+37+15+25+7+9+22+23+8+10+49+10+24+15+84	0+81+16+23+10+1+31+8+37+15+25+7+9+22+23+8+10+49+10+24+15+84	Trypsin	2070000	1.8	0.64	35	57116.6	4.76	HUMAN	SwissProt	P07237	P07237	Protein disulfide-isomerase OS=Homo sapiens GN=P4HB PE=1 SV=3
	27	57	13	249.11	249.11	27	0+85+14+60+14+14+15+4+28+31+19+64+12+17+14+3+11+63+17+13+15+28+14+23+17+84	0+85+14+60+14+14+15+4+28+31+19+64+12+17+14+3+11+63+17+13+15+28+14+23+17+84	Trypsin	2060000	1.19	0.22	26	73680.9	5.87	HUMAN	SwissProt	P38646	P38646	Stress-70 protein, mitochondrial OS=Homo sapiens GN=HSPA9 PE=1 SV=2
	28	27	16	247.28	247.28	25	0+71+12+101+19+30+16+78+12+27+11+12+14+69+13+30+8+3+13+7+16+116+31+6+16+8+8+29+34+63+13+24	0+71+12+101+19+30+16+78+12+27+11+12+14+69+13+30+8+3+13+7+16+116+31+6+16+8+8+29+34+63+13+24	Trypsin	861000	0.8	0.18	18	101998	6.74	HUMAN	SwissProt	Q7KZF4	Q7KZF4	Staphylococcal nuclease domain-containing protein 1 OS=Homo sapiens GN=SND1 PE=1 SV=1
	29	52	13	244.67	244.67	31	0+94+10+43+26+61+37+33+25+6+9+7+12+70+28+10+11+23	0+94+10+43+26+61+37+33+25+6+9+7+12+70+28+10+11+23	Trypsin	3240000	1.19	0.18	26	56782.7	5.99	HUMAN	SwissProt	P30101	P30101	Protein disulfide-isomerase A3 OS=Homo sapiens GN=PDIA3 PE=1 SV=4
	30	54	12	243.73	243.73	25	0+61+26+47+32+4+23+6+6+87+19+71+33+30+14+133	0+61+26+47+32+4+23+6+6+87+19+71+33+30+14+133	Trypsin	3670000	1.46	0.45	24	67568.6	4.47	HUMAN	SwissProt	P27824	P27824	Calnexin OS=Homo sapiens GN=CANX PE=1 SV=2
	31	27	15	238.41	238.41	29	0+35+11+28+18+8+14+1+8+71+24+83+17+21+18+67+20+30+36+7+9+49+7+27	0+35+11+28+18+8+14+1+8+71+24+83+17+21+18+67+20+30+36+7+9+49+7+27	Trypsin	979000	0.8	0.09	15	69843.4	6.23	HUMAN	SwissProt	P12956	P12956	X-ray repair cross-complementing protein 6 OS=Homo sapiens GN=XRCC6 PE=1 SV=2
	32	38	13	233.31	233.31|15.31|15.31|15.31|15.31|15.31|15.31|15.31	17	0+27+23+43+6+487+17+14+12+28+20+28+16+7+10+5+11+8+16+4+10+71+10+21+23+59	0+27+23+43+6+487+17+14+12+28+20+28+16+7+10+5+11+8+16+4+10+71+10+21+23+59|0+750+11+294|0+801+11+223|0+762+11+225|0+762+11+225|0+748+11+225|0+750+11+225|0+744+11+232	Trypsin	1230000	1.6	0.49	16	108267	5.86	HUMAN	SwissProt	P29317	P29317|P29323|Q9UF33|Q15375|P54753|P54762|P54764|P54760	Ephrin type-A receptor 2 OS=Homo sapiens GN=EPHA2 PE=1 SV=2
	33	34	13	232.4	232.4	13	0+236+12+169+17+69+35+92+12+38+12+103+11+3+28+74+18+108+11+9+16+197	0+236+12+169+17+69+35+92+12+38+12+103+11+3+28+74+18+108+11+9+16+197	Trypsin	769000	0.61	0.18	19	140959	6.41	HUMAN	SwissProt	Q08211	Q08211	ATP-dependent RNA helicase A OS=Homo sapiens GN=DHX9 PE=1 SV=4
	34	18	13	221.18	221.18|14.12	13	0+319+28+79+28+15+21+63+24+6+12+217+15+211+17+102+9+11+24+138+25+191	0+319+28+79+28+15+21+63+24+6+12+217+15+211+17+102+9+11+24+138+25+191|0+1135+9+372	Trypsin	765000	1.32	0.21	14	177190	5.42	HUMAN	SwissProt	Q9NYU2	Q9NYU2|Q9NYU1	UDP-glucose:glycoprotein glucosyltransferase 1 OS=Homo sapiens GN=UGGT1 PE=1 SV=3
	35	28	13	221.05	221.05	23	0+71+19+72+18+107+12+43+24+49+11+30+25+17+8+74+14+53+41+97+16+44+13	0+71+19+72+18+107+12+43+24+49+11+30+25+17+8+74+14+53+41+97+16+44+13	Trypsin	914000	0.7	0.1	14	95338.7	6.41	HUMAN	SwissProt	P13639	P13639	Elongation factor 2 OS=Homo sapiens GN=EEF2 PE=1 SV=4
	36	22	13	219.19	219.19	14	0+33+17+129+23+60+11+34+11+78+15+66+11+22+19+142+13+143+11+151+38+49+18+234	0+33+17+129+23+60+11+34+11+78+15+66+11+22+19+142+13+143+11+151+38+49+18+234	Trypsin	749000	0.6	0.11	12	148855	9.34	HUMAN	SwissProt	Q9BQG0	Q9BQG0	Myb-binding protein 1A OS=Homo sapiens GN=MYBBP1A PE=1 SV=2
	37	26	12	216.48	216.48|141.27|129.91|129.91|122.06|117.21|54.08|35.55|35.55|35.55|35.55|35.55	42	0+2+44+16+15+26+18+41+12+42+35+1+10+20+15+12+9+18+14+12+17+65	0+2+44+16+15+26+18+41+12+42+35+1+10+20+15+12+9+18+14+12+17+65|0+2+17+84+18+41+12+42+35+1+10+47+9+18+14+95|0+2+17+43+15+26+18+95+35+1+10+47+9+18+14+95|0+2+17+43+15+26+18+95+35+1+10+47+9+18+14+95|0+2+17+143+12+42+35+1+10+47+9+18+14+94|0+2+17+43+15+26+18+41+12+67+10+1+10+74+14+100|0+241+10+1+10+74+14+96|0+241+10+1+10+189|0+241+10+1+10+182|0+241+10+1+10+182|0+241+10+1+10+172|0+169+10+1+10+182	Trypsin	1950000	0.6	0.08	13	49671.1	4.78	HUMAN	SwissProt	P07437	P07437|P68371|Q9BVA1|Q13885|P04350|Q13509|Q9BUF5|Q9H4B7|Q3ZCM7|A6NNZ2|Q99867|A6NKZ8	Tubulin beta chain OS=Homo sapiens GN=TUBB PE=1 SV=2
	38	29	13	216.37	216.37|216.37|86.33|57.86|55.01|38.38|33.14|32.19|15.14|15.14|15.14|15.14	16	0+685+11+47+51+14+34+2+10+5+12+37+9+9+10+12+28+5+9+47	0+685+11+47+51+14+34+2+10+5+12+37+9+9+10+12+28+5+9+47|0+42+11+47+51+14+34+2+10+5+12+37+9+9+10+12+28+5+9+47|0+35+11+24+16+76+15+4+12+85+18+59|0+35+11+24+16+94+12+162|0+35+11+24+16+94+12+162|0+44+11+148+12+166|0+35+11+135+12+161|0+50+11+79+10+227|0+59+11+311|0+35+11+308|0+35+11+308|0+31+11+308	Trypsin	1270000	0.73	0.22	31	111025	4.91	HUMAN	SwissProt	Q5JWF2	Q5JWF2|P63092|P04899|P08754|P63096|P38405|P09471|Q14344|Q03113|A8MTJ3|P19087|P11488	Guanine nucleotide-binding protein G(s) subunit alpha isoforms XLas OS=Homo sapiens GN=GNAS PE=1 SV=2
	39	39	11	212.5	212.5	65	0+11+24+8+27+13+45+5+10+14+20+42+34+2+17	0+11+24+8+27+13+45+5+10+14+20+42+34+2+17	Trypsin	2280000	1.02	0.2	14	29804.2	5.57	HUMAN	SwissProt	P35232	P35232	Prohibitin OS=Homo sapiens GN=PHB PE=1 SV=1
	40	27	13	210.08	210.08	15	0+85+27+137+16+317+25+46+17+75+16+24+16+10+12+16+13+43+13+51+12+90+12+9+18+40+12+205	0+85+27+137+16+317+25+46+17+75+16+24+16+10+12+16+13+43+13+51+12+90+12+9+18+40+12+205	Trypsin	1170000	1.5	0.48	14	156276	5.52	HUMAN	SwissProt	Q86UP2	Q86UP2	Kinectin OS=Homo sapiens GN=KTN1 PE=1 SV=1
	41	35	11	208.42	208.42	27	0+78+24+59+16+69+14+86+9+57+17+25+19+18+41+8+11+3+12+36	0+78+24+59+16+69+14+86+9+57+17+25+19+18+41+8+11+3+12+36	Trypsin	1030000	0.81	0.23	15	66022.8	5.63	HUMAN	SwissProt	Q07065	Q07065	Cytoskeleton-associated protein 4 OS=Homo sapiens GN=CKAP4 PE=1 SV=2
	42	34	11	206.67	206.67	47	0+26+19+7+22+4+26+61+11+27+26+12+28+10+17+18+10+14	0+26+19+7+22+4+26+61+11+27+26+12+28+10+17+18+10+14	Trypsin	3310000	1.09	0.23	17	35503.5	8.92	HUMAN	SwissProt	P40926	P40926	Malate dehydrogenase, mitochondrial OS=Homo sapiens GN=MDH2 PE=1 SV=3
	43	22	12	206.62	206.62|190.2	15	0+138+18+20+26+148+16+22+9+21+14+25+15+357+32+91+15+71+20+29	0+138+18+20+26+148+16+22+9+21+14+25+15+357+32+91+15+71+20+29|0+76+7+163+24+14+26+73+16+59+16+52+15+24+29+363+20+28	Trypsin	1540000	0.29	0.28	19	120678	5.09	HUMAN	SwissProt	Q9Y2J2	Q9Y2J2|O43491	Band 4.1-like protein 3 OS=Homo sapiens GN=EPB41L3 PE=1 SV=2
	44	58	10	198.33	198.33	16	0+105+17+41+11+7+21+18+18+34+17+36+21+42+10+278+16+106	0+105+17+41+11+7+21+18+18+34+17+36+21+42+10+278+16+106	Trypsin	2850000	1.47	0.38	27	88415.9	5.27	HUMAN	SwissProt	P05556	P05556	Integrin beta-1 OS=Homo sapiens GN=ITGB1 PE=1 SV=2
	45	18	11	196.17	196.17	29	0+97+12+27+9+2+61+26+22+6+23+209+40+40	0+97+12+27+9+2+61+26+22+6+23+209+40+40	Trypsin	1430000	15.27	14.26	14	63368.1	6.58	HUMAN	SwissProt	P21589	P21589	5'-nucleotidase OS=Homo sapiens GN=NT5E PE=1 SV=1
	46	25	11	193.31	193.31	19	0+119+22+24+19+61+11+93+13+29+9+63+22+74+11+26+16+33	0+119+22+24+19+61+11+93+13+29+9+63+22+74+11+26+16+33	Trypsin	806000	1.73	0.36	12	72932.8	4.96	HUMAN	SwissProt	P13667	P13667	Protein disulfide-isomerase A4 OS=Homo sapiens GN=PDIA4 PE=1 SV=2
	47	26	12	190.76	190.76|129.6	21	0+133+18+7+12+55+8+79+17+47+10+110+12+7+13+63+70+12+11+97	0+133+18+7+12+55+8+79+17+47+10+110+12+7+13+63+70+12+11+97|0+149+12+55+8+143+10+49+18+43+12+83+33+130	Trypsin	663000	0.9	0.32	19	85497.1	5.53	HUMAN	SwissProt	P35222	P35222|P14923	Catenin beta-1 OS=Homo sapiens GN=CTNNB1 PE=1 SV=1
	48	31	11	186.12	186.12|78.28	53	0+20+8+6+19+21+19+3+14+64+23+3+18+6+42+8+9	0+20+8+6+19+21+19+3+14+64+23+3+18+6+42+8+9|0+63+11+22+14+53+11+82+10+17	Trypsin	2420000	1.27	0.22	18	30772.7	8.62	HUMAN	SwissProt	P21796	P21796|Q9Y277	Voltage-dependent anion-selective channel protein 1 OS=Homo sapiens GN=VDAC1 PE=1 SV=2
	49	47	11	184.83	184.83	49	0+45+6+8+8+4+13+14+11+13+7+2+27+13+9+10+26	0+45+6+8+8+4+13+14+11+13+7+2+27+13+9+10+26	Trypsin	4130000	1.13	0.11	17	23742.7	9.42	HUMAN	SwissProt	P23284	P23284	Peptidyl-prolyl cis-trans isomerase B OS=Homo sapiens GN=PPIB PE=1 SV=2
	50	24	10	182.08	182.08|164.22|143.52|109.76|109.76|106.23|69.93|33.82	31	0+40+20+4+15+5+12+16+9+94+65+46+10+3+13+99	0+40+20+4+15+5+12+16+9+94+65+46+10+3+13+99|0+40+20+4+15+5+12+16+9+94+65+46+10+113|0+40+20+4+15+5+12+16+9+94+14+14+37+46+10+115|0+40+20+24+12+119+14+14+37+46+10+114|0+40+20+24+12+119+14+14+37+46+10+114|0+84+12+119+65+59+13+96|0+84+12+119+49+185|0+23+12+133+14+59	Trypsin	1630000	0.56	0.16	15	50151.9	4.94	HUMAN	SwissProt	P68363	P68363|Q9BQE3|Q71U36|Q13748|Q6PEY2|P68366|Q9NY65|Q9H853	Tubulin alpha-1B chain OS=Homo sapiens GN=TUBA1B PE=1 SV=1
	51	36	10	181.72	181.72	33	0+111+11+62+69+14+20+26+28+7+9+55	0+111+11+62+69+14+20+26+28+7+9+55	Trypsin	2480000	1.1	0.22	18	44552.5	6.1	HUMAN	SwissProt	P07339	P07339	Cathepsin D OS=Homo sapiens GN=CTSD PE=1 SV=1
	52	33	10	180.64	180.64	56	0+10+11+17+10+7+71+20+25+36	0+10+11+17+10+7+71+20+25+36	Trypsin	1920000	0.71	0.14	14	23489.9	6.39	HUMAN	SwissProt	P51149	P51149	Ras-related protein Rab-7a OS=Homo sapiens GN=RAB7A PE=1 SV=1
	53	13	11	176.77	176.77|16.23|16.23	14	0+37+16+19+36+269+19+18+13+27+13+249+12+234+8+98+53+89	0+37+16+19+36+269+19+18+13+27+13+249+12+234+8+98+53+89|0+722+12+574|0+724+12+519	Trypsin	1460000	1.38	0.25	11	134278	6.26	HUMAN	SwissProt	P00533	P00533|Q15303|P04626	Epidermal growth factor receptor OS=Homo sapiens GN=EGFR PE=1 SV=2
	54	16	9	168.68	168.68	21	0+133+15+10+18+10+11+16+12+27+12+64+13+11+10+110+11	0+133+15+10+18+10+11+16+12+27+12+64+13+11+10+110+11	Trypsin	2030000	0.06	0.08	12	53704.5	5.52	HUMAN	SwissProt	P05787	P05787	Keratin, type II cytoskeletal 8 OS=Homo sapiens GN=KRT8 PE=1 SV=7
	55	23	9	165.1	165.1	18	0+187+8+52+17+39+28+128+10+23+15+5+19+7+12+6+11+88	0+187+8+52+17+39+28+128+10+23+15+5+19+7+12+6+11+88	Trypsin	1160000	1.9	0.71	11	70390.5	8.92	HUMAN	SwissProt	P49748	P49748	Very long-chain specific acyl-CoA dehydrogenase, mitochondrial OS=Homo sapiens GN=ACADVL PE=1 SV=1
	56	33	9	164.33	164.33|155.61|108.44	15	0+40+20+23+24+130+9+16+11+139+15+102+13+44	0+40+20+23+24+130+9+16+11+139+15+102+13+44|0+53+7+23+50+51+9+44+9+16+11+139+15+150|0+40+13+30+24+130+9+16+11+310	Trypsin	1990000	1.46	0.85	24	69413.2	5.94	HUMAN	SwissProt	P15311	P15311|P26038|P35241	Ezrin OS=Homo sapiens GN=EZR PE=1 SV=4
	57	27	9	160.82	160.82	32	0+77+25+16+14+28+12+22+14+8+15+33+24+25+9+51+13+6+17+31	0+77+25+16+14+28+12+22+14+8+15+33+24+25+9+51+13+6+17+31	Trypsin	2490000	1.65	0.38	10	48121.6	4.95	HUMAN	SwissProt	Q15084	Q15084	Protein disulfide-isomerase A6 OS=Homo sapiens GN=PDIA6 PE=1 SV=1
	58	26	9	158.75	158.75	39	0+24+13+17+30+13+26+8+11+5+18+105+19+10	0+24+13+17+30+13+26+8+11+5+18+105+19+10	Trypsin	2470000	0.94	0.08	13	33296.5	9.83	HUMAN	SwissProt	Q99623	Q99623	Prohibitin-2 OS=Homo sapiens GN=PHB2 PE=1 SV=2
	59	63	8	158.71	158.71	44	0+86+21+10+22+23+24+14+15+19+14+23+52+12	0+86+21+10+22+23+24+14+15+19+14+23+52+12	Trypsin	4900000	3.69	2.64	36	36053.4	8.57	HUMAN	SwissProt	P04406	P04406	Glyceraldehyde-3-phosphate dehydrogenase OS=Homo sapiens GN=GAPDH PE=1 SV=3
	60	13	9	155.21	155.21	24	0+139+24+4+14+22+13+21+29+64+23+85+11+42+11+5+11+27	0+139+24+4+14+22+13+21+29+64+23+85+11+42+11+5+11+27	Trypsin	1360000	0.68	0.14	6	60534.3	6.1	HUMAN	SwissProt	P49368	P49368	T-complex protein 1 subunit gamma OS=Homo sapiens GN=CCT3 PE=1 SV=4
	61	19	10	154.58	154.58	12	0+63+9+62+11+53+26+185+19+112+7+34+11+54+14+58+10+14+13+196+13+84	0+63+9+62+11+53+26+185+19+112+7+34+11+54+14+58+10+14+13+196+13+84	Trypsin	806000	0.69	0.12	11	116038	5.45	HUMAN	SwissProt	P06756	P06756	Integrin alpha-V OS=Homo sapiens GN=ITGAV PE=1 SV=2
	62	25	9	154.32	154.32|30.44	13	0+74+7+41+13+5+31+13+20+110+9+259+18+283+16+30+14+65+12+3	0+74+7+41+13+5+31+13+20+110+9+259+18+283+16+30+14+65+12+3|0+109+13+179+9+700	Trypsin	611000	1.25	0.25	15	115936	6.4	HUMAN	SwissProt	Q02218	Q02218|Q9ULD0	2-oxoglutarate dehydrogenase, mitochondrial OS=Homo sapiens GN=OGDH PE=1 SV=3
	63	48	8	153.36	153.36|153.36|87.66	24	0+5+15+64+12+38+12+72+72+172	0+5+15+64+12+38+12+72+72+172|0+5+15+64+12+38+12+72+72+172|0+5+15+114+12+73+47+197	Trypsin	1890000	0.62	0.17	20	50185.3	9.15	HUMAN	SwissProt	Q5VTE0	Q5VTE0|P68104|Q05639	Elongation factor 1-alpha 1 OS=Homo sapiens GN=EEF1A1 PE=1 SV=1
	64	15	9	152.61	152.61	19	0+111+14+41+21+3+15+30+14+191+15+38+12+64+28+13+15+21+14+103	0+111+14+41+21+3+15+30+14+191+15+38+12+64+28+13+15+21+14+103	Trypsin	697000	1.47	0.74	9	83000.1	9.16	HUMAN	SwissProt	P40939	P40939	Trifunctional enzyme subunit alpha, mitochondrial OS=Homo sapiens GN=HADHA PE=1 SV=2
	65	32	8	152.02	152.02	32	0+24+12+37+25+64+45+15+26+74+29+66	0+24+12+37+25+64+45+15+26+74+29+66	Trypsin	3760000	1.43	0.29	11	48141.8	4.29	HUMAN	SwissProt	P27797	P27797	Calreticulin OS=Homo sapiens GN=CALR PE=1 SV=1
	66	14	10	151.3	151.3|120.07	25	0+107+16+28+32+119+16+34+34+13+21+60+16+31+8+23	0+107+16+28+32+119+16+34+34+13+21+60+16+31+8+23|0+107+16+28+32+119+16+34+11+36+21+107+8+23	Trypsin	1460000	1.61	0.26	10	61398.2	7.66	HUMAN	SwissProt	P00367	P00367|P49448	Glutamate dehydrogenase 1, mitochondrial OS=Homo sapiens GN=GLUD1 PE=1 SV=2
	67	35	8	148.05	148.05|129.72|111.79|24.55	36	0+10+13+40+9+8+12+19+27+50+11+46+14+13+24+2	0+10+13+40+9+8+12+19+27+50+11+46+14+13+24+2|0+10+13+40+9+8+12+19+27+50+11+73+24+2|0+63+9+8+12+19+27+50+11+73+24+2|0+92+12+211	Trypsin	3700000	0.95	0.38	20	32895.4	9.76	HUMAN	SwissProt	P05141	P05141|P12236|P12235|Q9H0C2	ADP/ATP translocase 2 OS=Homo sapiens GN=SLC25A5 PE=1 SV=6
	68	19	9	147.3	147.3	60	0+9+43+17+10+68+105+9	0+9+43+17+10+68+105+9	Trypsin	763000	0.77	0.12	12	26923.2	7.65	HUMAN	SwissProt	Q99714	Q99714	3-hydroxyacyl-CoA dehydrogenase type-2 OS=Homo sapiens GN=HSD17B10 PE=1 SV=3
	69	13	9	144.11	144.11|15.92	17	0+184+15+5+11+21+11+116+24+19+11+82+17+46+11+8+14+10+22+156	0+184+15+5+11+21+11+116+24+19+11+82+17+46+11+8+14+10+22+156|0+135+15+587	Trypsin	1070000	1.4	0.92	8	87344.8	9.32	HUMAN	SwissProt	Q9NR30	Q9NR30|Q9BQ39	Nucleolar RNA helicase 2 OS=Homo sapiens GN=DDX21 PE=1 SV=5
	70	13	9	140.92	140.92	39	0+10+30+5+9+22+14+18+8+71+10+4+26+16	0+10+30+5+9+22+14+18+8+71+10+4+26+16	Trypsin	941000	0.65	0.06	9	26688.5	9.68	HUMAN	SwissProt	P23396	P23396	40S ribosomal protein S3 OS=Homo sapiens GN=RPS3 PE=1 SV=2
	71	14	8	140.07	140.07	21	0+65+14+47+13+54+13+39+12+23+8+18+13+100+16+17+29+58	0+65+14+47+13+54+13+39+12+23+8+18+13+100+16+17+29+58	Trypsin	1130000	0.64	0.05	9	57924.6	7.96	HUMAN	SwissProt	P50991	P50991	T-complex protein 1 subunit delta OS=Homo sapiens GN=CCT4 PE=1 SV=4
	72	20	8	139.45	139.45	22	0+104+16+49+13+18+9+43+19+29+11+40+10+44+6+18+18+5	0+104+16+49+13+18+9+43+19+29+11+40+10+44+6+18+18+5	Trypsin	1810000	1.04	0.1	12	49541.8	7.26	HUMAN	SwissProt	P49411	P49411	Elongation factor Tu, mitochondrial OS=Homo sapiens GN=TUFM PE=1 SV=2
	73	13	9	139.4	139.4	8	0+288+10+88+16+98+11+113+10+27+8+56+11+132+9+52+17+169+10+137	0+288+10+88+16+98+11+113+10+27+8+56+11+132+9+52+17+169+10+137	Trypsin	936000	0.68	0.08	7	144499	5.82	HUMAN	SwissProt	P41252	P41252	Isoleucyl-tRNA synthetase, cytoplasmic OS=Homo sapiens GN=IARS PE=1 SV=2
	74	36	7	138.28	138.28|57.22	48	0+34+39+8+11+3+17+40+14	0+34+39+8+11+3+17+40+14|0+81+11+3+17+54	Trypsin	1480000	0.7	0.06	15	18502.6	8.22	HUMAN	SwissProt	P23528	P23528|Q9Y281	Cofilin-1 OS=Homo sapiens GN=CFL1 PE=1 SV=3
	75	25	8	136.79	136.79|66.61	15	0+27+18+92+12+347+29+128+17+13+12+9+13+56+9+15+26+83	0+27+18+92+12+347+29+128+17+13+12+9+13+56+9+15+26+83|0+26+18+608+17+34+13+56+9+172	Trypsin	554000	0.97	0.13	10	100072	5.95	HUMAN	SwissProt	P35221	P35221|P26232	Catenin alpha-1 OS=Homo sapiens GN=CTNNA1 PE=1 SV=1
	76	14	7	133.92	133.92	19	0+230+42+12+16+38+21+31+10+14+11+40+11+80	0+230+42+12+16+38+21+31+10+14+11+40+11+80	Trypsin	1580000	1.6	0.37	7	63111.7	6.29	HUMAN	SwissProt	P07686	P07686	Beta-hexosaminidase subunit beta OS=Homo sapiens GN=HEXB PE=1 SV=3
	77	19	7	132.42	132.42	34	0+25+39+39+14+50+12+27+15+2+15+5+14+55	0+25+39+39+14+50+12+27+15+2+15+5+14+55	Trypsin	1190000	0.77	0.11	8	34324.4	9.34	HUMAN	SwissProt	Q53GQ0	Q53GQ0	Estradiol 17-beta-dehydrogenase 12 OS=Homo sapiens GN=HSD17B12 PE=1 SV=2
	78	12	8	131.55	131.55	9	0+159+17+210+13+215+9+105+15+149+13+18+6+26+22+48	0+159+17+210+13+215+9+105+15+149+13+18+6+26+22+48	Trypsin	796000	0.77	0.08	6	117350	5.5	HUMAN	SwissProt	Q9UIQ6	Q9UIQ6	Leucyl-cystinyl aminopeptidase OS=Homo sapiens GN=LNPEP PE=1 SV=3
	79	12	8	131.34	131.34	18	0+97+15+22+19+34+22+5+14+11+24+125+10+21+17+210	0+97+15+22+19+34+22+5+14+11+24+125+10+21+17+210	Trypsin	1180000	0.15	0.05	7	71607.8	5.59	HUMAN	SwissProt	P43121	P43121	Cell surface glycoprotein MUC18 OS=Homo sapiens GN=MCAM PE=1 SV=2
	80	11	7	131.08	131.08	35	0+56+15+38+13+3+11+8+17+39+11+7+28+18	0+56+15+38+13+3+11+8+17+39+11+7+28+18	Trypsin	752000	1.04	0.16	6	30241.7	6.98	HUMAN	SwissProt	O75489	O75489	NADH dehydrogenase [ubiquinone] iron-sulfur protein 3, mitochondrial OS=Homo sapiens GN=NDUFS3 PE=1 SV=1
	81	22	8	130.68	130.68	15	0+295+17+11+13+117+34+80+17+31+36+17+9+129	0+295+17+11+13+117+34+80+17+31+36+17+9+129	Trypsin	661000	0.91	0.13	9	89322.3	5.14	HUMAN	SwissProt	P55072	P55072	Transitional endoplasmic reticulum ATPase OS=Homo sapiens GN=VCP PE=1 SV=4
	82	16	7	128.4	128.4	20	0+34+9+33+16+130+34+71+13+42+11+35+12+26	0+34+9+33+16+130+34+71+13+42+11+35+12+26	Trypsin	2040000	0.86	0.16	7	51712.7	8.45	HUMAN	SwissProt	O75390	O75390	Citrate synthase, mitochondrial OS=Homo sapiens GN=CS PE=1 SV=2
	83	8	8	128.16	128.16	13	0+47+14+164+7+409+10+89+12+14+13+46+18+3+28+10+20+22	0+47+14+164+7+409+10+89+12+14+13+46+18+3+28+10+20+22	Trypsin	838000	0.18	0.14	8	105123	5.99	HUMAN	SwissProt	O14936	O14936	Peripheral plasma membrane protein CASK OS=Homo sapiens GN=CASK PE=1 SV=3
	84	51	7	127.85	127.85	49	0+24+12+9+11+4+8+11+13+4+7	0+24+12+9+11+4+8+11+13+4+7	Trypsin	11900000	0.61	0.15	18	11367.4	11.36	HUMAN	SwissProt	P62805	P62805	Histone H4 OS=Homo sapiens GN=HIST1H4A PE=1 SV=2
	85	9	8	126.54	126.54	6	0+60+17+214+8+3+16+990+32+220+18+51+26+32+7+144	0+60+17+214+8+3+16+990+32+220+18+51+26+32+7+144	Trypsin	548000	0.2	0.06	7	205128	5.85	HUMAN	SwissProt	O15031	O15031	Plexin-B2 OS=Homo sapiens GN=PLXNB2 PE=1 SV=3
	86	14	7	126.27	126.27	8	0+158+11+132+10+133+28+28+11+70+13+96+11+258	0+158+11+132+10+133+28+28+11+70+13+96+11+258	Trypsin	542000	1.27	0.26	6	106490	6.01	HUMAN	SwissProt	P36776	P36776	Lon protease homolog, mitochondrial OS=Homo sapiens GN=LONP1 PE=1 SV=2
	87	20	7	124.17	124.17|112.37|36.08|18.76|16.61|13.73	12	0+87+25+97+15+90+13+11+7+41+14+232+15+85	0+87+25+97+15+90+13+11+7+41+14+232+15+85|0+114+12+55+15+24+28+140+24+83+10+129+13+57|0+95+12+19+15+240|0+27+13+378|0+100+12+231|0+39+15+280	Trypsin	1940000	0.75	0.3	17	84660.2	4.94	HUMAN	SwissProt	P07900	P07900|Q12931|Q58FF8|Q58FG1|Q14568|Q58FG0	Heat shock protein HSP 90-alpha OS=Homo sapiens GN=HSP90AA1 PE=1 SV=5
	88	21	7	123.54	123.54|92.24|89.29	40	0+5+37+31+15+47+12+2+12+28	0+5+37+31+15+47+12+2+12+28|0+5+37+31+15+61+12+28|0+5+37+93+12+2+12+28	Trypsin	3660000	13.57	29.19	13	21656	6.33	HUMAN	SwissProt	P01116	P01116|P01112|P01111	GTPase KRas OS=Homo sapiens GN=KRAS PE=1 SV=1
	89	17	7	123.49	123.49	23	0+46+11+13+18+110+52+94+15+21+11+65	0+46+11+13+18+110+52+94+15+21+11+65	Trypsin	1570000	1.27	0.19	8	50801.1	6.09	HUMAN	SwissProt	P39656	P39656	Dolichyl-diphosphooligosaccharide--protein glycosyltransferase 48 kDa subunit OS=Homo sapiens GN=DDOST PE=1 SV=4
	90	11	8	123.3	123.3	17	0+160+8+40+17+36+38+60+12+12+16+43+15+25+11+184	0+160+8+40+17+36+38+60+12+12+16+43+15+25+11+184	Trypsin	1230000	2.28	0.61	7	76075.3	6.1	HUMAN	SwissProt	P16278	P16278	Beta-galactosidase OS=Homo sapiens GN=GLB1 PE=1 SV=2
	91	27	7	122.46	122.46	27	0+46+40+17+13+51+23+129+13+48+25+13	0+46+40+17+13+51+23+129+13+48+25+13	Trypsin	1400000	0.68	0.1	14	46440.8	8.75	HUMAN	SwissProt	P50454	P50454	Serpin H1 OS=Homo sapiens GN=SERPINH1 PE=1 SV=2
	92	23	7	121.07	121.07|64.12	9	0+67+11+169+14+4+7+11+21+40+15+352+8+200+17+1	0+67+11+169+14+4+7+11+21+40+15+352+8+200+17+1|0+67+11+169+14+22+21+40+15+590	Trypsin	788000	0.93	0.11	13	104553	5.22	HUMAN	SwissProt	P63010	P63010|Q10567	AP-2 complex subunit beta OS=Homo sapiens GN=AP2B1 PE=1 SV=1
	93	20	7	120.97	120.97	32	0+9+10+58+17+40+14+18+11+4+18+3+10+36	0+9+10+58+17+40+14+18+11+4+18+3+10+36	Trypsin	1590000	1.01	0.1	10	29225.9	10.66	HUMAN	SwissProt	P18124	P18124	60S ribosomal protein L7 OS=Homo sapiens GN=RPL7 PE=1 SV=1
	94	11	7	118.57	118.57|74.44|31.32	32	0+77+15+28+13+33+15+2+19+54+19+7+18+22+16+21	0+77+15+28+13+33+15+2+19+54+19+7+18+22+16+21|0+77+15+91+19+54+19+47+16+21|0+73+15+91+19+157	Trypsin	603000	0.85	0.13	9	42123.6	5.51	HUMAN	SwissProt	P29992	P29992|P50148|O95837	Guanine nucleotide-binding protein subunit alpha-11 OS=Homo sapiens GN=GNA11 PE=1 SV=2
	95	13	7	118.55	118.55|15.97	21	0+137+21+38+18+8+19+60+13+44+23+49	0+137+21+38+18+8+19+60+13+44+23+49|0+150+9+241	Trypsin	2150000	0.28	0.45	9	48058	5.34	HUMAN	SwissProt	P05783	P05783|P08727	Keratin, type I cytoskeletal 18 OS=Homo sapiens GN=KRT18 PE=1 SV=2
	96	22	6	117.44	117.44|77.17|52.34|48.03|29.61|29.61|29.61	32	0+41+8+42+24+24+18+36+29+23	0+41+8+42+24+24+18+36+29+23|0+42+8+44+12+90+29+30|0+41+8+42+12+109+10+23|0+43+8+54+12+97+10+22|0+42+8+167+10+20|0+42+8+167+10+19|0+41+8+165+10+24	Trypsin	1630000	1.29	0.35	15	27745.3	4.73	HUMAN	SwissProt	P63104	P63104|P62258|P27348|P31946|P61981|Q04917|P31947	14-3-3 protein zeta/delta OS=Homo sapiens GN=YWHAZ PE=1 SV=1
	97	23	6	116.91	116.91|114.86|114.86|114.86	23	0+21+17+75+16+8+10+6+15+157+25+3	0+21+17+75+16+8+10+6+15+157+25+3|0+8+39+59+16+8+10+5+16+211|0+8+39+59+16+8+10+5+16+159|0+8+39+59+16+8+10+5+16+159	Trypsin	2030000	0.65	0.24	20	37429.9	8.97	HUMAN	SwissProt	P22626	P22626|P09651|Q32P51|P0C7M2	Heterogeneous nuclear ribonucleoproteins A2/B1 OS=Homo sapiens GN=HNRNPA2B1 PE=1 SV=2
	98	14	7	116.76	116.76	16	0+124+12+11+13+3+8+7+10+27+20+22+20+213	0+124+12+11+13+3+8+7+10+27+20+22+20+213	Trypsin	1110000	0.71	0.1	7	54972.8	10.13	HUMAN	SwissProt	O76021	O76021	Ribosomal L1 domain-containing protein 1 OS=Homo sapiens GN=RSL1D1 PE=1 SV=3
	99	16	6	115.76	115.76	20	0+64+28+93+21+12+20+87+41+165	0+64+28+93+21+12+20+87+41+165	Trypsin	885000	0.55	0.07	10	57221.6	9.22	HUMAN	SwissProt	P26599	P26599	Polypyrimidine tract-binding protein 1 OS=Homo sapiens GN=PTBP1 PE=1 SV=1
	100	13	7	115.7	115.7	14	0+97+28+5+11+3+11+245+13+30+22+4+12+53+9+189	0+97+28+5+11+3+11+245+13+30+22+4+12+53+9+189	Trypsin	543000	0.9	0.23	9	82705	5.55	HUMAN	SwissProt	P13010	P13010	X-ray repair cross-complementing protein 5 OS=Homo sapiens GN=XRCC5 PE=1 SV=3
	101	17	6	115.66	115.66	22	0+60+14+53+24+28+17+57+15+38	0+60+14+53+24+28+17+57+15+38	Trypsin	925000	1.49	0.26	9	34193.7	6.07	HUMAN	SwissProt	P50897	P50897	Palmitoyl-protein thioesterase 1 OS=Homo sapiens GN=PPT1 PE=1 SV=1
	102	10	6	114.62	114.62|90.11|88.83|88.83|87.86|76.52|76.03|76.03|76.03|76.03|76.03|63.35|63.35|63.35|63.35|63.35|63.35|63.35|63.35|63.35|63.35|63.35|61.08|61.08|61.08|61.08|61.08|61.08|61.08|61.08|61.08|61.08|61.08|58.81|57.53|57.53|51.59|44.79|44.79|44.79|44.79|44.79|44.79|44.79|44.79|44.79|44.79|40.25|38.97|38.97|38.97|38.97|38.97|38.97|33.51|33.51|33.45|33.45|33.45|33.45|33.45|33.45|33.45|33.45|33.45|24.02|18…	27	0+45+14+13+17+46+16+92+54+68	0+45+14+13+17+46+16+92+54+68|0+45+14+76+16+92+54+68|0+45+14+76+16+92+54+68|0+45+14+76+16+92+54+68|0+45+14+13+17+178+30+43+22|0+45+14+13+17+178+30+65|0+45+14+184+54+68|0+45+14+184+54+68|0+45+14+184+54+68|0+45+14+184+54+68|0+45+14+184+54+68|0+45+14+208+30+43+22|0+45+14+208+30+43+22|0+45+14+208+30+43+22|0+45+14+208+30+43+22|0+45+14+208+30+43+22|0+45+14+208+30+43+22|0+45+14+208+30+43+22|0+45+14+208+3…	Trypsin	1640000	0.42	0.12	8	40922.1	6.5	HUMAN	SwissProt	P01892	P01892|P10316|P30447|P05534|P10319|P18465|P13746|P30455|P16188|P30443|P04439|Q29940|P18464|P30490|P30493|P30491|P30495|P30498|P30685|P30484|P30464|P30492|P18462|P30457|P30450|P30453|P10314|P30456|P16189|P01891|P16190|P30459|P30512|Q95604|P30508|Q29960|Q31612|P30487|P30488|P18463|Q29718|Q95365|P30483|P30462|Q29836|P30475|P30466|P10321|P30501|Q29963|Q9TNN7|Q07000|P01893|P30505|P30504|P30510|P30485|…	HLA class I histocompatibility antigen, A-2 alpha chain OS=Homo sapiens GN=HLA-A PE=1 SV=1
	103	12	7	114.62	114.62	24	0+82+13+27+38+40+14+5+11+15+17+106+21+9+11+95	0+82+13+27+38+40+14+5+11+15+17+106+21+9+11+95	Trypsin	1930000	1.2	0.18	7	55993.3	8.76	HUMAN	SwissProt	P34897	P34897	Serine hydroxymethyltransferase, mitochondrial OS=Homo sapiens GN=SHMT2 PE=1 SV=3
	104	14	6	114.06	114.06	28	0+36+12+61+28+9+24+73+10+8	0+36+12+61+28+9+24+73+10+8	Trypsin	2240000	0.98	0.13	7	28993.6	6.77	HUMAN	SwissProt	P30040	P30040	Endoplasmic reticulum resident protein 29 OS=Homo sapiens GN=ERP29 PE=1 SV=4
	105	13	7	112.77	112.77|92.83	12	0+331+22+30+22+3+8+39+12+8+9+157+12+22	0+331+22+30+22+3+8+39+12+8+9+157+12+22|0+329+22+30+22+3+8+39+12+175+12+26	Trypsin	775000	0.92	0.21	8	74176	8.79	HUMAN	SwissProt	Q9UJS0	Q9UJS0|O75746	Calcium-binding mitochondrial carrier protein Aralar2 OS=Homo sapiens GN=SLC25A13 PE=1 SV=2
	106	9	7	112.71	112.71	18	0+25+15+80+11+7+16+37+12+1+19+153+26+133	0+25+15+80+11+7+16+37+12+1+19+153+26+133	Trypsin	1080000	0.61	0.06	6	57488.5	6.01	HUMAN	SwissProt	P78371	P78371	T-complex protein 1 subunit beta OS=Homo sapiens GN=CCT2 PE=1 SV=4
	107	28	6	112.08	112.08|110.47|86|68.03|57.29|47.29|47.29|39.93|39.45|39.45|39.45|34.19|21.28|18.17|18.17|18.17|18.17|18.17|18.17|18.17|18.17|18.17|18.17|18.17|18.17|18.17	41	0+13+11+6+19+12+11+10+29+29+16+49	0+13+11+6+19+12+11+10+29+29+16+49|0+10+11+6+19+12+11+10+29+29+16+48|0+4+18+37+21+81+11+28|0+10+11+37+11+31+8+29+16+48|0+10+11+37+11+84+14+40|0+15+11+37+11+41+12+81|0+15+11+37+11+41+12+81|0+61+11+38+15+90|0+10+11+37+11+143|0+10+11+37+11+138|0+10+11+37+11+132|0+92+11+85+11+45|0+10+11+182|0+80+11+136|0+83+11+135|0+63+11+143|0+72+11+137|0+80+11+132|0+72+11+136|0+59+11+143|0+72+11+136|0+58+11+144|0+58…	Trypsin	3150000	0.82	0.13	30	22677.9	5.93	HUMAN	SwissProt	P62820	P62820|Q9H0U4|P61026|Q92928|P61006|P20340|Q9NRW1|P61106|P59190|Q92930|Q15286|Q6IQ22|P51153|Q96E17|Q9H082|Q14964|P20336|Q96AX2|P20337|Q96DA2|O95716|P20338|P61018|Q86YS6|Q15771|A6NDJ8	Ras-related protein Rab-1A OS=Homo sapiens GN=RAB1A PE=1 SV=3
	108	29	6	111.36	111.36	14	0+85+13+80+24+45+10+235+30+19	0+85+13+80+24+45+10+235+30+19	Trypsin	1290000	0.61	0.12	7	56598.7	5.34	HUMAN	SwissProt	Q15758	Q15758	Neutral amino acid transporter B(0) OS=Homo sapiens GN=SLC1A5 PE=1 SV=2
	109	19	7	109.95	109.95	10	0+215+18+41+13+121+13+43+22+168+19+147+13+135	0+215+18+41+13+121+13+43+22+168+19+147+13+135	Trypsin	646000	0.72	0.12	7	108171	5.86	HUMAN	SwissProt	O60716	O60716	Catenin delta-1 OS=Homo sapiens GN=CTNND1 PE=1 SV=1
	110	21	6	108.96	108.96	34	0+85+35+65+23+27+42+17	0+85+35+65+23+27+42+17	Trypsin	3780000	1.03	0.1	7	31566.7	7.5	HUMAN	SwissProt	P45880	P45880	Voltage-dependent anion-selective channel protein 2 OS=Homo sapiens GN=VDAC2 PE=1 SV=2
	111	12	6	108.17	108.17	15	0+221+20+19+9+85+11+1+9+19+9+19+10	0+221+20+19+9+85+11+1+9+19+9+19+10	Trypsin	1250000	1.03	0.19	7	47629.1	5.63	HUMAN	SwissProt	Q8NBS9	Q8NBS9	Thioredoxin domain-containing protein 5 OS=Homo sapiens GN=TXNDC5 PE=1 SV=2
	112	11	7	107.97	107.97	17	0+44+11+2+14+5+11+55+10+23+14+185+29+2+14+164	0+44+11+2+14+5+11+55+10+23+14+185+29+2+14+164	Trypsin	930000	0.51	0.13	8	65102.6	5.92	HUMAN	SwissProt	Q13740	Q13740	CD166 antigen OS=Homo sapiens GN=ALCAM PE=1 SV=2
	113	24	7	107.84	107.84|63.5	41	0+7+6+74+14+7+23+1+9+5+9+10+17+4	0+7+6+74+14+7+23+1+9+5+9+10+17+4|0+108+23+15+9+10+17+4	Trypsin	1230000	1.56	0.19	11	21539.2	8.67	HUMAN	SwissProt	Q9NVJ2	Q9NVJ2|Q96BM9	ADP-ribosylation factor-like protein 8B OS=Homo sapiens GN=ARL8B PE=1 SV=1
	114	10	6	105.98	105.98|20.67|14.77	8	0+143+21+10+15+247+15+186+13+213+13+95+13+58	0+143+21+10+15+247+15+186+13+213+13+95+13+58|0+436+15+592|0+174+15+812	Trypsin	827000	1.08	0.19	7	114758	5.23	HUMAN	SwissProt	P16615	P16615|Q93084|O14983	Sarcoplasmic/endoplasmic reticulum calcium ATPase 2 OS=Homo sapiens GN=ATP2A2 PE=1 SV=1
	115	16	7	104.92	104.92|26.3	7	0+162+11+150+8+2+11+37+15+359+8+22+16+116	0+162+11+150+8+2+11+37+15+359+8+22+16+116|0+784+16+117	Trypsin	664000	1.31	0.17	9	102486	6.36	HUMAN	SwissProt	P19367	P19367|Q2TB90	Hexokinase-1 OS=Homo sapiens GN=HK1 PE=1 SV=3
	116	12	6	103.88	103.88	14	0+84+17+128+28+96+13+5+14+162+17+17+19+158	0+84+17+128+28+96+13+5+14+162+17+17+19+158	Trypsin	745000	1.56	0.16	7	83678.3	6.08	HUMAN	SwissProt	Q16891	Q16891	Mitochondrial inner membrane protein OS=Homo sapiens GN=IMMT PE=1 SV=1
	117	11	6	103.78	103.78|90.66|87.19	27	0+6+9+28+17+14+22+2+24+28+18+162	0+6+9+28+17+14+22+2+24+28+18+162|0+42+17+38+24+28+18+136+16+8|0+43+17+14+22+2+24+28+18+155	Trypsin	859000	0.89	0.24	6	37512.3	5.94	HUMAN	SwissProt	P62136	P62136|P62140|P36873	Serine/threonine-protein phosphatase PP1-alpha catalytic subunit OS=Homo sapiens GN=PPP1CA PE=1 SV=1
	118	7	7	103.07	103.07	19	0+69+20+70+13+89+11+16+11+61+17+49+16+10	0+69+20+70+13+89+11+16+11+61+17+49+16+10	Trypsin	806000	1.17	0.18	6	50909.6	8.88	HUMAN	SwissProt	P48735	P48735	Isocitrate dehydrogenase [NADP], mitochondrial OS=Homo sapiens GN=IDH2 PE=1 SV=2
	119	8	6	102.59	102.59	15	0+61+24+62+22+255+24+8+20+167+12+3	0+61+24+62+22+255+24+8+20+167+12+3	Trypsin	800000	0.81	0.06	6	72912.2	6.99	HUMAN	SwissProt	O00116	O00116	Alkyldihydroxyacetonephosphate synthase, peroxisomal OS=Homo sapiens GN=AGPS PE=1 SV=1
	120	12	6	102.2	102.2	21	0+118+41+43+23+99+8+102+13+58+29+2	0+118+41+43+23+99+8+102+13+58+29+2	Trypsin	790000	1.74	0.64	9	59716.6	7.29	HUMAN	SwissProt	P04062	P04062	Glucosylceramidase OS=Homo sapiens GN=GBA PE=1 SV=3
	121	10	7	102.08	102.08	26	0+62+11+5+12+8+10+54+8+3+9+8+16+82+17+9	0+62+11+5+12+8+10+54+8+3+9+8+16+82+17+9	Trypsin	945000	1.08	0.19	6	34061.9	9.92	HUMAN	SwissProt	Q02978	Q02978	Mitochondrial 2-oxoglutarate/malate carrier protein OS=Homo sapiens GN=SLC25A11 PE=1 SV=3
	122	10	6	102.06	102.06	10	0+153+14+26+12+18+11+278+10+5+13+107+12+1	0+153+14+26+12+18+11+278+10+5+13+107+12+1	Trypsin	921000	0.97	0.3	6	75379.4	6.26	HUMAN	SwissProt	P54136	P54136	Arginyl-tRNA synthetase, cytoplasmic OS=Homo sapiens GN=RARS PE=1 SV=2
	123	11	6	101.93	101.93	22	0+37+12+28+17+54+20+53+9+33	0+37+12+28+17+54+20+53+9+33	Trypsin	1190000	0.72	0.11	7	29597.9	10.16	HUMAN	SwissProt	P62701	P62701	40S ribosomal protein S4, X isoform OS=Homo sapiens GN=RPS4X PE=1 SV=2
	124	12	6	101.66	101.66	1	0+2278+16+565+13+36+12+1154+12+195+13+372+12+1212	0+2278+16+565+13+36+12+1154+12+195+13+372+12+1212	Trypsin	2210000	1.08	0.53	5	629105	5.8	HUMAN	SwissProt	Q09666	Q09666	Neuroblast differentiation-associated protein AHNAK OS=Homo sapiens GN=AHNAK PE=1 SV=2
	125	22	6	101.66	101.66|90.67|68.66	41	0+5+36+61+15+19+13+2+12+21	0+5+36+61+15+19+13+2+12+21|0+16+25+61+15+19+13+2+12+21|0+5+36+110+12+21	Trypsin	2220000	0.85	0.59	13	20824.9	5.65	HUMAN	SwissProt	P61224	P61224|A6NIZ1|P62834	Ras-related protein Rap-1b OS=Homo sapiens GN=RAP1B PE=1 SV=1
	126	17	5	101.58	101.58	15	0+245+14+188+73+43	0+245+14+188+73+43	Trypsin	2910000	1.65	0.23	9	61248.2	6.01	HUMAN	SwissProt	O14773	O14773	Tripeptidyl-peptidase 1 OS=Homo sapiens GN=TPP1 PE=1 SV=2
	127	12	6	99.37	99.37	6	0+86+19+44+12+11+19+70+15+272+8+21+17+851	0+86+19+44+12+11+19+70+15+272+8+21+17+851	Trypsin	570000	0.95	0.16	6	161690	5.59	HUMAN	SwissProt	Q6YHK3	Q6YHK3	CD109 antigen OS=Homo sapiens GN=CD109 PE=1 SV=2
	128	13	6	97.96	97.96	7	0+43+17+7+9+11+13+43+13+120+17+259+10+504	0+43+17+7+9+11+13+43+13+120+17+259+10+504	Trypsin	1580000	0.81	0.25	7	118756	6.51	HUMAN	SwissProt	P26006	P26006	Integrin alpha-3 OS=Homo sapiens GN=ITGA3 PE=1 SV=4
	129	14	6	97.83	97.83	13	0+19+25+58+18+12+14+266+21+63+19+265+18+49	0+19+25+58+18+12+14+266+21+63+19+265+18+49	Trypsin	832000	0.51	0.06	11	94623.7	5.87	HUMAN	SwissProt	P43243	P43243	Matrin-3 OS=Homo sapiens GN=MATR3 PE=1 SV=2
	130	11	6	97.77	97.77	27	0+126+13+2+31+74+54+56	0+126+13+2+31+74+54+56	Trypsin	1700000	1.2	0.28	7	40228.9	6.46	HUMAN	SwissProt	Q12907	Q12907	Vesicular integral-membrane protein VIP36 OS=Homo sapiens GN=LMAN2 PE=1 SV=1
	131	10	5	96.82	96.82	21	0+85+16+25+13+93+17+45+27+12	0+85+16+25+13+93+17+45+27+12	Trypsin	656000	11.35	5.88	9	35079.8	8.62	HUMAN	SwissProt	P13804	P13804	Electron transfer flavoprotein subunit alpha, mitochondrial OS=Homo sapiens GN=ETFA PE=1 SV=1
	132	11	6	95.3	95.3	19	0+67+8+123+46+21+10+12+12+18+17+134	0+67+8+123+46+21+10+12+12+18+17+134	Trypsin	1430000	1.25	0.27	6	54393	5.48	HUMAN	SwissProt	Q96HE7	Q96HE7	ERO1-like protein alpha OS=Homo sapiens GN=ERO1L PE=1 SV=2
	133	13	6	95.24	95.24|86.08	10	0+11+10+214+25+238+18+22+9+285+11+64+28+42	0+11+10+214+25+238+18+22+9+285+11+64+28+42|0+11+10+284+23+169+18+22+26+376	Trypsin	516000	0.8	0.27	10	107546	6.63	HUMAN	SwissProt	O95782	O95782|O94973	AP-2 complex subunit alpha-1 OS=Homo sapiens GN=AP2A1 PE=1 SV=3
	134	12	6	95.17	95.17	28	0+12+21+17+16+7+35+3+15+181	0+12+21+17+16+7+35+3+15+181	Trypsin	3310000	1.06	0.12	6	34930.6	9.61	HUMAN	SwissProt	Q96AG4	Q96AG4	Leucine-rich repeat-containing protein 59 OS=Homo sapiens GN=LRRC59 PE=1 SV=1
	135	7	6	95.17	95.17	17	0+57+22+118+9+11+18+24+12+124+13+13	0+57+22+118+9+11+18+24+12+124+13+13	Trypsin	1270000	2.55	0.84	7	46588.6	8.61	HUMAN	SwissProt	P11310	P11310	Medium-chain specific acyl-CoA dehydrogenase, mitochondrial OS=Homo sapiens GN=ACADM PE=1 SV=1
	136	19	5	94.94	94.94|18.75	15	0+5+9+28+17+59+8+6+17+183	0+5+9+28+17+59+8+6+17+183|0+181+17+183	Trypsin	729000	0.63	0.05	9	36688.9	8.44	HUMAN	SwissProt	P00338	P00338|Q9BYZ2	L-lactate dehydrogenase A chain OS=Homo sapiens GN=LDHA PE=1 SV=2
	137	12	5	94.66	94.66	27	0+77+15+6+12+18+11+18+13+23+7+8	0+77+15+6+12+18+11+18+13+23+7+8	Trypsin	1310000	0.65	0.05	6	24205.3	10.32	HUMAN	SwissProt	P62241	P62241	40S ribosomal protein S8 OS=Homo sapiens GN=RPS8 PE=1 SV=2
	138	9	5	94.47	94.47	20	0+50+16+50+12+46+9+49+17+7+19+86	0+50+16+50+12+46+9+49+17+7+19+86	Trypsin	832000	0.49	0.11	6	41487.7	6.15	HUMAN	SwissProt	Q15019	Q15019	Septin-2 OS=Homo sapiens GN=SEPT2 PE=1 SV=1
	139	7	5	94.16	94.16|48.36|15.66	18	0+15+13+4+18+219+12+4+21+37+15+76	0+15+13+4+18+219+12+4+21+37+15+76|0+5+10+17+18+293+15+76|0+32+18+384	Trypsin	1370000	1.17	0.2	6	47169.2	7.01	HUMAN	SwissProt	P06733	P06733|P13929|P09104	Alpha-enolase OS=Homo sapiens GN=ENO1 PE=1 SV=2
	140	12	6	93.87	93.87	20	0+49+13+86+16+32+13+160+41+43+16+8	0+49+13+86+16+32+13+160+41+43+16+8	Trypsin	1280000	1.93	0.25	6	53354.8	6	HUMAN	SwissProt	Q6NUK1	Q6NUK1	Calcium-binding mitochondrial carrier protein SCaMC-1 OS=Homo sapiens GN=SLC25A24 PE=1 SV=2
	141	13	6	93.19	93.19|13.18	18	0+79+38+12+9+21+21+115+12+125+17+82	0+79+38+12+9+21+21+115+12+125+17+82|0+104+13+413	Trypsin	390000	0.68	0.16	7	58024.5	6.24	HUMAN	SwissProt	P40227	P40227|Q92526	T-complex protein 1 subunit zeta OS=Homo sapiens GN=CCT6A PE=1 SV=3
	142	10	5	93.14	93.14|56.67	30	0+8+11+37+13+8+13+1+14+46+14+47	0+8+11+37+13+8+13+1+14+46+14+47|0+8+11+37+13+8+13+126	Trypsin	1770000	1.28	0.11	5	23545.7	6.08	HUMAN	SwissProt	P61019	P61019|Q8WUD1	Ras-related protein Rab-2A OS=Homo sapiens GN=RAB2A PE=1 SV=1
	143	20	5	92.45	92.45	19	0+87+10+112+11+17+44+58	0+87+10+112+11+17+44+58	Trypsin	1450000	5.43	4.18	11	37821.8	5.88	HUMAN	SwissProt	P07858	P07858	Cathepsin B OS=Homo sapiens GN=CTSB PE=1 SV=3
	144	10	5	91.69	91.69	13	0+137+11+30+19+27+16+128+12+108+11+30	0+137+11+30+19+27+16+128+12+108+11+30	Trypsin	1260000	1.46	0.08	5	60689.1	5.04	HUMAN	SwissProt	P06865	P06865	Beta-hexosaminidase subunit alpha OS=Homo sapiens GN=HEXA PE=1 SV=1
	145	18	4	91.34	91.34	35	0+97+52+49+29	0+97+52+49+29	Trypsin	397000	0.07	0.02	11	22693.5	4.64	HUMAN	SwissProt	P80723	P80723	Brain acid soluble protein 1 OS=Homo sapiens GN=BASP1 PE=1 SV=2
	146	6	6	91.15	91.15	7	0+39+14+31+12+489+7+122+12+151+26+110+19+246	0+39+14+31+12+489+7+122+12+151+26+110+19+246	Trypsin	1320000	6.78	4.14	6	142168	5.17	HUMAN	SwissProt	O15118	O15118	Niemann-Pick C1 protein OS=Homo sapiens GN=NPC1 PE=1 SV=2
	147	10	5	90.39	90.39	12	0+74+14+189+30+18+8+114+6	0+74+14+189+30+18+8+114+6	Trypsin	1480000	1.03	0.08	5	48729.5	9.1	HUMAN	SwissProt	P36957	P36957	Dihydrolipoyllysine-residue succinyltransferase component of 2-oxoglutarate dehydrogenase complex, mitochondrial OS=Homo sapiens GN=DLST PE=1 SV=3
	148	15	5	89.6	89.6	11	0+124+11+7+7+47+23+219+21+69	0+124+11+7+7+47+23+219+21+69	Trypsin	1650000	1.34	0.09	6	59425.8	4.33	HUMAN	SwissProt	P14314	P14314	Glucosidase 2 subunit beta OS=Homo sapiens GN=PRKCSH PE=1 SV=2
	149	7	5	89.48	89.48	27	0+16+7+4+11+5+13+46+9+34	0+16+7+4+11+5+13+46+9+34	Trypsin	980000	0.67	0.08	5	16060.6	10.31	HUMAN	SwissProt	P39019	P39019	40S ribosomal protein S19 OS=Homo sapiens GN=RPS19 PE=1 SV=2
	150	12	5	89.15	89.15	23	0+80+19+74+35+4+11+48	0+80+19+74+35+4+11+48	Trypsin	1930000	1.07	0.21	7	30540.1	5.86	HUMAN	SwissProt	Q13162	Q13162	Peroxiredoxin-4 OS=Homo sapiens GN=PRDX4 PE=1 SV=1
	151	11	5	88.64	88.64	13	0+17+28+92+10+42+12+84+10+142	0+17+28+92+10+42+12+84+10+142	Trypsin	1570000	0.43	0.11	6	50119.1	6.25	HUMAN	SwissProt	P26641	P26641	Elongation factor 1-gamma OS=Homo sapiens GN=EEF1G PE=1 SV=3
	152	9	5	87.67	87.67	10	0+297+21+92+10+9+8+49+22+15+14+173	0+297+21+92+10+9+8+49+22+15+14+173	Trypsin	913000	0.98	0.13	6	76614.7	4.6	HUMAN	SwissProt	P19338	P19338	Nucleolin OS=Homo sapiens GN=NCL PE=1 SV=3
	153	15	4	87.53	87.53	16	0+80+14+60+20+33+13+62	0+80+14+60+20+33+13+62	Trypsin	3920000	0.98	0.1	8	31362.4	4.74	HUMAN	SwissProt	Q07021	Q07021	Complement component 1 Q subcomponent-binding protein, mitochondrial OS=Homo sapiens GN=C1QBP PE=1 SV=1
	154	20	5	85.56	85.56	17	0+134+19+81+10+18+13+73+30+12+12+76	0+134+19+81+10+18+13+73+30+12+12+76	Trypsin	1120000	1.53	0.48	11	54290.4	5	HUMAN	SwissProt	Q14108	Q14108	Lysosome membrane protein 2 OS=Homo sapiens GN=SCARB2 PE=1 SV=2
	155	10	5	85.4	85.4	20	0+48+19+155+12+52+13+4+13+12+20+29	0+48+19+155+12+52+13+4+13+12+20+29	Trypsin	430000	1.21	0.11	5	42509.8	9.81	HUMAN	SwissProt	Q16795	Q16795	NADH dehydrogenase [ubiquinone] 1 alpha subcomplex subunit 9, mitochondrial OS=Homo sapiens GN=NDUFA9 PE=1 SV=2
	156	7	5	84.91	84.91	14	0+10+12+20+20+17+15+205+27+10+18+295	0+10+12+20+20+17+15+205+27+10+18+295	Trypsin	626000	0.62	0.2	5	71429.6	4.4	HUMAN	SwissProt	Q16643	Q16643	Drebrin OS=Homo sapiens GN=DBN1 PE=1 SV=4
	157	11	5	84.69	84.69	10	0+135+14+209+14+179+23+40+13+17+10+83	0+135+14+209+14+179+23+40+13+17+10+83	Trypsin	435000	0.61	0.07	7	84686.1	6.24	HUMAN	SwissProt	O00469	O00469	Procollagen-lysine,2-oxoglutarate 5-dioxygenase 2 OS=Homo sapiens GN=PLOD2 PE=1 SV=2
	158	27	5	84.57	84.57	10	0+107+15+188+13+13+8+85+20+75	0+107+15+188+13+13+8+85+20+75	Trypsin	1200000	2.13	0.94	7	58113.1	5.07	HUMAN	SwissProt	P07602	P07602	Proactivator polypeptide OS=Homo sapiens GN=PSAP PE=1 SV=2
	159	12	6	84.46	84.46	22	0+30+8+32+9+14+15+30+12+44	0+30+8+32+9+14+15+30+12+44	Trypsin	1190000	0.64	0.1	5	22591.5	10.66	HUMAN	SwissProt	P46781	P46781	40S ribosomal protein S9 OS=Homo sapiens GN=RPS9 PE=1 SV=3
	160	14	4	83.92	83.92|73.38|43.22	21	0+22+20+36+11+167+24+3+18+39	0+22+20+36+11+167+24+3+18+39|0+22+20+36+11+167+24+3+18+39|0+78+11+194+18+39	Trypsin	1110000	0.95	0.13	10	37377.2	5.6	HUMAN	SwissProt	P62873	P62873|P62879|Q9HAV0	Guanine nucleotide-binding protein G(I)/G(S)/G(T) subunit beta-1 OS=Homo sapiens GN=GNB1 PE=1 SV=3
	161	15	5	83.91	83.91	52	0+31+29+31+12+1+43+14	0+31+29+31+12+1+43+14	Trypsin	709000	1.21	0.43	8	17744.9	5.01	HUMAN	SwissProt	Q6IAA8	Q6IAA8	RhoA activator C11orf59 OS=Homo sapiens GN=C11orf59 PE=1 SV=2
	162	8	5	83.82	83.82	11	0+85+21+112+21+6+10+37+15+80+9+273	0+85+21+112+21+6+10+37+15+80+9+273	Trypsin	945000	3.15	4.27	5	73461.5	7.85	HUMAN	SwissProt	O94925	O94925	Glutaminase kidney isoform, mitochondrial OS=Homo sapiens GN=GLS PE=1 SV=1
	163	15	5	83.38	83.38|48.31	26	0+16+10+108+12+3+13+85+17+2+31+20	0+16+10+108+12+3+13+85+17+2+31+20|0+16+10+108+12+3+13+155	Trypsin	1530000	0.95	0.05	7	34273.7	5.72	HUMAN	SwissProt	P05388	P05388|Q8NHW5	60S acidic ribosomal protein P0 OS=Homo sapiens GN=RPLP0 PE=1 SV=1
	164	12	5	83.19	83.19|46.23	11	0+230+22+176+12+51+12+8+17+26+10+98	0+230+22+176+12+51+12+8+17+26+10+98|0+489+12+8+17+26+10+98	Trypsin	601000	0.42	0.05	7	73243.8	6.73	HUMAN	SwissProt	O00571	O00571|O15523	ATP-dependent RNA helicase DDX3X OS=Homo sapiens GN=DDX3X PE=1 SV=3
	165	9	5	82.85	82.85	11	0+351+18+54+18+5+15+7+18+188+26+137	0+351+18+54+18+5+15+7+18+188+26+137	Trypsin	628000	1.11	0.14	6	91918	8.97	HUMAN	SwissProt	Q13724	Q13724	Mannosyl-oligosaccharide glucosidase OS=Homo sapiens GN=MOGS PE=1 SV=5
	166	10	4	82.36	82.36|18.83	11	0+100+12+94+15+40+27+10+20+334	0+100+12+94+15+40+27+10+20+334|0+100+12+795	Trypsin	561000	0.97	0.09	6	70754.9	7.7	HUMAN	SwissProt	Q13492	Q13492|O60641	Phosphatidylinositol-binding clathrin assembly protein OS=Homo sapiens GN=PICALM PE=1 SV=2
	167	10	5	82.12	82.12	45	0+26+28+21+14+2+14+3+8+24	0+26+28+21+14+2+14+3+8+24	Trypsin	1560000	0.85	0.41	5	15054.3	8.44	HUMAN	SwissProt	P07737	P07737	Profilin-1 OS=Homo sapiens GN=PFN1 PE=1 SV=2
	168	7	5	82.07	82.07	14	0+7+16+20+17+31+9+19+8+207	0+7+16+20+17+31+9+19+8+207	Trypsin	950000	0.46	0.22	5	36638.7	5.71	HUMAN	SwissProt	P07195	P07195	L-lactate dehydrogenase B chain OS=Homo sapiens GN=LDHB PE=1 SV=2
	169	11	5	81.99	81.99	16	0+20+25+4+22+151+12+14+10+169	0+20+25+4+22+151+12+14+10+169	Trypsin	2460000	0.78	0.04	7	47697.6	11.06	HUMAN	SwissProt	P36578	P36578	60S ribosomal protein L4 OS=Homo sapiens GN=RPL4 PE=1 SV=5
	170	9	4	81.65	81.65	26	0+61+50+62+19+22+12+75	0+61+50+62+19+22+12+75	Trypsin	2090000	0.56	0.05	6	34235.1	7.18	HUMAN	SwissProt	P00387	P00387	NADH-cytochrome b5 reductase 3 OS=Homo sapiens GN=CYB5R3 PE=1 SV=3
	171	6	5	81.27	81.27	7	0+226+11+65+9+96+9+217+14+35+17+61	0+226+11+65+9+96+9+217+14+35+17+61	Trypsin	807000	1	0.42	4	87997.4	5.22	HUMAN	SwissProt	Q9UGP8	Q9UGP8	Translocation protein SEC63 homolog OS=Homo sapiens GN=SEC63 PE=1 SV=2
	172	7	5	80.93	80.93	12	0+103+11+95+17+31+15+97+10+62+10+66	0+103+11+95+17+31+15+97+10+62+10+66	Trypsin	1030000	0.66	0.13	5	57238.7	6.36	HUMAN	SwissProt	P30837	P30837	Aldehyde dehydrogenase X, mitochondrial OS=Homo sapiens GN=ALDH1B1 PE=1 SV=2
	173	9	4	80.67	80.67	36	0+5+14+46+21+49+30+13	0+5+14+46+21+49+30+13	Trypsin	2100000	1.26	0.78	5	20471.7	5.64	HUMAN	SwissProt	Q03135	Q03135	Caveolin-1 OS=Homo sapiens GN=CAV1 PE=1 SV=4
	174	11	5	79.98	79.98	17	0+227+30+25+18+48+18+19	0+227+30+25+18+48+18+19	Trypsin	1360000	1.06	0.35	4	42200.6	5.39	HUMAN	SwissProt	P35613	P35613	Basigin OS=Homo sapiens GN=BSG PE=1 SV=2
	175	16	5	79.85	79.85	47	0+2+19+15+14+43+22+26+27+6+10+8	0+2+19+15+14+43+22+26+27+6+10+8	Trypsin	892000	1.03	0.05	8	21863.5	9.96	HUMAN	SwissProt	P32969	P32969	60S ribosomal protein L9 OS=Homo sapiens GN=RPL9 PE=1 SV=1
	176	5	5	79.83	79.83|13.4|13.4	9	0+327+25+18+22+119+10+75+12+209+16+71	0+327+25+18+22+119+10+75+12+209+16+71|0+201+25+644|0+168+25+531	Trypsin	889000	0.39	0.2	5	100456	5.51	HUMAN	SwissProt	Q12959	Q12959|Q15700|P78352	Disks large homolog 1 OS=Homo sapiens GN=DLG1 PE=1 SV=2
	177	8	5	79.32	79.32	17	0+127+9+51+29+9+14+22+8+65	0+127+9+51+29+9+14+22+8+65	Trypsin	566000	2.62	0.23	5	37920.4	7.06	HUMAN	SwissProt	Q9H2U2	Q9H2U2	Inorganic pyrophosphatase 2, mitochondrial OS=Homo sapiens GN=PPA2 PE=1 SV=2
	178	7	5	79.13	79.13	7	0+275+13+132+19+48+17+40+14+301+16+118	0+275+13+132+19+48+17+40+14+301+16+118	Trypsin	452000	2.34	1.77	5	111760	7.38	HUMAN	SwissProt	Q8N766	Q8N766	Uncharacterized protein KIAA0090 OS=Homo sapiens GN=KIAA0090 PE=1 SV=1
	179	4	4	79.12	79.12	21	0+41+15+73+20+51+32+85	0+41+15+73+20+51+32+85	Trypsin	696000	0.53	0.12	4	36876.6	4.26	HUMAN	SwissProt	Q14257	Q14257	Reticulocalbin-2 OS=Homo sapiens GN=RCN2 PE=1 SV=1
	180	13	5	78.99	78.99|44.94|28.62	40	0+6+20+30+10+22+17+23+15+9	0+6+20+30+10+22+17+23+15+9|0+6+20+62+17+47|0+41+10+22+17+47	Trypsin	833000	0.69	0.51	7	17298.1	8.52	HUMAN	SwissProt	P22392	P22392|P15531|O60361	Nucleoside diphosphate kinase B OS=Homo sapiens GN=NME2 PE=1 SV=1
	181	12	4	78.81	78.81	25	0+8+19+63+14+5+16+83+19+44	0+8+19+63+14+5+16+83+19+44	Trypsin	699000	1.06	0.11	7	29702.4	9.17	HUMAN	SwissProt	Q9Y5M8	Q9Y5M8	Signal recognition particle receptor subunit beta OS=Homo sapiens GN=SRPRB PE=1 SV=3
	182	13	4	78.53	78.53|18.87|18.87	31	0+55+12+18+36+33	0+55+12+18+36+33|0+55+12+86|0+55+12+87	Trypsin	1180000	0.55	0.04	9	16832.4	5.08	HUMAN	SwissProt	P63241	P63241|Q9GZV4|Q6IS14	Eukaryotic translation initiation factor 5A-1 OS=Homo sapiens GN=EIF5A PE=1 SV=2
	183	9	6	78.51	78.51	9	0+143+7+366+13+4+16+58+25+96+6+10	0+143+7+366+13+4+16+58+25+96+6+10	Trypsin	720000	0.55	0.04	8	82594.8	6.52	HUMAN	SwissProt	P46459	P46459	Vesicle-fusing ATPase OS=Homo sapiens GN=NSF PE=1 SV=3
	184	11	5	78.47	78.47|55.84|49.24	28	0+102+14+17+14+6+10+3+17+9	0+102+14+17+14+6+10+3+17+9|0+133+14+6+10+3+8+18|0+153+10+3+17+9	Trypsin	1660000	0.6	0.11	6	21450.2	8.77	HUMAN	SwissProt	P63000	P63000|P15153|P60763	Ras-related C3 botulinum toxin substrate 1 OS=Homo sapiens GN=RAC1 PE=1 SV=1
	185	11	5	78.44	78.44|74.31	10	0+126+17+263+10+93+16+60+11+85+18+21	0+126+17+263+10+93+16+60+11+85+18+21|0+60+21+91+14+227+13+150+11+85+18+21	Trypsin	683000	1.58	0.92	9	80420.6	8.65	HUMAN	SwissProt	O95573	O95573|O60488	Long-chain-fatty-acid--CoA ligase 3 OS=Homo sapiens GN=ACSL3 PE=1 SV=3
	186	17	4	78.41	78.41	33	0+16+24+27+16+16+15+51	0+16+24+27+16+16+15+51	Trypsin	1570000	0.91	0.12	7	17818.7	9.48	HUMAN	SwissProt	P30050	P30050	60S ribosomal protein L12 OS=Homo sapiens GN=RPL12 PE=1 SV=1
	187	11	4	78.34	78.34	50	0+12+12+11+9+6+34+4+19+39	0+12+12+11+9+6+34+4+19+39	Trypsin	1390000	1.25	0.24	7	16332.2	4.88	HUMAN	SwissProt	O43169	O43169	Cytochrome b5 type B OS=Homo sapiens GN=CYB5B PE=1 SV=2
	188	12	4	77.69	77.69	24	0+26+14+33+11+16+17+45+10+41	0+26+14+33+11+16+17+45+10+41	Trypsin	1190000	1.88	0.11	7	23277.4	9.97	HUMAN	SwissProt	P48047	P48047	ATP synthase subunit O, mitochondrial OS=Homo sapiens GN=ATP5O PE=1 SV=1
	189	22	4	77.42	77.42	9	0+137+9+152+16+34+15+54	0+137+9+152+16+34+15+54	Trypsin	2550000	0.93	0.29	13	44882.6	9	HUMAN	SwissProt	P11279	P11279	Lysosome-associated membrane glycoprotein 1 OS=Homo sapiens GN=LAMP1 PE=1 SV=3
	190	7	5	75.59	75.59|14.96	27	0+15+9+11+13+24+14+50+34+63+20+69	0+15+9+11+13+24+14+50+34+63+20+69|0+14+9+298	Trypsin	771000	1.51	0.31	6	35619.6	9.22	HUMAN	SwissProt	Q9H9B4	Q9H9B4|Q9BWM7	Sideroflexin-1 OS=Homo sapiens GN=SFXN1 PE=1 SV=4
	191	11	4	75.19	75.19	14	0+69+34+45+15+214+19+67	0+69+34+45+15+214+19+67	Trypsin	954000	0.86	0.51	6	50976.5	5.39	HUMAN	SwissProt	P61978	P61978	Heterogeneous nuclear ribonucleoprotein K OS=Homo sapiens GN=HNRNPK PE=1 SV=1
	192	10	4	74.82	74.82	7	0+186+18+51+10+197+22+91+15+235	0+186+18+51+10+197+22+91+15+235	Trypsin	1260000	0.63	0.05	5	90584.9	5.76	HUMAN	SwissProt	Q00839	Q00839	Heterogeneous nuclear ribonucleoprotein U OS=Homo sapiens GN=HNRNPU PE=1 SV=6
	193	8	5	74.78	74.78	3	0+381+21+47+10+932+26+83+19+51+18+884	0+381+21+47+10+932+26+83+19+51+18+884	Trypsin	463000	0.8	0.41	5	284541	5.22	HUMAN	SwissProt	Q13813	Q13813	Spectrin alpha chain, brain OS=Homo sapiens GN=SPTAN1 PE=1 SV=3
	194	10	5	74.56	74.56|69.21|45.42	9	0+275+11+52+8+8+21+67+9+1+14+168	0+275+11+52+8+8+21+67+9+1+14+168|0+92+12+123+11+52+8+96+9+1+14+230|0+114+8+97+9+1+14+168	Trypsin	817000	1.35	0.25	8	71369.5	9.08	HUMAN	SwissProt	Q9NVI7	Q9NVI7|Q5T9A4|Q5T2N8	ATPase family AAA domain-containing protein 3A OS=Homo sapiens GN=ATAD3A PE=1 SV=2
	195	7	5	74.34	74.34|52.93|52.93|52.93	32	0+19+11+8+21+40+10+8+10+15+7+31	0+19+11+8+21+40+10+8+10+15+7+31|0+19+11+8+21+58+10+54|0+19+11+8+21+58+10+54|0+19+11+8+21+58+10+53	Trypsin	531000	0.86	0.12	6	20510.9	6.6	HUMAN	SwissProt	P18085	P18085|P84077|P61204|P84085	ADP-ribosylation factor 4 OS=Homo sapiens GN=ARF4 PE=1 SV=3
	196	7	4	74.14	74.14	14	0+70+14+78+21+16+32+222	0+70+14+78+21+16+32+222	Trypsin	1570000	1.09	0.12	4	48443.2	8.74	HUMAN	SwissProt	P22695	P22695	Cytochrome b-c1 complex subunit 2, mitochondrial OS=Homo sapiens GN=UQCRC2 PE=1 SV=3
	197	9	5	74.09	74.09	21	0+42+13+28+14+74+13+22+12+85+15	0+42+13+28+14+74+13+22+12+85+15	Trypsin	763000	1.02	0.11	6	35386.4	9.05	HUMAN	SwissProt	Q8TC12	Q8TC12	Retinol dehydrogenase 11 OS=Homo sapiens GN=RDH11 PE=1 SV=2
	198	11	4	73.8	73.8|19.77	23	0+19+9+27+14+7+15+74	0+19+9+27+14+7+15+74|0+55+14+95	Trypsin	1580000	1.08	0.14	5	18012.6	7.68	HUMAN	SwissProt	P62937	P62937|Q9Y536	Peptidyl-prolyl cis-trans isomerase A OS=Homo sapiens GN=PPIA PE=1 SV=2
	199	8	4	73.53	73.53	6	0+27+15+149+15+110+16+313+14+217	0+27+15+149+15+110+16+313+14+217	Trypsin	720000	0.46	0.23	6	97170.8	4.68	HUMAN	SwissProt	Q14974	Q14974	Importin subunit beta-1 OS=Homo sapiens GN=KPNB1 PE=1 SV=2
	200	8	5	73.02	73.02|24.34	27	0+37+10+99+20+12+48+60	0+37+10+99+20+12+48+60|0+37+10+146+17+76	Trypsin	457000	0.6	0.24	6	32922.9	5.45	HUMAN	SwissProt	P52907	P52907|P47755	F-actin-capping protein subunit alpha-1 OS=Homo sapiens GN=CAPZA1 PE=1 SV=3
	201	10	4	72.61	72.61|54.5	28	0+104+15+4+40+32	0+104+15+4+40+32|0+101+8+26+14+4+9+61	Trypsin	1070000	0.61	0.14	8	21671.3	4.56	HUMAN	SwissProt	O00264	O00264|O15173	Membrane-associated progesterone receptor component 1 OS=Homo sapiens GN=PGRMC1 PE=1 SV=3
	202	13	4	72.41	72.41|54.5|36.75	25	0+23+11+37+11+10+19+10+14+81	0+23+11+37+11+10+19+10+14+81|0+22+11+37+11+116+12+6|0+22+11+37+11+134	Trypsin	2070000	1	0.31	7	23482.7	8.64	HUMAN	SwissProt	P51148	P51148|P20339|P61020	Ras-related protein Rab-5C OS=Homo sapiens GN=RAB5C PE=1 SV=2
	203	13	4	72.38	72.38|52.84|36.44	33	0+18+50+36+14+75	0+18+50+36+14+75|0+18+9+24+17+36+14+75|0+18+9+24+17+128	Trypsin	779000	0.69	0.26	8	21768.3	5.83	HUMAN	SwissProt	P61586	P61586|P08134|P62745	Transforming protein RhoA OS=Homo sapiens GN=RHOA PE=1 SV=1
	204	7	3	71.83	71.83	24	0+55+82+195	0+55+82+195	Trypsin	295000	0.19	0.1	7	31554.8	4.47	HUMAN	SwissProt	P29966	P29966	Myristoylated alanine-rich C-kinase substrate OS=Homo sapiens GN=MARCKS PE=1 SV=4
	205	12	4	71.52	71.52	15	0+37+11+25+16+48+14+115	0+37+11+25+16+48+14+115	Trypsin	1420000	0.85	0.08	7	29995.8	10.61	HUMAN	SwissProt	P62424	P62424	60S ribosomal protein L7a OS=Homo sapiens GN=RPL7A PE=1 SV=2
	206	7	4	71.27	71.27	17	0+7+24+66+15+65+11+91	0+7+24+66+15+65+11+91	Trypsin	2440000	0.69	0.06	4	31512.8	8.58	HUMAN	SwissProt	P54709	P54709	Sodium/potassium-transporting ATPase subunit beta-3 OS=Homo sapiens GN=ATP1B3 PE=1 SV=1
	207	5	5	70.94	70.94	21	0+85+13+18+8+40+22+35+12+22	0+85+13+18+8+40+22+35+12+22	Trypsin	985000	84.41	148.67	5	27843.8	8.25	HUMAN	SwissProt	P38117	P38117	Electron transfer flavoprotein subunit beta OS=Homo sapiens GN=ETFB PE=1 SV=3
	208	4	4	70.91	70.91	7	0+402+14+7+12+152+16+122+13+21	0+402+14+7+12+152+16+122+13+21	Trypsin	1370000	0.33	0.32	3	85226	6.41	HUMAN	SwissProt	Q9UHB6	Q9UHB6	LIM domain and actin-binding protein 1 OS=Homo sapiens GN=LIMA1 PE=1 SV=1
	209	11	4	70.74	70.74	10	0+60+11+181+13+164+24+27	0+60+11+181+13+164+24+27	Trypsin	1930000	1.29	0.21	5	54466.4	6.16	HUMAN	SwissProt	P10619	P10619	Lysosomal protective protein OS=Homo sapiens GN=CTSA PE=1 SV=2
	210	11	5	70.56	70.56	41	0+43+14+3+8+10+6+13+20+7+6	0+43+14+3+8+10+6+13+20+7+6	Trypsin	1310000	0.72	0.06	5	14839.6	10.14	HUMAN	SwissProt	P62244	P62244	40S ribosomal protein S15a OS=Homo sapiens GN=RPS15A PE=1 SV=2
	211	9	4	70.53	70.53	17	0+125+14+61+27+98+12+70+23	0+125+14+61+27+98+12+70+23	Trypsin	2350000	1.03	0.09	6	47475.8	9.13	HUMAN	SwissProt	P00505	P00505	Aspartate aminotransferase, mitochondrial OS=Homo sapiens GN=GOT2 PE=1 SV=2
	212	6	4	70.52	70.52	4	0+41+12+395+29+9+17+711	0+41+12+395+29+9+17+711	Trypsin	1060000	5.09	2.07	5	136045	6.26	HUMAN	SwissProt	Q9Y6M7	Q9Y6M7	Sodium bicarbonate cotransporter 3 OS=Homo sapiens GN=SLC4A7 PE=1 SV=2
	213	12	5	70.48	70.48	8	0+212+6+37+9+194+10+9+15	0+212+6+37+9+194+10+9+15	Trypsin	1810000	4.89	6.34	4	54084.1	8.93	HUMAN	SwissProt	P11166	P11166	Solute carrier family 2, facilitated glucose transporter member 1 OS=Homo sapiens GN=SLC2A1 PE=1 SV=2
	214	4	4	70.05	70.05	12	0+56+37+196+14+125+11+65	0+56+37+196+14+125+11+65	Trypsin	811000	0.55	0.1	3	55181.1	6.14	HUMAN	SwissProt	Q9UMS4	Q9UMS4	Pre-mRNA-processing factor 19 OS=Homo sapiens GN=PRPF19 PE=1 SV=1
	215	15	4	69.99	69.99|69.99|69.99|69.99|69.99|69.99|69.99|69.99|69.99|65.55|65.55|65.55|65.55|65.55|20.6	26	0+34+10+14+15+27+9+17	0+34+10+14+15+27+9+17|0+34+10+14+15+27+9+17|0+34+10+14+15+27+9+17|0+34+10+14+15+27+9+17|0+34+10+14+15+27+9+17|0+34+10+14+15+27+9+17|0+34+10+14+15+27+9+17|0+34+10+14+15+27+9+17|0+34+10+14+15+27+9+17|0+34+10+14+15+27+9+17|0+34+10+14+15+27+9+17|0+34+10+14+15+27+9+17|0+34+10+14+15+27+9+17|0+34+10+14+15+27+9+17|0+101+9+17	Trypsin	18100000	0.59	0.07	8	13989.3	10.31	HUMAN	SwissProt	Q99879	Q99879|Q99880|P57053|P58876|Q99877|Q5QNW6|P62807|Q93079|O60814|P33778|Q16778|Q8N257|P23527|P06899|Q96A08	Histone H2B type 1-M OS=Homo sapiens GN=HIST1H2BM PE=1 SV=3
	216	15	4	69.56	69.56	22	0+14+17+60+16+42	0+14+17+60+16+42	Trypsin	1960000	0.84	0.07	9	16837.7	4.09	HUMAN	SwissProt	P62158	P62158	Calmodulin OS=Homo sapiens GN=CALM1 PE=1 SV=2
	217	9	4	69.25	69.25	24	0+50+21+4+12+29+11+16+9+67	0+50+21+4+12+29+11+16+9+67	Trypsin	1640000	1.33	0.17	5	24976.1	6.98	HUMAN	SwissProt	P49755	P49755	Transmembrane emp24 domain-containing protein 10 OS=Homo sapiens GN=TMED10 PE=1 SV=2
	218	5	4	68.9	68.9	18	0+88+11+7+12+107+20+19+16+37	0+88+11+7+12+107+20+19+16+37	Trypsin	779000	0.41	0.13	5	35076.9	7.6	HUMAN	SwissProt	P63244	P63244	Guanine nucleotide-binding protein subunit beta-2-like 1 OS=Homo sapiens GN=GNB2L1 PE=1 SV=3
	219	11	4	68.47	68.47	27	0+3+10+73+10+9+16+32+14+17	0+3+10+73+10+9+16+32+14+17	Trypsin	1600000	0.91	0.1	5	21397.2	10.18	HUMAN	SwissProt	P18621	P18621	60S ribosomal protein L17 OS=Homo sapiens GN=RPL17 PE=1 SV=3
	220	12	4	68	68|19.16	30	0+15+11+8+21+3+11+44+10+52	0+15+11+8+21+3+11+44+10+52|0+504+10+60	Trypsin	904000	0.91	0.16	5	20082.3	9.04	HUMAN	SwissProt	P62330	P62330|P36406	ADP-ribosylation factor 6 OS=Homo sapiens GN=ARF6 PE=1 SV=2
	221	8	5	67.9	67.9	5	0+35+21+377+11+126+11+88+11+375+9+70	0+35+21+377+11+126+11+88+11+375+9+70	Trypsin	642000	0.32	0.17	8	123800	5.5	HUMAN	SwissProt	P18206	P18206	Vinculin OS=Homo sapiens GN=VCL PE=1 SV=4
	222	20	4	67.26	67.26	23	0+57+13+50+22+41+11	0+57+13+50+22+41+11	Trypsin	1170000	0.76	0.02	6	22127	10.09	HUMAN	SwissProt	P62081	P62081	40S ribosomal protein S7 OS=Homo sapiens GN=RPS7 PE=1 SV=1
	223	5	4	67.25	67.25	8	0+176+20+71+21+37+14+26+14+420	0+176+20+71+21+37+14+26+14+420	Trypsin	458000	14.48	21.87	4	88054.9	5.72	HUMAN	SwissProt	P18084	P18084	Integrin beta-5 OS=Homo sapiens GN=ITGB5 PE=1 SV=1
	224	5	4	67.13	67.13|35.29	2	0+341+14+327+11+71+11+642+16+527	0+341+14+327+11+71+11+642+16+527|0+689+11+71+11+1194	Trypsin	691000	0.63	0.22	4	226533	5.5	HUMAN	SwissProt	P35579	P35579|P35580	Myosin-9 OS=Homo sapiens GN=MYH9 PE=1 SV=4
	225	7	4	66.56	66.56	11	0+52+16+151+8+109+18+5	0+52+16+151+8+109+18+5	Trypsin	1390000	0.98	0.11	4	39233.6	6.21	HUMAN	SwissProt	P11177	P11177	Pyruvate dehydrogenase E1 component subunit beta, mitochondrial OS=Homo sapiens GN=PDHB PE=1 SV=3
	226	19	4	66.14	66.14	17	0+114+9+18+15+10+17+79+10+16	0+114+9+18+15+10+17+79+10+16	Trypsin	1410000	0.84	0.12	12	32728.1	10.59	HUMAN	SwissProt	Q02878	Q02878	60S ribosomal protein L6 OS=Homo sapiens GN=RPL6 PE=1 SV=3
	227	6	4	65.81	65.81	8	0+282+14+177+9+50+15+74+15+11	0+282+14+177+9+50+15+74+15+11	Trypsin	767000	0.96	0.24	5	68997.1	7.96	HUMAN	SwissProt	P10515	P10515	Dihydrolipoyllysine-residue acetyltransferase component of pyruvate dehydrogenase complex, mitochondrial OS=Homo sapiens GN=DLAT PE=1 SV=3
	228	7	4	65.66	65.66	12	0+94+19+21+11+48+14+20+10+183	0+94+19+21+11+48+14+20+10+183	Trypsin	430000	1.72	0.58	6	46032.1	6.35	HUMAN	SwissProt	Q13641	Q13641	Trophoblast glycoprotein OS=Homo sapiens GN=TPBG PE=1 SV=1
	229	19	4	65.58	65.58	21	0+149+17+4+37+49	0+149+17+4+37+49	Trypsin	2330000	1.13	0.19	9	27692.8	7.67	HUMAN	SwissProt	P30048	P30048	Thioredoxin-dependent peroxide reductase, mitochondrial OS=Homo sapiens GN=PRDX3 PE=1 SV=3
	230	9	4	65.54	65.54|17.16	34	0+13+8+16+13+13+31+57	0+13+8+16+13+13+31+57|0+94+13+101	Trypsin	1130000	0.54	0.21	5	16930.2	4.56	HUMAN	SwissProt	P60660	P60660|P14649	Myosin light polypeptide 6 OS=Homo sapiens GN=MYL6 PE=1 SV=2
	231	12	4	65.12	65.12|36.06	19	0+10+28+56+20+135	0+10+28+56+20+135|0+3+14+2+12+212	Trypsin	2460000	1.07	0.16	8	27893.4	8.8	HUMAN	SwissProt	Q9P0L0	Q9P0L0|O95292	Vesicle-associated membrane protein-associated protein A OS=Homo sapiens GN=VAPA PE=1 SV=3
	232	12	3	65.09	65.09	19	0+56+18+83+21+33+17+62	0+56+18+83+21+33+17+62	Trypsin	668000	1.37	0.21	6	31387.6	8.34	HUMAN	SwissProt	P30084	P30084	Enoyl-CoA hydratase, mitochondrial OS=Homo sapiens GN=ECHS1 PE=1 SV=4
	233	12	4	64.96	64.96|29.78	19	0+110+10+8+8+4+11+7+10+31	0+110+10+8+8+4+11+7+10+31|0+91+18+30+11+48	Trypsin	2410000	1.47	0.28	7	22110.5	8.27	HUMAN	SwissProt	Q06830	Q06830|P32119	Peroxiredoxin-1 OS=Homo sapiens GN=PRDX1 PE=1 SV=1
	234	8	4	64.93	64.93|14.2	10	0+32+11+49+23+58+13+108+11+226	0+32+11+49+23+58+13+108+11+226|0+337+11+226	Trypsin	1280000	1.54	1.69	5	57937.2	7.95	HUMAN	SwissProt	P14618	P14618|P30613	Pyruvate kinase isozymes M1/M2 OS=Homo sapiens GN=PKM2 PE=1 SV=4
	235	11	4	64.57	64.57	20	0+95+30+40+14+13+10+19+11+82	0+95+30+40+14+13+10+19+11+82	Trypsin	293000	1.05	0.13	7	34277.7	8.88	HUMAN	SwissProt	Q16836	Q16836	Hydroxyacyl-coenzyme A dehydrogenase, mitochondrial OS=Homo sapiens GN=HADH PE=1 SV=2
	236	6	3	63.89	63.89	13	0+90+15+99+13+53+16+45	0+90+15+99+13+53+16+45	Trypsin	1090000	0.41	0.23	4	38890.2	4.86	HUMAN	SwissProt	Q15293	Q15293	Reticulocalbin-1 OS=Homo sapiens GN=RCN1 PE=1 SV=1
	237	6	4	63.61	63.61	38	0+51+30+5+9+32+18+3	0+51+30+5+9+32+18+3	Trypsin	732000	2.06	0.27	5	17259.8	9.59	HUMAN	SwissProt	Q04837	Q04837	Single-stranded DNA-binding protein, mitochondrial OS=Homo sapiens GN=SSBP1 PE=1 SV=1
	238	9	4	63.33	63.33	7	0+349+22+32+11+71+11+24+8+181	0+349+22+32+11+71+11+24+8+181	Trypsin	639000	0.82	0.06	5	78411.3	5.67	HUMAN	SwissProt	Q92542	Q92542	Nicastrin OS=Homo sapiens GN=NCSTN PE=1 SV=2
	239	13	3	63.22	63.22	13	0+99+15+126+26+62+13+59	0+99+15+126+26+62+13+59	Trypsin	491000	0.96	0.26	9	44875.8	7.86	HUMAN	SwissProt	Q9BTV4	Q9BTV4	Transmembrane protein 43 OS=Homo sapiens GN=TMEM43 PE=1 SV=1
	240	9	4	62.95	62.95|51.2	19	0+41+10+10+11+10+13+71+8+44	0+41+10+10+11+10+13+71+8+44|0+41+10+10+11+10+13+121	Trypsin	2180000	0.66	0.14	5	24488.6	5.65	HUMAN	SwissProt	Q15907	Q15907|P62491	Ras-related protein Rab-11B OS=Homo sapiens GN=RAB11B PE=1 SV=4
	241	6	3	62.94	62.94	19	0+161+16+19+15+1+22+37	0+161+16+19+15+1+22+37	Trypsin	657000	0.87	0.14	3	30037.2	5.26	HUMAN	SwissProt	P21964	P21964	Catechol O-methyltransferase OS=Homo sapiens GN=COMT PE=1 SV=2
	242	6	4	62.89	62.89	9	0+20+21+266+26+14+12+235	0+20+21+266+26+14+12+235	Trypsin	757000	0.65	0.35	4	66050.2	9.24	HUMAN	SwissProt	O00567	O00567	Nucleolar protein 56 OS=Homo sapiens GN=NOP56 PE=1 SV=4
	243	14	4	62.83	62.83	17	0+68+22+41+16+24+14+118	0+68+22+41+16+24+14+118	Trypsin	613000	0.65	0.11	8	33331.1	8.25	HUMAN	SwissProt	Q9Y6C9	Q9Y6C9	Mitochondrial carrier homolog 2 OS=Homo sapiens GN=MTCH2 PE=1 SV=1
	244	10	4	62.79	62.79	24	0+42+17+25+17+19+10+49	0+42+17+25+17+19+10+49	Trypsin	602000	1.82	0.43	6	20256.7	8.69	HUMAN	SwissProt	P55145	P55145	Mesencephalic astrocyte-derived neurotrophic factor OS=Homo sapiens GN=MANF PE=1 SV=2
	245	5	4	62.12	62.12	23	0+78+13+14+13+15+14+14+12+44	0+78+13+14+13+15+14+14+12+44	Trypsin	1270000	1.08	0.06	4	24831.5	9.94	HUMAN	SwissProt	P62906	P62906	60S ribosomal protein L10a OS=Homo sapiens GN=RPL10A PE=1 SV=2
	246	9	4	61.74	61.74	24	0+4+11+35+10+2+7+40+8+29	0+4+11+35+10+2+7+40+8+29	Trypsin	1320000	0.62	0.11	4	16445.4	10.21	HUMAN	SwissProt	P62249	P62249	40S ribosomal protein S16 OS=Homo sapiens GN=RPS16 PE=1 SV=2
	247	11	3	61.39	61.39	40	0+2+19+4+16+8+12+54	0+2+19+4+16+8+12+54	Trypsin	780000	0.92	0.11	5	11665	4.42	HUMAN	SwissProt	P05387	P05387	60S acidic ribosomal protein P2 OS=Homo sapiens GN=RPLP2 PE=1 SV=1
	248	5	3	61.2	61.2	12	0+36+16+75+16+24+15+196	0+36+16+75+16+24+15+196	Trypsin	1410000	0.57	0.16	4	39595.1	9.09	HUMAN	SwissProt	P51991	P51991	Heterogeneous nuclear ribonucleoprotein A3 OS=Homo sapiens GN=HNRNPA3 PE=1 SV=2
	249	17	3	61.16	61.16	35	0+40+14+16+22+10	0+40+14+16+22+10	Trypsin	4230000	1.43	0.17	7	10931.7	8.89	HUMAN	SwissProt	P61604	P61604	10 kDa heat shock protein, mitochondrial OS=Homo sapiens GN=HSPE1 PE=1 SV=2
	250	26	3	61.05	61.05	7	0+132+20+128+9+121	0+132+20+128+9+121	Trypsin	1600000	1.37	0.15	5	44961	5.36	HUMAN	SwissProt	P13473	P13473	Lysosome-associated membrane glycoprotein 2 OS=Homo sapiens GN=LAMP2 PE=1 SV=2
	251	4	3	60.86	60.86	12	0+137+14+54+12+16+9+38	0+137+14+54+12+16+9+38	Trypsin	915000	0.75	0.14	3	31629.9	9.03	HUMAN	SwissProt	P21912	P21912	Succinate dehydrogenase [ubiquinone] iron-sulfur subunit, mitochondrial OS=Homo sapiens GN=SDHB PE=1 SV=3
	252	9	3	60.58	60.58	26	0+9+16+16+17+5+9+89	0+9+16+16+17+5+9+89	Trypsin	1070000	1.88	0.32	6	18491.3	5.21	HUMAN	SwissProt	O75947	O75947	ATP synthase subunit d, mitochondrial OS=Homo sapiens GN=ATP5H PE=1 SV=3
	253	5	4	60.5	60.5	18	0+64+11+15+9+59+12+20+9+25	0+64+11+15+9+59+12+20+9+25	Trypsin	732000	4.25	3.43	4	25437.3	6.33	HUMAN	SwissProt	Q9UM22	Q9UM22	Mammalian ependymin-related protein 1 OS=Homo sapiens GN=EPDR1 PE=1 SV=2
	254	9	4	60.49	60.49	36	0+27+21+25+20+5+9+29	0+27+21+25+20+5+9+29	Trypsin	1330000	0.86	0.17	4	15797.8	10.56	HUMAN	SwissProt	P61353	P61353	60S ribosomal protein L27 OS=Homo sapiens GN=RPL27 PE=1 SV=2
	255	7	4	60.29	60.29	36	0+11+8+1+12+49+14+21+15+4	0+11+8+1+12+49+14+21+15+4	Trypsin	725000	1.4	0.38	4	15278.3	9.66	HUMAN	SwissProt	Q8N5K1	Q8N5K1	CDGSH iron sulfur domain-containing protein 2 OS=Homo sapiens GN=CISD2 PE=1 SV=1
	256	9	3	60.29	60.29	23	0+8+9+48+30+70	0+8+9+48+30+70	Trypsin	1250000	0.63	0.04	6	18897.9	10.15	HUMAN	SwissProt	P46783	P46783	40S ribosomal protein S10 OS=Homo sapiens GN=RPS10 PE=1 SV=1
	257	9	4	59.99	59.99	13	0+82+25+14+12+147	0+82+25+14+12+147	Trypsin	742000	1.08	0.08	4	31791.4	4.92	HUMAN	SwissProt	Q9H3N1	Q9H3N1	Thioredoxin-related transmembrane protein 1 OS=Homo sapiens GN=TMX1 PE=1 SV=1
	258	12	3	59.77	59.77	17	0+55+35+25+11+130	0+55+35+25+11+130	Trypsin	255000	2.16	0.31	6	28908.8	9.37	HUMAN	SwissProt	P24539	P24539	ATP synthase subunit b, mitochondrial OS=Homo sapiens GN=ATP5F1 PE=1 SV=2
	259	4	4	59.7	59.7	6	0+226+12+300+21+255+16+219+21	0+226+12+300+21+255+16+219+21	Trypsin	1070000	0.21	0.02	4	118392	6.67	HUMAN	SwissProt	Q13308	Q13308	Tyrosine-protein kinase-like 7 OS=Homo sapiens GN=PTK7 PE=1 SV=2
	260	13	3	59.33	59.33	19	0+38+11+29+13+28+13+56	0+38+11+29+13+28+13+56	Trypsin	2840000	0.95	0.12	5	21634.6	11.73	HUMAN	SwissProt	Q07020	Q07020	60S ribosomal protein L18 OS=Homo sapiens GN=RPL18 PE=1 SV=2
	261	6	4	59.19	59.19	7	0+442+11+1+8+8+9+55+12+1	0+442+11+1+8+8+9+55+12+1	Trypsin	956000	2.11	1.08	4	58994	6.44	HUMAN	SwissProt	P22307	P22307	Non-specific lipid-transfer protein OS=Homo sapiens GN=SCP2 PE=1 SV=2
	262	8	3	59.15	59.15|36.72|18.64	20	0+16+25+109+12+21	0+16+25+109+12+21|0+31+10+67+9+66|0+31+10+142	Trypsin	781000	1.72	0.27	6	20504.5	4.73	HUMAN	SwissProt	P61225	P61225|Q9Y3L5|P10114	Ras-related protein Rap-2b OS=Homo sapiens GN=RAP2B PE=1 SV=1
	263	4	3	58.83	58.83	10	0+223+44+64+14+189	0+223+44+64+14+189	Trypsin	1220000	0.21	0.04	4	57235.7	4.77	HUMAN	SwissProt	Q5ZPR3	Q5ZPR3	CD276 antigen OS=Homo sapiens GN=CD276 PE=1 SV=1
	264	9	3	58.42	58.42	13	0+34+17+6+15+161+17+106	0+34+17+6+15+161+17+106	Trypsin	1090000	1.03	0.07	4	38534.3	6.88	HUMAN	SwissProt	Q9UJZ1	Q9UJZ1	Stomatin-like protein 2 OS=Homo sapiens GN=STOML2 PE=1 SV=1
	265	8	3	58.38	58.38	9	0+150+20+153+17+12+16+173	0+150+20+153+17+12+16+173	Trypsin	721000	0.77	0.21	5	59671.4	5.45	HUMAN	SwissProt	P48643	P48643	T-complex protein 1 subunit epsilon OS=Homo sapiens GN=CCT5 PE=1 SV=1
	266	4	3	58.32	58.32	6	0+190+16+115+15+159+11+192	0+190+16+115+15+159+11+192	Trypsin	581000	0.66	0.18	3	77529.2	7.63	HUMAN	SwissProt	Q6ZRP7	Q6ZRP7	Sulfhydryl oxidase 2 OS=Homo sapiens GN=QSOX2 PE=1 SV=3
	267	17	4	58.25	58.25|58.25|49.51|49.51|48.3|48.3|48.3|48.3|48.3|48.3|48.3|48.3|48.3|48.3|38.56	31	0+23+9+53+31+12	0+23+9+53+31+12|0+23+9+53+31+12|0+21+9+52+7+7+23+24|0+21+9+52+7+7+23+12|0+21+9+52+7+11+19+11|0+21+9+52+7+11+19+11|0+21+9+52+7+11+19+11|0+21+9+52+7+11+19+11|0+21+9+52+7+11+19+11|0+21+9+52+7+11+19+11|0+21+9+52+7+11+19+10|0+21+9+52+7+11+19+10|0+21+9+52+7+11+19+9|0+21+9+52+7+11+19+9|0+21+9+66+23+11	Trypsin	10000000	0.69	0.13	18	13552.8	10.58	HUMAN	SwissProt	P0C0S5	P0C0S5|Q71UI9|P16104|Q96QV6|P04908|Q7L7L0|P20671|Q93077|Q6FI13|P0C0S8|Q9BTM1|Q16777|Q99878|Q96KK5|Q8IUE6	Histone H2A.Z OS=Homo sapiens GN=H2AFZ PE=1 SV=2
	268	4	4	57.96	57.96	16	0+60+13+60+22+79+10+75+11+5	0+60+13+60+22+79+10+75+11+5	Trypsin	730000	12.52	13.24	4	36067.9	9.35	HUMAN	SwissProt	Q16698	Q16698	2,4-dienoyl-CoA reductase, mitochondrial OS=Homo sapiens GN=DECR1 PE=1 SV=1
	269	7	4	57.9	57.9	13	0+53+9+19+7+124+12+42+14+38	0+53+9+19+7+124+12+42+14+38	Trypsin	935000	1.8	0.4	5	35964.6	6.66	HUMAN	SwissProt	Q92820	Q92820	Gamma-glutamyl hydrolase OS=Homo sapiens GN=GGH PE=1 SV=2
	270	5	4	57.52	57.52	44	0+14+10+1+11+24+28+21	0+14+10+1+11+24+28+21	Trypsin	978000	1.23	0.2	4	12349.1	10.25	HUMAN	SwissProt	Q9GZT3	Q9GZT3	SRA stem-loop-interacting RNA-binding protein, mitochondrial OS=Homo sapiens GN=SLIRP PE=1 SV=1
	271	5	3	57.49	57.49	11	0+48+16+1+11+151	0+48+16+1+11+151	Trypsin	404000	1.72	0.18	3	26152.5	8.48	HUMAN	SwissProt	Q9NX63	Q9NX63	Coiled-coil-helix-coiled-coil-helix domain-containing protein 3, mitochondrial OS=Homo sapiens GN=CHCHD3 PE=1 SV=1
	272	6	4	57.49	57.49	9	0+229+14+196+19+65+16+6+12+113	0+229+14+196+19+65+16+6+12+113	Trypsin	427000	0.43	0.15	4	75407.2	9.52	HUMAN	SwissProt	Q9NVP1	Q9NVP1	ATP-dependent RNA helicase DDX18 OS=Homo sapiens GN=DDX18 PE=1 SV=2
	273	3	3	57.17	57.17	8	0+277+26+95+13+130+11+37	0+277+26+95+13+130+11+37	Trypsin	1640000	0.98	0.63	3	64133.1	8.46	HUMAN	SwissProt	P14866	P14866	Heterogeneous nuclear ribonucleoprotein L OS=Homo sapiens GN=HNRNPL PE=1 SV=2
	274	5	4	56.85	56.85	32	0+57+21+24+18+7+26+46	0+57+21+24+18+7+26+46	Trypsin	346000	0.52	0.15	5	22391.6	8.41	HUMAN	SwissProt	P37802	P37802	Transgelin-2 OS=Homo sapiens GN=TAGLN2 PE=1 SV=3
	275	4	4	56.83	56.83	3	0+469+23+147+19+57+18+1015	0+469+23+147+19+57+18+1015	Trypsin	516000	0.42	0.05	4	195460	6.24	HUMAN	SwissProt	Q07157	Q07157	Tight junction protein ZO-1 OS=Homo sapiens GN=TJP1 PE=1 SV=3
	276	17	3	56.5	56.5	16	0+5+7+102+26+64	0+5+7+102+26+64	Trypsin	1440000	0.92	0.06	7	24146.2	11.62	HUMAN	SwissProt	P61313	P61313	60S ribosomal protein L15 OS=Homo sapiens GN=RPL15 PE=1 SV=2
	277	3	3	56.1	56.1|35.49|35.49	7	0+3+17+289+16+127+13+112	0+3+17+289+16+127+13+112|0+197+14+263+13+112|0+199+14+239+13+114	Trypsin	764000	0.89	0.53	5	63456.8	9.26	HUMAN	SwissProt	Q9NZI8	Q9NZI8|Q9Y6M1|O00425	Insulin-like growth factor 2 mRNA-binding protein 1 OS=Homo sapiens GN=IGF2BP1 PE=1 SV=1
	278	4	3	56.01	56.01	12	0+83+21+42+27+308+19+20	0+83+21+42+27+308+19+20	Trypsin	801000	0.41	0.12	4	56157.9	7.13	HUMAN	SwissProt	P55809	P55809	Succinyl-CoA:3-ketoacid-coenzyme A transferase 1, mitochondrial OS=Homo sapiens GN=OXCT1 PE=1 SV=1
	279	13	3	56	56	24	0+9+10+24+12+23+15+58	0+9+10+24+12+23+15+58	Trypsin	1200000	0.57	0.06	5	17222.4	10.53	HUMAN	SwissProt	P62277	P62277	40S ribosomal protein S13 OS=Homo sapiens GN=RPS13 PE=1 SV=2
	280	5	4	55.54	55.54	5	0+242+9+71+9+76+14+117+15+259	0+242+9+71+9+76+14+117+15+259	Trypsin	573000	0.59	0.15	5	89302.2	9.27	HUMAN	SwissProt	P46087	P46087	Putative ribosomal RNA methyltransferase NOP2 OS=Homo sapiens GN=NOP2 PE=1 SV=2
	281	5	3	55.53	55.53	7	0+399+21+295+37+6	0+399+21+295+37+6	Trypsin	635000	2.68	0.6	3	85863	4.92	HUMAN	SwissProt	Q12797	Q12797	Aspartyl/asparaginyl beta-hydroxylase OS=Homo sapiens GN=ASPH PE=1 SV=3
	282	5	3	55.35	55.35	24	0+63+15+6+9+28+8+3	0+63+15+6+9+28+8+3	Trypsin	842000	0.71	0.01	3	14515	6.82	HUMAN	SwissProt	P25398	P25398	40S ribosomal protein S12 OS=Homo sapiens GN=RPS12 PE=1 SV=3
	283	5	4	55.33	55.33	10	0+8+23+113+22+173+9+134+22+223	0+8+23+113+22+173+9+134+22+223	Trypsin	517000	1.01	0.14	4	80853.2	7.58	HUMAN	SwissProt	P43304	P43304	Glycerol-3-phosphate dehydrogenase, mitochondrial OS=Homo sapiens GN=GPD2 PE=1 SV=3
	284	5	4	54.9	54.9	8	0+150+16+39+15+27+12+183+16+269	0+150+16+39+15+27+12+183+16+269	Trypsin	594000	1.27	0.25	4	83550.6	6.47	HUMAN	SwissProt	Q02809	Q02809	Procollagen-lysine,2-oxoglutarate 5-dioxygenase 1 OS=Homo sapiens GN=PLOD1 PE=1 SV=2
	285	5	4	54.61	54.61|30.01	7	0+64+11+87+13+214+12+35+13+201	0+64+11+87+13+214+12+35+13+201|0+164+13+214+12+211	Trypsin	1300000	0.55	0.02	3	72371.8	8.82	HUMAN	SwissProt	Q92841	Q92841|P17844	Probable ATP-dependent RNA helicase DDX17 OS=Homo sapiens GN=DDX17 PE=1 SV=1
	286	7	3	54.49	54.49	11	0+91+34+161	0+91+34+161	Trypsin	1100000	1.76	0.24	4	32235.5	4.39	HUMAN	SwissProt	P43307	P43307	Translocon-associated protein subunit alpha OS=Homo sapiens GN=SSR1 PE=1 SV=3
	287	5	3	54.26	54.26	3	0+41+9+456+20+315+13+243	0+41+9+456+20+315+13+243	Trypsin	439000	0.99	0.77	3	123631	4.83	HUMAN	SwissProt	O00410	O00410	Importin-5 OS=Homo sapiens GN=IPO5 PE=1 SV=4
	288	4	4	54.05	54.05	13	0+175+8+50+22+135+43+110	0+175+8+50+22+135+43+110	Trypsin	726000	2.22	0.55	4	60846.2	9.18	HUMAN	SwissProt	Q16678	Q16678	Cytochrome P450 1B1 OS=Homo sapiens GN=CYP1B1 PE=1 SV=2
	289	7	3	53.88	53.88	8	0+132+11+145+12+46+19+144	0+132+11+145+12+46+19+144	Trypsin	621000	1.35	0.22	5	54177.6	7.95	HUMAN	SwissProt	P09622	P09622	Dihydrolipoyl dehydrogenase, mitochondrial OS=Homo sapiens GN=DLD PE=1 SV=2
	290	11	3	53.62	53.62	17	0+113+15+17+14+7+7+33	0+113+15+17+14+7+7+33	Trypsin	1210000	1.19	0.28	5	23566.9	6.66	HUMAN	SwissProt	P11233	P11233	Ras-related protein Ral-A OS=Homo sapiens GN=RALA PE=1 SV=1
	291	10	3	53.12	53.12	16	0+75+8+65+28+38	0+75+8+65+28+38	Trypsin	506000	0.86	0.06	4	22026.5	8.85	HUMAN	SwissProt	P30044	P30044	Peroxiredoxin-5, mitochondrial OS=Homo sapiens GN=PRDX5 PE=1 SV=3
	292	5	3	52.79	52.79	6	0+31+14+148+16+379+12+40	0+31+14+148+16+379+12+40	Trypsin	873000	1.49	0.27	3	70730.4	7.57	HUMAN	SwissProt	Q16822	Q16822	Phosphoenolpyruvate carboxykinase [GTP], mitochondrial OS=Homo sapiens GN=PCK2 PE=1 SV=3
	293	8	3	52.62	52.62	12	0+76+13+157+11+6+12+18	0+76+13+157+11+6+12+18	Trypsin	1240000	0.73	0.27	4	31324.6	10.25	HUMAN	SwissProt	P15880	P15880	40S ribosomal protein S2 OS=Homo sapiens GN=RPS2 PE=1 SV=2
	294	4	3	52.41	52.41	12	0+58+13+27+15+15+16+202	0+58+13+27+15+15+16+202	Trypsin	452000	0.42	0.28	3	38714.5	6.57	HUMAN	SwissProt	P04083	P04083	Annexin A1 OS=Homo sapiens GN=ANXA1 PE=1 SV=2
	295	7	3	52.27	52.27	5	0+232+14+205+14+171+11+17	0+232+14+205+14+171+11+17	Trypsin	1070000	0.79	0.05	4	72691.9	7.06	HUMAN	SwissProt	P31040	P31040	Succinate dehydrogenase [ubiquinone] flavoprotein subunit, mitochondrial OS=Homo sapiens GN=SDHA PE=1 SV=2
	296	6	3	52.05	52.05	14	0+81+12+122+30+78+16+69	0+81+12+122+30+78+16+69	Trypsin	342000	2.5	0.77	6	45808.1	6.75	HUMAN	SwissProt	Q6PIU2	Q6PIU2	Neutral cholesterol ester hydrolase 1 OS=Homo sapiens GN=NCEH1 PE=1 SV=3
	297	7	3	52.03	52.03	16	0+37+12+46+18+82+9+37	0+37+12+46+18+82+9+37	Trypsin	919000	1.91	0.29	4	26922.9	5.09	HUMAN	SwissProt	O00299	O00299	Chloride intracellular channel protein 1 OS=Homo sapiens GN=CLIC1 PE=1 SV=4
	298	7	3	52.03	52.03|37.18	15	0+36+24+28+17+136+12+86	0+36+24+28+17+136+12+86|0+88+17+136+12+93	Trypsin	492000	1.34	0.32	7	37839.8	5.47	HUMAN	SwissProt	O94905	O94905|O75477	Erlin-2 OS=Homo sapiens GN=ERLIN2 PE=1 SV=1
	299	7	3	51.24	51.24	19	0+27+8+12+9+24+13+64	0+27+8+12+9+24+13+64	Trypsin	1580000	1.08	0.37	4	17779.1	11.26	HUMAN	SwissProt	P83731	P83731	60S ribosomal protein L24 OS=Homo sapiens GN=RPL24 PE=1 SV=1
	300	5	4	51.04	51.04	7	0+90+17+216+16+64+14+109+16+254	0+90+17+216+16+64+14+109+16+254	Trypsin	203000	0.79	0.19	4	91707.5	5.32	HUMAN	SwissProt	Q96QK1	Q96QK1	Vacuolar protein sorting-associated protein 35 OS=Homo sapiens GN=VPS35 PE=1 SV=2
	301	5	3	50.97	50.97	5	0+10+13+9+14+122+15+553	0+10+13+9+14+122+15+553	Trypsin	738000	0.77	0.08	3	79686.8	8.96	HUMAN	SwissProt	P51659	P51659	Peroxisomal multifunctional enzyme type 2 OS=Homo sapiens GN=HSD17B4 PE=1 SV=3
	302	9	3	50.96	50.96|32.96|31.33	9	0+119+10+9+8+37+14+158	0+119+10+9+8+37+14+158|0+170+10+9+8+223|0+91+10+9+8+214	Trypsin	1330000	0.62	0.24	8	38434.4	7.61	HUMAN	SwissProt	Q14103	Q14103|O14979|Q99729	Heterogeneous nuclear ribonucleoprotein D0 OS=Homo sapiens GN=HNRNPD PE=1 SV=1
	303	4	3	50.89	50.89	18	0+80+14+52+15+42+12+12	0+80+14+52+15+42+12+12	Trypsin	424000	0.97	0.02	3	25565.5	9.15	HUMAN	SwissProt	Q9UIJ7	Q9UIJ7	GTP:AMP phosphotransferase mitochondrial OS=Homo sapiens GN=AK3 PE=1 SV=4
	304	4	3	50.86	50.86	19	0+47+13+59+18+74+12	0+47+13+59+18+74+12	Trypsin	948000	1.34	0.19	2	25127.8	5.61	HUMAN	SwissProt	Q99720	Q99720	Sigma non-opioid intracellular receptor 1 OS=Homo sapiens GN=SIGMAR1 PE=1 SV=1
	305	5	3	50.73	50.73	19	0+38+18+86+24+50	0+38+18+86+24+50	Trypsin	931000	0.91	0.74	4	24423.2	7.01	HUMAN	SwissProt	P62826	P62826	GTP-binding nuclear protein Ran OS=Homo sapiens GN=RAN PE=1 SV=3
	306	7	3	50.68	50.68	40	0+44+12+12+19+3+16+9	0+44+12+12+19+3+16+9	Trypsin	849000	0.93	0.05	4	12784.1	9.65	HUMAN	SwissProt	P62888	P62888	60S ribosomal protein L30 OS=Homo sapiens GN=RPL30 PE=1 SV=2
	307	3	3	50.5	50.5	14	0+32+18+12+8+185+16+29	0+32+18+12+8+185+16+29	Trypsin	401000	0.53	0.01	3	32964.1	9.28	HUMAN	SwissProt	Q8NBQ5	Q8NBQ5	Estradiol 17-beta-dehydrogenase 11 OS=Homo sapiens GN=HSD17B11 PE=1 SV=2
	308	5	3	50.27	50.27	8	0+104+11+13+18+254+9+36	0+104+11+13+18+254+9+36	Trypsin	1000000	1.15	0.11	3	52623.7	5.46	HUMAN	SwissProt	Q96CS3	Q96CS3	FAS-associated factor 2 OS=Homo sapiens GN=FAF2 PE=1 SV=2
	309	4	3	50.21	50.21	7	0+341+13+6+13+22+11+73	0+341+13+6+13+22+11+73	Trypsin	489000	1.77	0.28	3	54022.6	8.51	HUMAN	SwissProt	Q9BTU6	Q9BTU6	Phosphatidylinositol 4-kinase type 2-alpha OS=Homo sapiens GN=PI4K2A PE=1 SV=1
	310	5	3	50.07	50.07	24	0+57+11+6+12+35+8	0+57+11+6+12+35+8	Trypsin	975000	1.32	0.15	2	13695.8	9.07	HUMAN	SwissProt	P10606	P10606	Cytochrome c oxidase subunit 5B, mitochondrial OS=Homo sapiens GN=COX5B PE=1 SV=2
	311	4	3	50.05	50.05	8	0+127+14+55+10+53+10+121	0+127+14+55+10+53+10+121	Trypsin	1590000	0.53	0.02	2	43062.4	5.19	HUMAN	SwissProt	Q12905	Q12905	Interleukin enhancer-binding factor 2 OS=Homo sapiens GN=ILF2 PE=1 SV=2
	312	7	3	50.02	50.02	6	0+232+11+164+9+3+9+24	0+232+11+164+9+3+9+24	Trypsin	499000	1.21	0.35	3	50831	5.61	HUMAN	SwissProt	Q9HB40	Q9HB40	Retinoid-inducible serine carboxypeptidase OS=Homo sapiens GN=SCPEP1 PE=1 SV=1
	313	4	3	50	50	5	0+156+10+74+9+31+16+368	0+156+10+74+9+31+16+368	Trypsin	473000	1.02	0.25	3	74139.8	6.57	HUMAN	SwissProt	P02545	P02545	Lamin-A/C OS=Homo sapiens GN=LMNA PE=1 SV=1
	314	4	3	49.9	49.9|30.64|14.2	8	0+9+13+11+8+8+14+328	0+9+13+11+8+8+14+328|0+33+8+8+14+329|0+49+14+1004	Trypsin	1310000	0.76	0.12	3	42332	10.06	HUMAN	SwissProt	P38159	P38159|O75526|Q8N7X1	Heterogeneous nuclear ribonucleoprotein G OS=Homo sapiens GN=RBMX PE=1 SV=3
	315	6	3	49.9	49.9	6	0+42+18+111+13+60+8+371	0+42+18+111+13+60+8+371	Trypsin	894000	0.57	0.14	4	69603	8.68	HUMAN	SwissProt	O60506	O60506	Heterogeneous nuclear ribonucleoprotein Q OS=Homo sapiens GN=SYNCRIP PE=1 SV=2
	316	5	3	49.86	49.86	16	0+59+36+137+9+40	0+59+36+137+9+40	Trypsin	824000	0.72	0.22	3	31122	4.9	HUMAN	SwissProt	P29692	P29692	Elongation factor 1-delta OS=Homo sapiens GN=EEF1D PE=1 SV=5
	317	4	3	49.6	49.6|12.27	11	0+109+12+1+13+72+11+103	0+109+12+1+13+72+11+103|0+219+11+103	Trypsin	700000	0.8	0.22	3	33784.4	10.18	HUMAN	SwissProt	P22087	P22087|A6NHQ2	rRNA 2'-O-methyltransferase fibrillarin OS=Homo sapiens GN=FBL PE=1 SV=2
	318	5	4	49.48	49.48|32.83|23.89	14	0+37+11+43+10+39+9+19+10+106	0+37+11+43+10+39+9+19+10+106|0+13+14+52+9+135|0+91+10+39+9+135	Trypsin	835000	0.35	0.26	5	32708.7	4.69	HUMAN	SwissProt	P09493	P09493|A6NL28|P06753	Tropomyosin alpha-1 chain OS=Homo sapiens GN=TPM1 PE=1 SV=2
	319	9	3	49.22	49.22	6	0+56+10+38+11+318+16+83	0+56+10+38+11+318+16+83	Trypsin	912000	1.24	0.48	4	57825.5	8.31	HUMAN	SwissProt	P05362	P05362	Intercellular adhesion molecule 1 OS=Homo sapiens GN=ICAM1 PE=1 SV=2
	320	4	3	48.98	48.98	11	0+53+16+177+25+39+13+138	0+53+16+177+25+39+13+138	Trypsin	504000	0.76	0.07	3	53879.6	5.14	HUMAN	SwissProt	Q02818	Q02818	Nucleobindin-1 OS=Homo sapiens GN=NUCB1 PE=1 SV=4
	321	5	3	48.72	48.72	7	0+62+12+207+15+111+14+127	0+62+12+207+15+111+14+127	Trypsin	1670000	1.12	0.62	3	59620.9	5.42	HUMAN	SwissProt	P50990	P50990	T-complex protein 1 subunit theta OS=Homo sapiens GN=CCT8 PE=1 SV=4
	322	4	3	48.59	48.59	6	0+144+16+473+15+53+16+63	0+144+16+473+15+53+16+63	Trypsin	557000	1.94	0.66	4	85425.9	7.36	HUMAN	SwissProt	Q99798	Q99798	Aconitate hydratase, mitochondrial OS=Homo sapiens GN=ACO2 PE=1 SV=2
	323	4	3	48.57	48.57	19	0+24+17+26+17+13+9+118	0+24+17+26+17+13+9+118	Trypsin	403000	0.82	0.31	3	25035.1	6	HUMAN	SwissProt	P30041	P30041	Peroxiredoxin-6 OS=Homo sapiens GN=PRDX6 PE=1 SV=3
	324	3	3	48.57	48.57	7	0+251+11+72+19+279+21+46	0+251+11+72+19+279+21+46	Trypsin	329000	0.82	0.07	3	79580.2	7.38	HUMAN	SwissProt	Q9UKM7	Q9UKM7	Endoplasmic reticulum mannosyl-oligosaccharide 1,2-alpha-mannosidase OS=Homo sapiens GN=MAN1B1 PE=1 SV=2
	325	3	3	48.56	48.56	12	0+14+24+7+26+326	0+14+24+7+26+326	Trypsin	1070000	1.89	0.5	3	41924.4	8.32	HUMAN	SwissProt	P42765	P42765	3-ketoacyl-CoA thiolase, mitochondrial OS=Homo sapiens GN=ACAA2 PE=1 SV=2
	326	6	3	48.43	48.43	22	0+43+9+14+10+9+9+31	0+43+9+14+10+9+9+31	Trypsin	2570000	0.56	0.17	3	13742.2	10.12	HUMAN	SwissProt	P62851	P62851	40S ribosomal protein S25 OS=Homo sapiens GN=RPS25 PE=1 SV=1
	327	3	3	48.17	48.17	11	0+140+13+29+11+4+17+139	0+140+13+29+11+4+17+139	Trypsin	812000	0.52	0.16	3	41401.6	9.93	HUMAN	SwissProt	Q8TDN6	Q8TDN6	Ribosome biogenesis protein BRX1 homolog OS=Homo sapiens GN=BRIX1 PE=1 SV=2
	328	5	3	48	48	16	0+99+12+59+16+18+24+97	0+99+12+59+16+18+24+97	Trypsin	1310000	4.97	5.77	4	35390.1	9.15	HUMAN	SwissProt	P08574	P08574	Cytochrome c1, heme protein, mitochondrial OS=Homo sapiens GN=CYC1 PE=1 SV=2
	329	5	3	47.78	47.78	14	0+28+14+27+18+66+20+191	0+28+14+27+18+66+20+191	Trypsin	1120000	0.92	0.15	4	39420.2	8.3	HUMAN	SwissProt	P04075	P04075	Fructose-bisphosphate aldolase A OS=Homo sapiens GN=ALDOA PE=1 SV=2
	330	4	3	47.74	47.74|13.38	12	0+17+12+21+11+12+16+217	0+17+12+21+11+12+16+217|0+17+12+264	Trypsin	2530000	0.53	0.15	3	33670.2	4.95	HUMAN	SwissProt	P07910	P07910|O60812	Heterogeneous nuclear ribonucleoproteins C1/C2 OS=Homo sapiens GN=HNRNPC PE=1 SV=4
	331	3	3	47.69	47.69	7	0+14+15+121+15+107+11+258	0+14+15+121+15+107+11+258	Trypsin	1040000	0.76	0.35	3	61175.5	6.33	HUMAN	SwissProt	Q9H223	Q9H223	EH domain-containing protein 4 OS=Homo sapiens GN=EHD4 PE=1 SV=1
	332	9	3	47.64	47.64	22	0+65+22+7+11+43	0+65+22+7+11+43	Trypsin	1440000	0.85	0.17	5	16561.5	11.01	HUMAN	SwissProt	P46776	P46776	60S ribosomal protein L27a OS=Homo sapiens GN=RPL27A PE=1 SV=2
	333	5	3	47.55	47.55	12	0+105+10+76+11+5+10+22	0+105+10+76+11+5+10+22	Trypsin	971000	5.69	7.22	3	27131	5.68	HUMAN	SwissProt	Q9NR28	Q9NR28	Diablo homolog, mitochondrial OS=Homo sapiens GN=DIABLO PE=1 SV=1
	334	5	4	47.48	47.48	8	0+306+9+10+9+100+24+298+27+39	0+306+9+10+9+100+24+298+27+39	Trypsin	305000	0.66	0.27	5	91352	6.36	HUMAN	SwissProt	O43747	O43747	AP-1 complex subunit gamma-1 OS=Homo sapiens GN=AP1G1 PE=1 SV=5
	335	11	3	47.42	47.42	22	0+72+13+101+16+2+25+10	0+72+13+101+16+2+25+10	Trypsin	719000	1.13	0.25	4	26477.9	7.67	HUMAN	SwissProt	P54819	P54819	Adenylate kinase 2, mitochondrial OS=Homo sapiens GN=AK2 PE=1 SV=2
	336	9	3	47.3	47.3	7	0+208+16+107+8+105+13+19	0+208+16+107+8+105+13+19	Trypsin	1530000	2.15	0.09	5	54164.1	5.39	HUMAN	SwissProt	Q9H3G5	Q9H3G5	Probable serine carboxypeptidase CPVL OS=Homo sapiens GN=CPVL PE=1 SV=2
	337	7	3	47.01	47.01	13	0+21+10+92+6+16+13+53	0+21+10+92+6+16+13+53	Trypsin	2440000	1.48	1.02	3	24261.6	11.65	HUMAN	SwissProt	P26373	P26373	60S ribosomal protein L13 OS=Homo sapiens GN=RPL13 PE=1 SV=4
	338	6	3	46.95	46.95	19	0+25+9+32+9+19+12+46	0+25+9+32+9+19+12+46	Trypsin	625000	0.72	0.08	3	17718.8	10.99	HUMAN	SwissProt	P62269	P62269	40S ribosomal protein S18 OS=Homo sapiens GN=RPS18 PE=1 SV=3
	339	4	3	46.49	46.49|18.88|18.88	7	0+263+9+89+12+172+25+57	0+263+9+89+12+172+25+57|0+266+9+355|0+265+9+355	Trypsin	520000	0.12	0.17	3	70289.7	5.2	HUMAN	SwissProt	P13796	P13796|P13797|Q14651	Plastin-2 OS=Homo sapiens GN=LCP1 PE=1 SV=5
	340	3	3	46.39	46.39	6	0+72+11+118+13+413+23+80	0+72+11+118+13+413+23+80	Trypsin	1390000	0.66	0.22	3	77516.1	8.85	HUMAN	SwissProt	P52272	P52272	Heterogeneous nuclear ribonucleoprotein M OS=Homo sapiens GN=HNRNPM PE=1 SV=3
	341	9	3	46.26	46.26	15	0+11+24+18+10+152	0+11+24+18+10+152	Trypsin	1930000	0.8	0.25	5	23432	10.94	HUMAN	SwissProt	P50914	P50914	60S ribosomal protein L14 OS=Homo sapiens GN=RPL14 PE=1 SV=4
	342	4	3	45.99	45.99	7	0+161+16+410+13+215+34+45	0+161+16+410+13+215+34+45	Trypsin	659000	0.61	0.05	4	95338.9	8.85	HUMAN	SwissProt	Q12906	Q12906	Interleukin enhancer-binding factor 3 OS=Homo sapiens GN=ILF3 PE=1 SV=3
	343	7	3	45.89	45.89	3	0+91+13+986+14+53+14+21	0+91+13+986+14+53+14+21	Trypsin	1140000	1.9	0.89	3	129932	4.43	HUMAN	SwissProt	Q9NQC3	Q9NQC3	Reticulon-4 OS=Homo sapiens GN=RTN4 PE=1 SV=2
	344	5	3	45.68	45.68	16	0+43+9+24+7+15+13+65	0+43+9+24+7+15+13+65	Trypsin	2540000	0.85	0.11	3	20762.5	10.72	HUMAN	SwissProt	Q02543	Q02543	60S ribosomal protein L18a OS=Homo sapiens GN=RPL18A PE=1 SV=2
	345	13	2	45.57	45.57	4	0+330+18+13	0+330+18+13	Trypsin	1080000	0.88	0.04	7	37893.3	6.79	HUMAN	SwissProt	O96008	O96008	Mitochondrial import receptor subunit TOM40 homolog OS=Homo sapiens GN=TOMM40 PE=1 SV=1
	346	9	3	45.49	45.49	10	0+57+12+4+8+124+7+35	0+57+12+4+8+124+7+35	Trypsin	1030000	1.09	0.02	3	27978.3	9.76	HUMAN	SwissProt	P57088	P57088	Transmembrane protein 33 OS=Homo sapiens GN=TMEM33 PE=1 SV=2
	347	9	3	45.45	45.45	24	0+28+11+41+7+5+8+5	0+28+11+41+7+5+8+5	Trypsin	2050000	0.67	0.34	4	11748.8	9.59	HUMAN	SwissProt	P99999	P99999	Cytochrome c OS=Homo sapiens GN=CYCS PE=1 SV=2
	348	3	2	45.43	45.43	3	0+671+23+304+15+133	0+671+23+304+15+133	Trypsin	637000	0.41	0.37	2	127594	7.42	HUMAN	SwissProt	Q9H6R4	Q9H6R4	Nucleolar protein 6 OS=Homo sapiens GN=NOL6 PE=1 SV=2
	349	4	3	45.39	45.39	10	0+106+17+133+24+12+14+237	0+106+17+133+24+12+14+237	Trypsin	1100000	0.67	0.06	3	59367	7.55	HUMAN	SwissProt	Q99832	Q99832	T-complex protein 1 subunit eta OS=Homo sapiens GN=CCT7 PE=1 SV=2
	350	3	3	45.33	45.33	4	0+394+11+184+13+270+16+84	0+394+11+184+13+270+16+84	Trypsin	569000	0.41	0.28	3	109436	4.85	HUMAN	SwissProt	Q15029	Q15029	116 kDa U5 small nuclear ribonucleoprotein component OS=Homo sapiens GN=EFTUD2 PE=1 SV=1
	351	8	3	45.31	45.31	8	0+330+12+76+18+44+25+143	0+330+12+76+18+44+25+143	Trypsin	403000	0.56	0.09	4	73584.8	9.65	HUMAN	SwissProt	Q15397	Q15397	Pumilio domain-containing protein KIAA0020 OS=Homo sapiens GN=KIAA0020 PE=1 SV=3
	352	3	3	45.25	45.25	4	0+177+13+130+11+53+10+316	0+177+13+130+11+53+10+316	Trypsin	732000	0.43	0.2	3	73146.8	6.84	HUMAN	SwissProt	Q92945	Q92945	Far upstream element-binding protein 2 OS=Homo sapiens GN=KHSRP PE=1 SV=3
	353	3	3	45.01	45.01	16	0+10+11+37+11+10+13+114	0+10+11+37+11+10+13+114	Trypsin	1190000	0.27	0.14	3	22977.2	5.11	HUMAN	SwissProt	Q9NP72	Q9NP72	Ras-related protein Rab-18 OS=Homo sapiens GN=RAB18 PE=1 SV=1
	354	3	3	44.93	44.93	11	0+144+23+31+13+3+14+201	0+144+23+31+13+3+14+201	Trypsin	856000	0.47	0.07	3	47151.6	9.23	HUMAN	SwissProt	Q8NBX0	Q8NBX0	Probable saccharopine dehydrogenase OS=Homo sapiens GN=SCCPDH PE=1 SV=1
	355	6	3	44.64	44.64	8	0+61+11+23+16+237+13+113	0+61+11+23+16+237+13+113	Trypsin	1030000	1.65	0.44	3	51294.8	9.44	HUMAN	SwissProt	P55084	P55084	Trifunctional enzyme subunit beta, mitochondrial OS=Homo sapiens GN=HADHB PE=1 SV=3
	356	6	3	44.48	44.48	3	0+313+11+422+14+118+11+46	0+313+11+422+14+118+11+46	Trypsin	357000	0.59	0.22	5	101560	6.89	HUMAN	SwissProt	P11586	P11586	C-1-tetrahydrofolate synthase, cytoplasmic OS=Homo sapiens GN=MTHFD1 PE=1 SV=3
	357	3	2	44.11	44.11|28.84	6	0+93+15+80+20+303	0+93+15+80+20+303|0+182+20+311	Trypsin	1010000	20.53	19.48	2	56501	5.57	HUMAN	SwissProt	P21281	P21281|P15313	V-type proton ATPase subunit B, brain isoform OS=Homo sapiens GN=ATP6V1B2 PE=1 SV=3
	358	3	3	43.97	43.97|32.12|21.36|21.36|11.85	6	0+30+11+72+16+227+14+266	0+30+11+72+16+227+14+266|0+30+11+315+14+261|0+30+11+573|0+21+11+168|0+113+16+515	Trypsin	821000	0.28	0.13	3	70671.3	9.51	HUMAN	SwissProt	P11940	P11940|Q9H361|Q4VXU2|Q5JQF8|Q13310	Polyadenylate-binding protein 1 OS=Homo sapiens GN=PABPC1 PE=1 SV=2
	359	9	3	43.97	43.97	9	0+125+12+12+28+115+13+247	0+125+12+12+28+115+13+247	Trypsin	1020000	1.15	0.52	5	62082.5	8.6	HUMAN	SwissProt	P15586	P15586	N-acetylglucosamine-6-sulfatase OS=Homo sapiens GN=GNS PE=1 SV=3
	360	4	3	43.93	43.93	9	0+291+31+34+19+139	0+291+31+34+19+139	Trypsin	881000	13.78	15.37	4	55805.3	6.44	HUMAN	SwissProt	P12268	P12268	Inosine-5'-monophosphate dehydrogenase 2 OS=Homo sapiens GN=IMPDH2 PE=1 SV=2
	361	8	2	43.77	43.77	3	0+78+12+591+13+48	0+78+12+591+13+48	Trypsin	2300000	0.78	0.79	5	81554	5.13	HUMAN	SwissProt	P16070	P16070	CD44 antigen OS=Homo sapiens GN=CD44 PE=1 SV=2
	362	5	2	43.58	43.58	8	0+27+23+133+13+225	0+27+23+133+13+225	Trypsin	739000	1.39	0.21	3	47578.9	9.17	HUMAN	SwissProt	P09543	P09543	2',3'-cyclic-nucleotide 3'-phosphodiesterase OS=Homo sapiens GN=CNP PE=1 SV=2
	363	6	3	43.57	43.57	7	0+428+39+16+16+228	0+428+39+16+16+228	Trypsin	690000	1.17	0.63	3	79468	5.89	HUMAN	SwissProt	P28331	P28331	NADH-ubiquinone oxidoreductase 75 kDa subunit, mitochondrial OS=Homo sapiens GN=NDUFS1 PE=1 SV=3
	364	4	2	43.5	43.5	7	0+155+17+160+12+50	0+155+17+160+12+50	Trypsin	634000	0.7	0.06	3	43787.1	6.13	HUMAN	SwissProt	Q9UQ80	Q9UQ80	Proliferation-associated protein 2G4 OS=Homo sapiens GN=PA2G4 PE=1 SV=3
	365	6	3	43.06	43.06	5	0+52+23+290+21+354	0+52+23+290+21+354	Trypsin	323000	0.71	0.06	4	82432.6	6.81	HUMAN	SwissProt	Q92499	Q92499	ATP-dependent RNA helicase DDX1 OS=Homo sapiens GN=DDX1 PE=1 SV=2
	366	8	3	42.94	42.94	4	0+662+26+37+9+76+13+202	0+662+26+37+9+76+13+202	Trypsin	280000	0.7	0.13	5	115704	8.5	HUMAN	SwissProt	Q9H0A0	Q9H0A0	N-acetyltransferase 10 OS=Homo sapiens GN=NAT10 PE=1 SV=1
	367	4	3	42.72	42.72	2	0+60+8+670+15+253+9+115	0+60+8+670+15+253+9+115	Trypsin	355000	1.05	0.3	3	126633	6.39	HUMAN	SwissProt	P23229	P23229	Integrin alpha-6 OS=Homo sapiens GN=ITGA6 PE=1 SV=4
	368	7	3	42.36	42.36	9	0+51+10+235+15+172+21+6	0+51+10+235+15+172+21+6	Trypsin	798000	1.44	0.7	4	54637.3	8.85	HUMAN	SwissProt	P07954	P07954	Fumarate hydratase, mitochondrial OS=Homo sapiens GN=FH PE=1 SV=3
	369	3	3	41.88	41.88	1	0+208+19+3219+16+488+13+721	0+208+19+3219+16+488+13+721	Trypsin	356000	1.63	0.46	3	531793	5.74	HUMAN	SwissProt	Q15149	Q15149	Plectin-1 OS=Homo sapiens GN=PLEC1 PE=1 SV=3
	370	8	2	41.85	41.85	25	0+15+20+16+15+74	0+15+20+16+15+74	Trypsin	620000	0.95	0.15	5	14865.5	10.5	HUMAN	SwissProt	P62829	P62829	60S ribosomal protein L23 OS=Homo sapiens GN=RPL23 PE=1 SV=1
	371	3	3	41.76	41.76	14	0+47+12+21+10+77+11+47	0+47+12+21+10+77+11+47	Trypsin	482000	1.13	0.23	2	24347.7	8.11	HUMAN	SwissProt	Q9UL25	Q9UL25	Ras-related protein Rab-21 OS=Homo sapiens GN=RAB21 PE=1 SV=3
	372	5	3	41.69	41.69|41.69	18	0+7+22+122+14+36+11+44	0+7+22+122+14+36+11+44|0+5+22+116+14+36+11+44	Trypsin	477000	0.78	0.09	3	28530	9.07	HUMAN	SwissProt	Q8TAA3	Q8TAA3|O14818	Proteasome subunit alpha type-7-like OS=Homo sapiens GN=PSMA8 PE=1 SV=3
	373	10	3	41.35	41.35	9	0+49+29+152+13+184	0+49+29+152+13+184	Trypsin	1030000	0.97	0.06	6	45199.8	8.98	HUMAN	SwissProt	P24752	P24752	Acetyl-CoA acetyltransferase, mitochondrial OS=Homo sapiens GN=ACAT1 PE=1 SV=1
	374	8	2	41.29	41.29	19	0+8+11+68+12+20	0+8+11+68+12+20	Trypsin	1420000	0.76	0.01	2	13372.8	9.95	HUMAN	SwissProt	P60866	P60866	40S ribosomal protein S20 OS=Homo sapiens GN=RPS20 PE=1 SV=1
	375	11	2	41.08	41.08	26	0+9+11+46+20+33	0+9+11+46+20+33	Trypsin	325000	0.66	0.02	6	13281.6	11.57	HUMAN	SwissProt	P62314	P62314	Small nuclear ribonucleoprotein Sm D1 OS=Homo sapiens GN=SNRPD1 PE=1 SV=1
	376	10	2	41.01	41.01	51	0+33+59+22	0+33+59+22	Trypsin	1730000	0.98	0.02	5	11514	4.26	HUMAN	SwissProt	P05386	P05386	60S acidic ribosomal protein P1 OS=Homo sapiens GN=RPLP1 PE=1 SV=1
	377	6	2	40.77	40.77	5	0+298+17+61+23+308	0+298+17+61+23+308	Trypsin	757000	0.44	0.1	2	76149.8	9.45	HUMAN	SwissProt	P23246	P23246	Splicing factor, proline- and glutamine-rich OS=Homo sapiens GN=SFPQ PE=1 SV=2
	378	25	2	40.77	40.77	32	0+11+16+36+9+4	0+11+16+36+9+4	Trypsin	1740000	0.75	0.17	11	8564.9	6.56	HUMAN	SwissProt	P62988	P62988	Ubiquitin OS=Homo sapiens GN=RPS27A PE=1 SV=1
	379	7	2	40.72	40.72	20	0+49+12+7+15+50	0+49+12+7+15+50	Trypsin	647000	0.65	0.05	3	15423.3	10.79	HUMAN	SwissProt	P62847	P62847	40S ribosomal protein S24 OS=Homo sapiens GN=RPS24 PE=1 SV=1
	380	4	3	40.67	40.67	10	0+63+15+35+8+97	0+63+15+35+8+97	Trypsin	529000	1.15	0.09	3	25650.6	9.98	HUMAN	SwissProt	P82930	P82930	28S ribosomal protein S34, mitochondrial OS=Homo sapiens GN=MRPS34 PE=1 SV=2
	381	4	3	40.57	40.57	7	0+335+19+57+18+87+8+84	0+335+19+57+18+87+8+84	Trypsin	1180000	1.79	0.21	3	67455.2	6.75	HUMAN	SwissProt	O94826	O94826	Mitochondrial import receptor subunit TOM70 OS=Homo sapiens GN=TOMM70A PE=1 SV=1
	382	5	2	40.34	40.34	13	0+115+8+16+13+4	0+115+8+16+13+4	Trypsin	1590000	1.04	0.13	3	17695.1	10.44	HUMAN	SwissProt	P62750	P62750	60S ribosomal protein L23a OS=Homo sapiens GN=RPL23A PE=1 SV=1
	383	8	2	40.12	40.12	17	0+105+11+4+19+34	0+105+11+4+19+34	Trypsin	1310000	1.25	0.04	3	18998.7	5.76	HUMAN	SwissProt	P51571	P51571	Translocon-associated protein subunit delta OS=Homo sapiens GN=SSR4 PE=1 SV=1
	384	3	2	40.03	40.03	6	0+44+12+53+25+407	0+44+12+53+25+407	Trypsin	650000	0.93	0.15	2	60542.3	5.42	HUMAN	SwissProt	Q6DD88	Q6DD88	Atlastin-3 OS=Homo sapiens GN=ATL3 PE=1 SV=1
	385	4	2	40.01	40.01	12	0+71+14+138+25+55	0+71+14+138+25+55	Trypsin	1180000	0.63	0.04	2	35061.5	8.74	HUMAN	SwissProt	P05026	P05026	Sodium/potassium-transporting ATPase subunit beta-1 OS=Homo sapiens GN=ATP1B1 PE=1 SV=1
	386	3	2	39.76	39.76	2	0+592+15+311+16+167	0+592+15+311+16+167	Trypsin	362000	0.78	0	1	120840	6.95	HUMAN	SwissProt	P53396	P53396	ATP-citrate synthase OS=Homo sapiens GN=ACLY PE=1 SV=3
	387	3	2	39.64	39.64	2	0+694+14+51+11+279	0+694+14+51+11+279	Trypsin	1210000	1.15	0.13	2	114537	5.5	HUMAN	SwissProt	P08648	P08648	Integrin alpha-5 OS=Homo sapiens GN=ITGA5 PE=1 SV=2
	388	10	3	39.62	39.62|26.37	13	0+53+6+44+11+34+11+44	0+53+6+44+11+34+11+44|0+17+11+34+11+29	Trypsin	1270000	1.11	0.32	4	23577.4	10.94	HUMAN	SwissProt	P40429	P40429|Q6NVV1	60S ribosomal protein L13a OS=Homo sapiens GN=RPL13A PE=1 SV=2
	389	4	3	39.61	39.61	8	0+45+15+76+11+170+9+64	0+45+15+76+11+170+9+64	Trypsin	1130000	0.78	0.08	3	43476.3	5.51	HUMAN	SwissProt	Q6NZI2	Q6NZI2	Polymerase I and transcript release factor OS=Homo sapiens GN=PTRF PE=1 SV=1
	390	3	3	39.47	39.47	4	0+467+19+65+13+301+13+136	0+467+19+65+13+301+13+136	Trypsin	911000	0.67	0.03	3	113084	8.99	HUMAN	SwissProt	P09874	P09874	Poly [ADP-ribose] polymerase 1 OS=Homo sapiens GN=PARP1 PE=1 SV=4
	391	4	3	39.47	39.47	15	0+144+35+49	0+144+35+49	Trypsin	602000	1.25	0.13	4	25416.2	6.8	HUMAN	SwissProt	P21926	P21926	CD9 antigen OS=Homo sapiens GN=CD9 PE=1 SV=4
	392	6	2	39.25	39.25	12	0+75+14+113+14+6	0+75+14+113+14+6	Trypsin	612000	1.83	0.17	3	24722.2	8.34	HUMAN	SwissProt	P04179	P04179	Superoxide dismutase [Mn], mitochondrial OS=Homo sapiens GN=SOD2 PE=1 SV=2
	393	7	2	39.2	39.2	13	0+146+13+8+15+22	0+146+13+8+15+22	Trypsin	761000	0.73	0.12	4	22876.5	9.73	HUMAN	SwissProt	P46782	P46782	40S ribosomal protein S5 OS=Homo sapiens GN=RPS5 PE=1 SV=4
	394	4	2	39.05	39.05	4	0+310+9+98+27+305	0+310+9+98+27+305	Trypsin	404000	0.66	0.14	2	84905.9	5.46	HUMAN	SwissProt	Q9Y3T9	Q9Y3T9	Nucleolar complex protein 2 homolog OS=Homo sapiens GN=NOC2L PE=1 SV=3
	395	4	3	38.99	38.99	8	0+167+18+16+16+162+10+104	0+167+18+16+16+162+10+104	Trypsin	563000	1.88	1.6	3	54530.3	6.84	HUMAN	SwissProt	Q16658	Q16658	Fascin OS=Homo sapiens GN=FSCN1 PE=1 SV=3
	396	5	3	38.76	38.76	7	0+11+13+54+12+105+13+307	0+11+13+54+12+105+13+307	Trypsin	737000	0.99	0.11	3	59357.1	9.25	HUMAN	SwissProt	Q8WVX9	Q8WVX9	Fatty acyl-CoA reductase 1 OS=Homo sapiens GN=FAR1 PE=1 SV=1
	397	3	3	38.7	38.7	4	0+413+16+300+16+180+10+43	0+413+16+300+16+180+10+43	Trypsin	311000	0.59	0.52	3	105790	8.32	HUMAN	SwissProt	Q6UB35	Q6UB35	Monofunctional C1-tetrahydrofolate synthase, mitochondrial OS=Homo sapiens GN=MTHFD1L PE=1 SV=1
	398	4	2	38.7	38.7	30	0+34+28+46+10+6	0+34+28+46+10+6	Trypsin	775000	1.82	0.3	2	13622.8	6.72	HUMAN	SwissProt	Q9UHA4	Q9UHA4	Mitogen-activated protein kinase scaffold protein 1 OS=Homo sapiens GN=MAPKSP1 PE=1 SV=1
	399	5	3	38.66	38.66|38.66	12	0+34+10+14+15+120	0+34+10+14+15+120|0+34+10+14+15+91	Trypsin	2530000	0.72	0.38	4	21472.2	10.7	HUMAN	SwissProt	Q6DN03	Q6DN03|Q6DRA6	Putative histone H2B type 2-C OS=Homo sapiens GN=HIST2H2BC PE=5 SV=3
	400	3	2	38.36	38.36	13	0+173+34+37	0+173+34+37	Trypsin	771000	1.65	0.65	2	26720.3	9.28	HUMAN	SwissProt	Q92979	Q92979	Probable ribosome biogenesis protein NEP1 OS=Homo sapiens GN=EMG1 PE=1 SV=4
	401	4	2	38.31	38.31	5	0+222+15+45+11+159	0+222+15+45+11+159	Trypsin	925000	0.87	0.04	2	51356	8.51	HUMAN	SwissProt	O43615	O43615	Mitochondrial import inner membrane translocase subunit TIM44 OS=Homo sapiens GN=TIMM44 PE=1 SV=2
	402	5	2	38.2	38.2	10	0+7+15+154+9+40	0+7+15+154+9+40	Trypsin	896000	0.62	0.03	2	24763.9	4.5	HUMAN	SwissProt	P24534	P24534	Elongation factor 1-beta OS=Homo sapiens GN=EEF1B2 PE=1 SV=3
	403	11	2	38.14	38.14	12	0+38+14+117+9	0+38+14+117+9	Trypsin	1470000	0.93	0.01	4	20252.5	9.64	HUMAN	SwissProt	P62913	P62913	60S ribosomal protein L11 OS=Homo sapiens GN=RPL11 PE=1 SV=2
	404	4	2	38.03	38.03	5	0+416+25+43+12+163	0+416+25+43+12+163	Trypsin	733000	1.17	0.14	2	75476.4	9.41	HUMAN	SwissProt	P28288	P28288	ATP-binding cassette sub-family D member 3 OS=Homo sapiens GN=ABCD3 PE=1 SV=1
	405	5	2	37.9	37.9	25	0+22+24+48	0+22+24+48	Trypsin	532000	1.13	0.49	2	10917.9	9.7	HUMAN	SwissProt	P56134	P56134	ATP synthase subunit f, mitochondrial OS=Homo sapiens GN=ATP5J2 PE=1 SV=3
	406	3	2	37.79	37.79	26	0+43+15+49+18	0+43+15+49+18	Trypsin	501000	1.46	0	1	13507.6	5.3	HUMAN	SwissProt	Q9Y2Q5	Q9Y2Q5	Mitogen-activated protein-binding protein-interacting protein OS=Homo sapiens GN=ROBLD3 PE=1 SV=1
	407	2	2	37.77	37.77	6	0+132+11+148+20+163	0+132+11+148+20+163	Trypsin	791000	0.49	0	1	53249.4	6.65	HUMAN	SwissProt	Q9ULV4	Q9ULV4	Coronin-1C OS=Homo sapiens GN=CORO1C PE=1 SV=1
	408	4	2	37.76	37.76	12	0+133+26+56	0+133+26+56	Trypsin	571000	1.1	0.06	2	24740.7	8.67	HUMAN	SwissProt	O75396	O75396	Vesicle-trafficking protein SEC22b OS=Homo sapiens GN=SEC22B PE=1 SV=3
	409	4	2	37.69	37.69	12	0+166+22+52+11+9	0+166+22+52+11+9	Trypsin	749000	1.19	0.3	2	29634.4	9.57	HUMAN	SwissProt	O60762	O60762	Dolichol-phosphate mannosyltransferase OS=Homo sapiens GN=DPM1 PE=1 SV=1
	410	4	2	37.67	37.67	6	0+192+21+64+14+212	0+192+21+64+14+212	Trypsin	375000	0.62	0.07	3	56806.1	8.72	HUMAN	SwissProt	Q16850	Q16850	Lanosterol 14-alpha demethylase OS=Homo sapiens GN=CYP51A1 PE=1 SV=3
	411	3	2	37.66	37.66	27	0+35+12+16+10+8	0+35+12+16+10+8	Trypsin	687000	1.02	0.14	2	9369.9	9.41	HUMAN	SwissProt	O00483	O00483	NADH dehydrogenase [ubiquinone] 1 alpha subcomplex subunit 4 OS=Homo sapiens GN=NDUFA4 PE=1 SV=1
	412	5	2	37.57	37.57	2	0+364+11+1+12+512	0+364+11+1+12+512	Trypsin	681000	3.1	3.18	3	101116	5.82	HUMAN	SwissProt	P56192	P56192	Methionyl-tRNA synthetase, cytoplasmic OS=Homo sapiens GN=MARS PE=1 SV=2
	413	3	2	37.57	37.57	4	0+228+12+245+14+83	0+228+12+245+14+83	Trypsin	961000	1.91	0.35	3	64245.3	5.36	HUMAN	SwissProt	Q96AY3	Q96AY3	Peptidyl-prolyl cis-trans isomerase FKBP10 OS=Homo sapiens GN=FKBP10 PE=1 SV=1
	414	3	2	37.56	37.56	1	0+545+10+434+11+179	0+545+10+434+11+179	Trypsin	871000	1.02	0.09	2	134553	6.52	HUMAN	SwissProt	Q92896	Q92896	Golgi apparatus protein 1 OS=Homo sapiens GN=GLG1 PE=1 SV=2
	415	3	2	37.48	37.48	9	0+65+17+54+8+120	0+65+17+54+8+120	Trypsin	606000	0.53	0.09	3	29945.1	9.75	HUMAN	SwissProt	P61247	P61247	40S ribosomal protein S3a OS=Homo sapiens GN=RPS3A PE=1 SV=2
	416	6	2	37.3	37.3	17	0+37+17+43	0+37+17+43	Trypsin	4880000	1.07	0.57	4	11203.2	6.82	HUMAN	SwissProt	P60903	P60903	Protein S100-A10 OS=Homo sapiens GN=S100A10 PE=1 SV=2
	417	3	2	37.27	37.27	9	0+80+12+89+21+148	0+80+12+89+21+148	Trypsin	442000	1.6	0.35	3	39309.2	9.21	HUMAN	SwissProt	Q70UQ0	Q70UQ0	Inhibitor of nuclear factor kappa-B kinase-interacting protein OS=Homo sapiens GN=IKIP PE=1 SV=1
	418	3	2	36.99	36.99	15	0+83+14+43+11+6	0+83+14+43+11+6	Trypsin	547000	0.92	0.01	2	16627.9	6.28	HUMAN	SwissProt	Q86SX6	Q86SX6	Glutaredoxin-related protein 5, mitochondrial OS=Homo sapiens GN=GLRX5 PE=1 SV=2
	419	2	2	36.86	36.86	10	0+115+8+55+16+30	0+115+8+55+16+30	Trypsin	596000	1.34	0.1	2	24843.1	6.96	HUMAN	SwissProt	Q6P587	Q6P587	Fumarylacetoacetate hydrolase domain-containing protein 1 OS=Homo sapiens GN=FAHD1 PE=1 SV=2
	420	3	2	36.73	36.73|36.73|36.73|15.56|15.56	10	0+35+12+18+11+145	0+35+12+18+11+145|0+34+12+18+11+144|0+34+12+18+11+138|0+68+11+128|0+67+11+137	Trypsin	2070000	0.56	0.06	2	22350	11.02	HUMAN	SwissProt	P16402	P16402|P10412|P16403|P22492|Q02539	Histone H1.3 OS=Homo sapiens GN=HIST1H1D PE=1 SV=2
	421	3	2	36.56	36.56	20	0+55+16+1+15+63	0+55+16+1+15+63	Trypsin	679000	1.07	0.01	2	16762.3	6.3	HUMAN	SwissProt	P20674	P20674	Cytochrome c oxidase subunit 5A, mitochondrial OS=Homo sapiens GN=COX5A PE=1 SV=2
	422	3	2	36.52	36.52	4	0+132+17+278+11+133	0+132+17+278+11+133	Trypsin	822000	1.51	0.17	2	64733.1	8.63	HUMAN	SwissProt	Q10471	Q10471	Polypeptide N-acetylgalactosaminyltransferase 2 OS=Homo sapiens GN=GALNT2 PE=1 SV=1
	423	2	2	36.51	36.51|20.12	5	0+301+17+18+15+205	0+301+17+18+15+205|0+301+17+237	Trypsin	359000	0.06	0.04	2	62412.5	6.26	HUMAN	SwissProt	O75487	O75487|Q9Y625	Glypican-4 OS=Homo sapiens GN=GPC4 PE=1 SV=4
	424	3	2	36.38	36.38	11	0+130+23+50+11+84	0+130+23+50+11+84	Trypsin	770000	2.31	0.26	2	32444.6	7.06	HUMAN	SwissProt	O00560	O00560	Syntenin-1 OS=Homo sapiens GN=SDCBP PE=1 SV=1
	425	7	2	36.37	36.37	14	0+32+16+76+10+48	0+32+16+76+10+48	Trypsin	395000	1.04	0.22	3	20652.3	4.81	HUMAN	SwissProt	Q9Y2B0	Q9Y2B0	Protein canopy homolog 2 OS=Homo sapiens GN=CNPY2 PE=1 SV=1
	426	3	3	36.35	36.35	3	0+792+11+57+11+88+11+42	0+792+11+57+11+88+11+42	Trypsin	435000	1.6	0.46	3	113792	6.78	HUMAN	SwissProt	Q9NSE4	Q9NSE4	Isoleucyl-tRNA synthetase, mitochondrial OS=Homo sapiens GN=IARS2 PE=1 SV=2
	427	4	2	36.05	36.05	8	0+140+19+280+21+36	0+140+19+280+21+36	Trypsin	994000	0.79	0.05	2	55800.1	6.76	HUMAN	SwissProt	P42785	P42785	Lysosomal Pro-X carboxypeptidase OS=Homo sapiens GN=PRCP PE=1 SV=1
	428	3	2	36.01	36.01	3	0+76+10+477+17+193	0+76+10+477+17+193	Trypsin	633000	1.58	0.19	2	88368.2	8.85	HUMAN	SwissProt	P50416	P50416	Carnitine O-palmitoyltransferase 1, liver isoform OS=Homo sapiens GN=CPT1A PE=1 SV=2
	429	4	2	36.01	36.01|36.01	10	0+93+8+38+21+123	0+93+8+38+21+123|0+84+8+38+21+123	Trypsin	471000	1.25	0.11	2	30815.5	9.04	HUMAN	SwissProt	P0C7P4	P0C7P4|P47985	Cytochrome b-c1 complex subunit Rieske, mitochondrial OS=Homo sapiens GN=UQCRFS1 PE=1 SV=2
	430	4	2	35.98	35.98	18	0+65+7+11+13+15	0+65+7+11+13+15	Trypsin	592000	1.4	0.04	2	13530.5	8.73	HUMAN	SwissProt	P14927	P14927	Cytochrome b-c1 complex subunit 7 OS=Homo sapiens GN=UQCRB PE=1 SV=2
	431	5	2	35.87	35.87	17	0+160+15+44+29+1	0+160+15+44+29+1	Trypsin	591000	0.96	0.01	3	26669.6	6.45	HUMAN	SwissProt	P60174	P60174	Triosephosphate isomerase OS=Homo sapiens GN=TPI1 PE=1 SV=2
	432	3	2	35.82	35.82	8	0+336+24+67+13+7	0+336+24+67+13+7	Trypsin	444000	1.25	0.13	2	49798.1	9.52	HUMAN	SwissProt	Q9Y4P3	Q9Y4P3	Transducin beta-like protein 2 OS=Homo sapiens GN=TBL2 PE=1 SV=1
	433	4	3	35.74	35.74	12	0+27+10+176+27+80+8+43	0+27+10+176+27+80+8+43	Trypsin	758000	4.62	2.46	4	39386.1	6.55	HUMAN	SwissProt	Q96IR7	Q96IR7	4-hydroxyphenylpyruvate dioxygenase-like protein OS=Homo sapiens GN=HPDL PE=1 SV=1
	434	5	3	35.69	35.69	5	0+247+8+91+13+68+14+192	0+247+8+91+13+68+14+192	Trypsin	881000	0.58	0.12	4	70943.4	8.23	HUMAN	SwissProt	O43390	O43390	Heterogeneous nuclear ribonucleoprotein R OS=Homo sapiens GN=HNRNPR PE=1 SV=1
	435	7	2	35.43	35.43	21	0+79+15+5+20+44	0+79+15+5+20+44	Trypsin	487000	0.9	0.5	3	17161.8	9.2	HUMAN	SwissProt	Q9BX68	Q9BX68	Histidine triad nucleotide-binding protein 2, mitochondrial OS=Homo sapiens GN=HINT2 PE=1 SV=1
	436	5	2	35.35	35.35	10	0+109+11+84+11+2	0+109+11+84+11+2	Trypsin	745000	1.79	0.85	3	24279.2	8.24	HUMAN	SwissProt	Q9HAV7	Q9HAV7	GrpE protein homolog 1, mitochondrial OS=Homo sapiens GN=GRPEL1 PE=1 SV=2
	437	4	2	35.29	35.29	13	0+118+19+30+15+64	0+118+19+30+15+64	Trypsin	1250000	2.25	0.06	2	27991.8	8.44	HUMAN	SwissProt	P51572	P51572	B-cell receptor-associated protein 31 OS=Homo sapiens GN=BCAP31 PE=1 SV=3
	438	12	2	35.04	35.04	7	0+38+21+111+16+320	0+38+21+111+16+320	Trypsin	308000	5.31	5.79	10	56026.3	8.08	HUMAN	SwissProt	Q96QD8	Q96QD8	Sodium-coupled neutral amino acid transporter 2 OS=Homo sapiens GN=SLC38A2 PE=1 SV=2
	439	6	2	35.03	35.03	13	0+141+30+56	0+141+30+56	Trypsin	1710000	1.07	0.12	2	25565.2	4.67	HUMAN	SwissProt	P00403	P00403	Cytochrome c oxidase subunit 2 OS=Homo sapiens GN=MT-CO2 PE=1 SV=1
	440	3	2	34.91	34.91	5	0+420+20+112+10	0+420+20+112+10	Trypsin	674000	0.24	0.02	2	62633.7	8.41	HUMAN	SwissProt	Q99755	Q99755	Phosphatidylinositol-4-phosphate 5-kinase type-1 alpha OS=Homo sapiens GN=PIP5K1A PE=1 SV=1
	441	5	2	34.75	34.75	15	0+54+10+5+9+48	0+54+10+5+9+48	Trypsin	725000	0.99	0.38	2	13916.3	10.33	HUMAN	SwissProt	P62318	P62318	Small nuclear ribonucleoprotein Sm D3 OS=Homo sapiens GN=SNRPD3 PE=1 SV=1
	442	2	2	34.69	34.69	4	0+247+17+169+10+113	0+247+17+169+10+113	Trypsin	689000	0.57	0.11	2	60343.9	5.8	HUMAN	SwissProt	P17987	P17987	T-complex protein 1 subunit alpha OS=Homo sapiens GN=TCP1 PE=1 SV=1
	443	4	2	34.47	34.47	18	0+58+11+28+19+42	0+58+11+28+19+42	Trypsin	244000	1.08	0.06	2	18325	7.73	HUMAN	SwissProt	Q8N5N7	Q8N5N7	39S ribosomal protein L50, mitochondrial OS=Homo sapiens GN=MRPL50 PE=1 SV=2
	444	4	2	34.27	34.27|19.28	14	0+28+9+6+14+107	0+28+9+6+14+107|0+44+14+180	Trypsin	1070000	0.54	0.07	3	19329.7	11.65	HUMAN	SwissProt	P84103	P84103|Q16629	Splicing factor, arginine/serine-rich 3 OS=Homo sapiens GN=SFRS3 PE=1 SV=1
	445	4	2	34.25	34.25	19	0+11+12+59+10+21	0+11+12+59+10+21	Trypsin	736000	2.1	0.98	2	12496.8	6.52	HUMAN	SwissProt	P61803	P61803	Dolichyl-diphosphooligosaccharide--protein glycosyltransferase subunit DAD1 OS=Homo sapiens GN=DAD1 PE=1 SV=3
	446	6	2	34.22	34.22	5	0+137+8+44+12+161	0+137+8+44+12+161	Trypsin	517000	0.94	0.11	3	40095.1	9.45	HUMAN	SwissProt	Q00325	Q00325	Phosphate carrier protein, mitochondrial OS=Homo sapiens GN=SLC25A3 PE=1 SV=2
	447	7	2	34.13	34.13	15	0+86+10+32+13+10	0+86+10+32+13+10	Trypsin	932000	1.15	0.43	2	16272.8	10.08	HUMAN	SwissProt	P62263	P62263	40S ribosomal protein S14 OS=Homo sapiens GN=RPS14 PE=1 SV=3
	448	6	2	34.1	34.1|16.51|16.51|16.51|16.51|16.51	7	0+63+23+100+9+242	0+63+23+100+9+242|0+178+9+296|0+186+9+237|0+176+9+249|0+175+9+245|0+34+9+242	Trypsin	964000	0.71	0.26	3	50680.2	8.77	HUMAN	SwissProt	Q16181	Q16181|Q92599|Q6ZU15|Q14141|Q9NVA2|A8MT51	Septin-7 OS=Homo sapiens GN=SEPT7 PE=1 SV=2
	449	5	2	33.87	33.87	21	0+26+22+55	0+26+22+55	Trypsin	804000	2.2	1.68	2	11428.5	9.64	HUMAN	SwissProt	O75964	O75964	ATP synthase subunit g, mitochondrial OS=Homo sapiens GN=ATP5L PE=1 SV=3
	450	3	2	33.84	33.84|33.84	12	0+132+11+7+10+11	0+132+11+7+10+11|0+133+11+7+10+11	Trypsin	973000	0.3	0.15	3	19794.2	4.67	HUMAN	SwissProt	P19105	P19105|O14950	Myosin regulatory light chain 12A OS=Homo sapiens GN=MYL12A PE=1 SV=2
	451	3	2	33.65	33.65	7	0+58+11+237+19+94	0+58+11+237+19+94	Trypsin	278000	1.37	0.23	3	47534.5	8.63	HUMAN	SwissProt	Q9Y276	Q9Y276	Mitochondrial chaperone BCS1 OS=Homo sapiens GN=BCS1L PE=1 SV=1
	452	3	2	33.52	33.52	2	0+370+25+30+10+1077	0+370+25+30+10+1077	Trypsin	840000	0.85	0.38	2	170592	7.02	HUMAN	SwissProt	P07814	P07814	Bifunctional aminoacyl-tRNA synthetase OS=Homo sapiens GN=EPRS PE=1 SV=5
	453	2	2	33.41	33.41	4	0+264+9+187+15+26	0+264+9+187+15+26	Trypsin	622000	0.71	0.13	2	57136.5	6.1	HUMAN	SwissProt	P14868	P14868	Aspartyl-tRNA synthetase, cytoplasmic OS=Homo sapiens GN=DARS PE=1 SV=2
	454	3	2	33.32	33.32	7	0+100+7+91+12+40	0+100+7+91+12+40	Trypsin	842000	1.33	0.13	2	29450.6	10.38	HUMAN	SwissProt	Q9HD33	Q9HD33	39S ribosomal protein L47, mitochondrial OS=Homo sapiens GN=MRPL47 PE=1 SV=2
	455	4	2	33.18	33.18	8	0+180+29+4+12+255	0+180+29+4+12+255	Trypsin	1090000	1.25	0.03	3	52646.1	5.94	HUMAN	SwissProt	P31930	P31930	Cytochrome b-c1 complex subunit 1, mitochondrial OS=Homo sapiens GN=UQCRC1 PE=1 SV=3
	456	3	2	33.17	33.17	10	0+199+25+26	0+199+25+26	Trypsin	637000	1.98	0.26	2	26152.5	8.58	HUMAN	SwissProt	P17931	P17931	Galectin-3 OS=Homo sapiens GN=LGALS3 PE=1 SV=5
	457	2	2	32.68	32.68|19.12	9	0+246+18+7+11+13	0+246+18+7+11+13|0+271+11+16	Trypsin	573000	0.41	0.01	2	33232.9	5.23	HUMAN	SwissProt	P54920	P54920|Q9H115	Alpha-soluble NSF attachment protein OS=Homo sapiens GN=NAPA PE=1 SV=3
	458	2	2	32.67	32.67	4	0+134+11+238+10+96	0+134+11+238+10+96	Trypsin	821000	0.44	0.08	2	54235	5.61	HUMAN	SwissProt	Q9BR76	Q9BR76	Coronin-1B OS=Homo sapiens GN=CORO1B PE=1 SV=1
	459	2	2	32.56	32.56	2	0+404+8+10+11+456	0+404+8+10+11+456	Trypsin	444000	0.76	0.04	2	101196	6.52	HUMAN	SwissProt	Q9BZF1	Q9BZF1	Oxysterol-binding protein-related protein 8 OS=Homo sapiens GN=OSBPL8 PE=1 SV=3
	460	5	2	32.52	32.52	8	0+121+7+48+12+30	0+121+7+48+12+30	Trypsin	514000	0.79	0.05	2	23480.6	6.44	HUMAN	SwissProt	P10301	P10301	Ras-related protein R-Ras OS=Homo sapiens GN=RRAS PE=1 SV=1
	461	5	2	32.52	32.52	10	0+80+10+20+11+80	0+80+10+20+11+80	Trypsin	1100000	1.92	0.46	3	22180.5	9.44	HUMAN	SwissProt	Q9NYL4	Q9NYL4	Peptidyl-prolyl cis-trans isomerase FKBP11 OS=Homo sapiens GN=FKBP11 PE=1 SV=1
	462	3	2	32.51	32.51	6	0+296+12+11+19+139	0+296+12+11+19+139	Trypsin	365000	0.9	0.01	2	53199.3	9.07	HUMAN	SwissProt	Q9Y2Z4	Q9Y2Z4	Tyrosyl-tRNA synthetase, mitochondrial OS=Homo sapiens GN=YARS2 PE=1 SV=2
	463	4	2	32.49	32.49	8	0+55+24+23+12+300	0+55+24+23+12+300	Trypsin	663000	0.63	0	2	44740.1	5.85	HUMAN	SwissProt	Q13148	Q13148	TAR DNA-binding protein 43 OS=Homo sapiens GN=TARDBP PE=1 SV=1
	464	4	2	32.48	32.48	24	0+12+13+8+7+42	0+12+13+8+7+42	Trypsin	581000	1.01	0.08	2	9906.4	10.07	HUMAN	SwissProt	O14949	O14949	Cytochrome b-c1 complex subunit 8 OS=Homo sapiens GN=UQCRQ PE=1 SV=4
	465	4	2	32.47	32.47	8	0+79+19+5+8+204	0+79+19+5+8+204	Trypsin	1230000	0.83	0	1	37107	4.47	HUMAN	SwissProt	O43852	O43852	Calumenin OS=Homo sapiens GN=CALU PE=1 SV=2
	466	5	2	32.43	32.43	6	0+343+17+178+21+72	0+343+17+178+21+72	Trypsin	420000	0.98	0	1	70738.4	6.98	HUMAN	SwissProt	Q969Z0	Q969Z0	Protein TBRG4 OS=Homo sapiens GN=TBRG4 PE=1 SV=1
	467	7	2	32.37	32.37	18	0+68+14+33+13+16	0+68+14+33+13+16	Trypsin	217000	1.78	1.32	4	16698.4	8.02	HUMAN	SwissProt	Q9P0J0	Q9P0J0	NADH dehydrogenase [ubiquinone] 1 alpha subcomplex subunit 13 OS=Homo sapiens GN=NDUFA13 PE=1 SV=3
	468	4	2	32.35	32.35	11	0+140+19+81+18+77	0+140+19+81+18+77	Trypsin	394000	0.23	0.07	3	38830.3	9.74	HUMAN	SwissProt	Q5EB52	Q5EB52	Mesoderm-specific transcript homolog protein OS=Homo sapiens GN=MEST PE=1 SV=2
	469	3	2	32.15	32.15	14	0+88+8+53+20+24	0+88+8+53+20+24	Trypsin	352000	3.15	0.9	3	20838.5	5.17	HUMAN	SwissProt	P17900	P17900	Ganglioside GM2 activator OS=Homo sapiens GN=GM2A PE=1 SV=4
	470	3	2	32.12	32.12	5	0+170+9+4+12+221	0+170+9+4+12+221	Trypsin	741000	1.6	0.39	2	46480.6	5.82	HUMAN	SwissProt	Q9HDC9	Q9HDC9	Adipocyte plasma membrane-associated protein OS=Homo sapiens GN=APMAP PE=1 SV=2
	471	2	2	32.08	32.08	6	0+371+23+27+12+120	0+371+23+27+12+120	Trypsin	525000	1.34	0.49	2	63255.2	9.11	HUMAN	SwissProt	Q6P4A8	Q6P4A8	Putative phospholipase B-like 1 OS=Homo sapiens GN=PLBD1 PE=1 SV=2
	472	3	2	31.96	31.96	18	0+42+13+59+16+25	0+42+13+59+16+25	Trypsin	1710000	1.29	0.2	2	17598.8	9.41	HUMAN	SwissProt	P10620	P10620	Microsomal glutathione S-transferase 1 OS=Homo sapiens GN=MGST1 PE=1 SV=1
	473	3	2	31.9	31.9	4	0+211+10+173+15+138	0+211+10+173+15+138	Trypsin	422000	1.28	0.17	2	60693.9	8.71	HUMAN	SwissProt	P83111	P83111	Serine beta-lactamase-like protein LACTB, mitochondrial OS=Homo sapiens GN=LACTB PE=1 SV=2
	474	4	2	31.83	31.83	4	0+141+9+118+11+156	0+141+9+118+11+156	Trypsin	871000	0.91	0.16	2	49967.1	5.88	HUMAN	SwissProt	P18031	P18031	Tyrosine-protein phosphatase non-receptor type 1 OS=Homo sapiens GN=PTPN1 PE=1 SV=1
	475	3	2	31.82	31.82	7	0+251+21+39+9+100	0+251+21+39+9+100	Trypsin	876000	0.96	0.03	2	50196	5.03	HUMAN	SwissProt	P80303	P80303	Nucleobindin-2 OS=Homo sapiens GN=NUCB2 PE=1 SV=2
	476	4	2	31.8	31.8	3	0+115+13+489+18+294	0+115+13+489+18+294	Trypsin	258000	0.56	0.02	3	105675	9.43	HUMAN	SwissProt	Q9NXF1	Q9NXF1	Testis-expressed sequence 10 protein OS=Homo sapiens GN=TEX10 PE=1 SV=2
	477	5	2	31.8	31.8	11	0+29+8+63+8+27	0+29+8+63+8+27	Trypsin	920000	0.75	0.3	2	14715.8	5.34	HUMAN	SwissProt	P09382	P09382	Galectin-1 OS=Homo sapiens GN=LGALS1 PE=1 SV=2
	478	6	2	31.79	31.79	13	0+124+15+30+19+73	0+124+15+30+19+73	Trypsin	274000	0.91	0.25	4	29282.7	9.63	HUMAN	SwissProt	Q7Z7H8	Q7Z7H8	39S ribosomal protein L10, mitochondrial OS=Homo sapiens GN=MRPL10 PE=1 SV=3
	479	3	2	31.69	31.69|16.95	3	0+199+12+132+12+289	0+199+12+132+12+289|0+197+12+430	Trypsin	541000	0.12	0.08	2	66039	8.15	HUMAN	SwissProt	P04264	P04264|P35908	Keratin, type II cytoskeletal 1 OS=Homo sapiens GN=KRT1 PE=1 SV=6
	480	3	2	31.46	31.46	3	0+331+14+89+12+293	0+331+14+89+12+293	Trypsin	699000	1	0.03	2	83354.6	6.3	HUMAN	SwissProt	O95202	O95202	LETM1 and EF-hand domain-containing protein 1, mitochondrial OS=Homo sapiens GN=LETM1 PE=1 SV=1
	481	2	2	31.39	31.39	12	0+74+9+70+19+48	0+74+9+70+19+48	Trypsin	569000	0.82	0.71	2	24935.2	8.86	HUMAN	SwissProt	P51809	P51809	Vesicle-associated membrane protein 7 OS=Homo sapiens GN=VAMP7 PE=1 SV=3
	482	4	2	31.35	31.35|31.35|31.35|31.35	1	0+789+17+296+7+149	0+789+17+296+7+149|0+777+17+294+7+146|0+812+17+296+7+111|0+786+17+296+7+114	Trypsin	680000	1.05	0.23	2	138756	5.73	HUMAN	SwissProt	P20020	P20020|P23634|Q01814|Q16720	Plasma membrane calcium-transporting ATPase 1 OS=Homo sapiens GN=ATP2B1 PE=1 SV=3
	483	2	2	31.35	31.35|14.95|14.95|14.95|14.95	10	0+240+37+69	0+240+37+69|0+267+13+86|0+267+13+86|0+264+13+81|0+267+13+58	Trypsin	2440000	0.3	0.15	2	39051.8	5.37	HUMAN	SwissProt	P30511	P30511|Q29865|P04222|P13747|P17693	HLA class I histocompatibility antigen, alpha chain F OS=Homo sapiens GN=HLA-F PE=2 SV=2
	484	2	2	31.34	31.34	6	0+279+18+109+11	0+279+18+109+11	Trypsin	612000	1.45	0	1	44615	8.3	HUMAN	SwissProt	P00558	P00558	Phosphoglycerate kinase 1 OS=Homo sapiens GN=PGK1 PE=1 SV=3
	485	2	2	31.03	31.03	4	0+32+13+578+17+82	0+32+13+578+17+82	Trypsin	554000	20.87	0	1	77193.8	8.15	HUMAN	SwissProt	Q96BD0	Q96BD0	Solute carrier organic anion transporter family member 4A1 OS=Homo sapiens GN=SLCO4A1 PE=1 SV=2
	486	4	2	30.96	30.96	4	0+291+13+225+14+115	0+291+13+225+14+115	Trypsin	609000	7.17	7.77	3	70578.5	6.15	HUMAN	SwissProt	P17813	P17813	Endoglin OS=Homo sapiens GN=ENG PE=1 SV=2
	487	4	2	30.85	30.85	4	0+45+21+533+25+413	0+45+21+533+25+413	Trypsin	556000	1.58	0.03	2	117455	6.5	HUMAN	SwissProt	Q5JRX3	Q5JRX3	Presequence protease, mitochondrial OS=Homo sapiens GN=PITRM1 PE=1 SV=2
	488	5	2	30.81	30.81	5	0+36+13+177	0+36+13+177	Trypsin	2280000	0.69	0.02	2	22580.3	10.91	HUMAN	SwissProt	P16401	P16401	Histone H1.5 OS=Homo sapiens GN=HIST1H1B PE=1 SV=3
	489	4	2	30.75	30.75	6	0+25+7+33+8+167	0+25+7+33+8+167	Trypsin	1180000	0.52	0.01	2	24610.3	11.2	HUMAN	SwissProt	P14678	P14678	Small nuclear ribonucleoprotein-associated proteins B and B' OS=Homo sapiens GN=SNRPB PE=1 SV=2
	490	2	2	30.48	30.48	28	0+59+28+16+12+27	0+59+28+16+12+27	Trypsin	674000	1.66	0.04	2	15649.4	9.24	HUMAN	SwissProt	P26885	P26885	Peptidyl-prolyl cis-trans isomerase FKBP2 OS=Homo sapiens GN=FKBP2 PE=1 SV=2
	491	3	2	30.46	30.46|11.79	12	0+7+11+132+14+30	0+7+11+132+14+30|0+7+11+176	Trypsin	851000	1.19	0.12	2	21568.9	6.59	HUMAN	SwissProt	Q13636	Q13636|Q9UL26	Ras-related protein Rab-31 OS=Homo sapiens GN=RAB31 PE=1 SV=1
	492	5	2	30.44	30.44	13	0+100+9+21+15+28	0+100+9+21+15+28	Trypsin	858000	1.49	0.36	2	18795.3	6.2	HUMAN	SwissProt	Q969H8	Q969H8	UPF0556 protein C19orf10 OS=Homo sapiens GN=C19orf10 PE=1 SV=1
	493	3	2	30.24	30.24	8	0+155+9+42+11+12	0+155+9+42+11+12	Trypsin	436000	0.62	0.04	2	25764.3	8.92	HUMAN	SwissProt	Q9BRX8	Q9BRX8	Uncharacterized protein C10orf58 OS=Homo sapiens GN=C10orf58 PE=1 SV=3
	494	4	2	30.18	30.18	2	0+947+12+39+11+23	0+947+12+39+11+23	Trypsin	451000	0.42	0	2	112612	4.85	HUMAN	SwissProt	O95197	O95197	Reticulon-3 OS=Homo sapiens GN=RTN3 PE=1 SV=2
	495	4	2	30.14	30.14	13	0+36+8+8+15+109	0+36+8+8+15+109	Trypsin	719000	0.64	0.11	2	20848	9.42	HUMAN	SwissProt	Q5BJF2	Q5BJF2	Transmembrane protein 97 OS=Homo sapiens GN=TMEM97 PE=2 SV=1
	496	2	2	30.13	30.13	3	0+250+14+355+10+154	0+250+14+355+10+154	Trypsin	439000	1.38	0.53	2	85951.1	7.87	HUMAN	SwissProt	Q8TCS8	Q8TCS8	Polyribonucleotide nucleotidyltransferase 1, mitochondrial OS=Homo sapiens GN=PNPT1 PE=1 SV=2
	497	3	2	30.12	30.12	11	0+18+13+126+17+80	0+18+13+126+17+80	Trypsin	717000	0.68	0.02	2	28994	5.3	HUMAN	SwissProt	P50402	P50402	Emerin OS=Homo sapiens GN=EMD PE=1 SV=1
	498	2	2	30.07	30.07	7	0+53+28+280+12+137	0+53+28+280+12+137	Trypsin	1090000	1.74	0.09	2	57549.2	6.3	HUMAN	SwissProt	P49257	P49257	Protein ERGIC-53 OS=Homo sapiens GN=LMAN1 PE=1 SV=2
	499	6	2	29.88	29.88	18	0+66+24+38	0+66+24+38	Trypsin	960000	0.77	0.1	2	14177.4	6.03	HUMAN	SwissProt	P13987	P13987	CD59 glycoprotein OS=Homo sapiens GN=CD59 PE=1 SV=1
	500	4	2	29.84	29.84	13	0+132+14+33+18+49	0+132+14+33+18+49	Trypsin	171000	0.68	0	1	28661.1	10.51	HUMAN	SwissProt	Q6DKI1	Q6DKI1	60S ribosomal protein L7-like 1 OS=Homo sapiens GN=RPL7L1 PE=1 SV=1
	501	5	2	29.8	29.8	18	0+52+13+4+11+48	0+52+13+4+11+48	Trypsin	2260000	0.89	0.1	4	14787.1	9.21	HUMAN	SwissProt	P35268	P35268	60S ribosomal protein L22 OS=Homo sapiens GN=RPL22 PE=1 SV=2
	502	5	2	29.76	29.76	6	0+67+12+191+7+21	0+67+12+191+7+21	Trypsin	1390000	1.19	0.49	2	32996.2	9.23	HUMAN	SwissProt	P36542	P36542	ATP synthase subunit gamma, mitochondrial OS=Homo sapiens GN=ATP5C1 PE=1 SV=1
	503	2	2	29.59	29.59	3	0+334+13+302+13+133	0+334+13+302+13+133	Trypsin	675000	1.2	0.16	2	87302.8	6.66	HUMAN	SwissProt	P54886	P54886	Delta-1-pyrroline-5-carboxylate synthase OS=Homo sapiens GN=ALDH18A1 PE=1 SV=2
	504	4	2	29.59	29.59	8	0+47+19+140+11+141	0+47+19+140+11+141	Trypsin	875000	1.55	0.12	2	40514.2	5.81	HUMAN	SwissProt	Q9UBS4	Q9UBS4	DnaJ homolog subfamily B member 11 OS=Homo sapiens GN=DNAJB11 PE=1 SV=1
	505	5	2	29.57	29.57	21	0+119+15+14+23+8	0+119+15+14+23+8	Trypsin	649000	1.6	0.19	2	19193.7	8.95	HUMAN	SwissProt	Q9Y3E5	Q9Y3E5	Peptidyl-tRNA hydrolase 2, mitochondrial OS=Homo sapiens GN=PTRH2 PE=1 SV=1
	506	2	2	29.54	29.54	15	0+57+6+12+16+51	0+57+6+12+16+51	Trypsin	334000	0.64	0.09	2	15945.1	5.54	HUMAN	SwissProt	Q14019	Q14019	Coactosin-like protein OS=Homo sapiens GN=COTL1 PE=1 SV=3
	507	4	2	29.54	29.54	2	0+564+12+270+18+330	0+564+12+270+18+330	Trypsin	175000	0.77	0	2	133939	8.99	HUMAN	SwissProt	Q7L2E3	Q7L2E3	Putative ATP-dependent RNA helicase DHX30 OS=Homo sapiens GN=DHX30 PE=1 SV=1
	508	5	2	29.5	29.5|29.5	11	0+2+9+66+7+61	0+2+9+66+7+61|0+2+9+66+7+61	Trypsin	1420000	0.79	0.02	4	17258.3	10.56	HUMAN	SwissProt	P61254	P61254|Q9UNX3	60S ribosomal protein L26 OS=Homo sapiens GN=RPL26 PE=1 SV=1
	509	2	2	28.97	28.97	1	0+130+7+518+12+290	0+130+7+518+12+290	Trypsin	590000	0	0	0	109273	5.34	HUMAN	SwissProt	Q07075	Q07075	Glutamyl aminopeptidase OS=Homo sapiens GN=ENPEP PE=1 SV=2
	510	3	2	28.57	28.57	1	0+143+8+303+15+913	0+143+8+303+15+913	Trypsin	400000	0.51	0.05	2	166570	6.38	HUMAN	SwissProt	Q14152	Q14152	Eukaryotic translation initiation factor 3 subunit A OS=Homo sapiens GN=EIF3A PE=1 SV=1
	511	3	2	28.48	28.48	14	0+128+19+27+9+8	0+128+19+27+9+8	Trypsin	349000	1.64	0.61	2	21308.6	8.41	HUMAN	SwissProt	P84095	P84095	Rho-related GTP-binding protein RhoG OS=Homo sapiens GN=RHOG PE=1 SV=1
	512	4	2	28.46	28.46	1	0+669+8+129+13+591	0+669+8+129+13+591	Trypsin	408000	2.08	1.2	2	152473	8.69	HUMAN	SwissProt	Q9P2E9	Q9P2E9	Ribosome-binding protein 1 OS=Homo sapiens GN=RRBP1 PE=1 SV=4
	513	3	2	28.15	28.15	9	0+11+10+23+14+189	0+11+10+23+14+189	Trypsin	293000	1.46	0.06	2	26638	9.13	HUMAN	SwissProt	O75352	O75352	Mannose-P-dolichol utilization defect 1 protein OS=Homo sapiens GN=MPDU1 PE=1 SV=2
	514	2	2	28.1	28.1|28.1	4	0+47+10+281+10+79	0+47+10+281+10+79|0+48+10+281+10+79	Trypsin	703000	0.65	0.08	2	49129.8	5.46	HUMAN	SwissProt	O00148	O00148|Q13838	ATP-dependent RNA helicase DDX39 OS=Homo sapiens GN=DDX39 PE=1 SV=2
	515	2	2	28.02	28.02	15	0+66+38+138	0+66+38+138	Trypsin	685000	1.12	0	1	26470.7	9.25	HUMAN	SwissProt	Q9NPA0	Q9NPA0	UPF0480 protein C15orf24 OS=Homo sapiens GN=C15orf24 PE=1 SV=1
	516	6	2	27.9	27.9	4	0+183+7+206+17+176	0+183+7+206+17+176	Trypsin	297000	0.94	0.56	4	65472.2	6.34	HUMAN	SwissProt	Q8NHP8	Q8NHP8	Putative phospholipase B-like 2 OS=Homo sapiens GN=PLBD2 PE=1 SV=2
	517	2	2	27.83	27.83	13	0+35+15+40+15+122	0+35+15+40+15+122	Trypsin	406000	0.59	0.09	2	26227.4	8.85	HUMAN	SwissProt	O43809	O43809	Cleavage and polyadenylation specificity factor subunit 5 OS=Homo sapiens GN=NUDT21 PE=1 SV=1
	518	6	2	27.77	27.77	32	0+56+40+40+14+18	0+56+40+40+14+18	Trypsin	302000	6.71	8.67	4	17490	5.38	HUMAN	SwissProt	P30049	P30049	ATP synthase subunit delta, mitochondrial OS=Homo sapiens GN=ATP5D PE=1 SV=2
	519	2	2	27.71	27.71|13.06	6	0+378+17+1+10	0+378+17+1+10|0+388+17+11	Trypsin	511000	0.72	0	1	46224.8	6.5	HUMAN	SwissProt	P48426	P48426|P78356	Phosphatidylinositol-5-phosphate 4-kinase type-2 alpha OS=Homo sapiens GN=PIP4K2A PE=1 SV=2
	520	4	2	27.68	27.68	11	0+44+11+42+8+63	0+44+11+42+8+63	Trypsin	482000	0.76	0.02	2	19667.1	8.54	HUMAN	SwissProt	P59998	P59998	Actin-related protein 2/3 complex subunit 4 OS=Homo sapiens GN=ARPC4 PE=1 SV=3
	521	3	2	27.65	27.65	2	0+105+10+397+8+216	0+105+10+397+8+216	Trypsin	609000	10.33	8.99	2	83394.4	5.05	HUMAN	SwissProt	Q32P28	Q32P28	Prolyl 3-hydroxylase 1 OS=Homo sapiens GN=LEPRE1 PE=1 SV=2
	522	2	2	27.5	27.5	2	0+340+9+201+8+87	0+340+9+201+8+87	Trypsin	830000	2.54	0	1	73563.1	8.19	HUMAN	SwissProt	Q6PI48	Q6PI48	Aspartyl-tRNA synthetase, mitochondrial OS=Homo sapiens GN=DARS2 PE=1 SV=1
	523	3	2	27.45	27.45	3	0+164+11+115+12+449	0+164+11+115+12+449	Trypsin	951000	0.63	0.18	2	83472	6.58	HUMAN	SwissProt	Q96RP9	Q96RP9	Elongation factor G, mitochondrial OS=Homo sapiens GN=GFM1 PE=1 SV=2
	524	4	2	27.41	27.41|27.41|16.18	6	0+46+16+263+10+72	0+46+16+263+10+72|0+45+16+263+10+72|0+51+16+344	Trypsin	1250000	0.56	0.14	4	46402.5	5.33	HUMAN	SwissProt	Q14240	Q14240|P60842|P38919	Eukaryotic initiation factor 4A-II OS=Homo sapiens GN=EIF4A2 PE=1 SV=2
	525	3	2	27.28	27.28	11	0+48+12+25+18+150	0+48+12+25+18+150	Trypsin	353000	1.66	0.37	2	28772.3	5.45	HUMAN	SwissProt	Q9Y696	Q9Y696	Chloride intracellular channel protein 4 OS=Homo sapiens GN=CLIC4 PE=1 SV=4
	526	2	2	27.26	27.26	10	0+76+16+163+17+39	0+76+16+163+17+39	Trypsin	623000	1.13	0.06	2	34919.4	9.73	HUMAN	SwissProt	Q9BYD3	Q9BYD3	39S ribosomal protein L4, mitochondrial OS=Homo sapiens GN=MRPL4 PE=1 SV=1
	527	2	2	27.1	27.1	1	0+333+18+1419+7+148	0+333+18+1419+7+148	Trypsin	555000	0.12	0.11	2	212096	6.86	HUMAN	SwissProt	Q9Y4D7	Q9Y4D7	Plexin-D1 OS=Homo sapiens GN=PLXND1 PE=1 SV=2
	528	4	2	27.04	27.04	9	0+168+17+78+11+32	0+168+17+78+11+32	Trypsin	476000	1.26	0.33	3	33932.7	8.8	HUMAN	SwissProt	Q9NUJ1	Q9NUJ1	Abhydrolase domain-containing protein 10, mitochondrial OS=Homo sapiens GN=ABHD10 PE=1 SV=1
	529	3	2	27.04	27.04	10	0+3+6+117+9+5	0+3+6+117+9+5	Trypsin	985000	0.64	0.11	2	15864	9.86	HUMAN	SwissProt	Q9UKR5	Q9UKR5	Probable ergosterol biosynthetic protein 28 OS=Homo sapiens GN=C14orf1 PE=1 SV=1
	530	2	2	26.8	26.8	11	0+63+24+71+7+112	0+63+24+71+7+112	Trypsin	399000	0.35	0.04	2	31540.4	8.57	HUMAN	SwissProt	Q15404	Q15404	Ras suppressor protein 1 OS=Homo sapiens GN=RSU1 PE=1 SV=3
	531	3	2	26.76	26.76	13	0+114+24+34	0+114+24+34	Trypsin	925000	0.81	0.46	2	19205.9	5.25	HUMAN	SwissProt	O95881	O95881	Thioredoxin domain-containing protein 12 OS=Homo sapiens GN=TXNDC12 PE=1 SV=1
	532	3	2	26.63	26.63	11	0+69+7+52+11+15	0+69+7+52+11+15	Trypsin	436000	0.91	0.1	2	17342.5	9.81	HUMAN	SwissProt	Q96A26	Q96A26	Protein FAM162A OS=Homo sapiens GN=FAM162A PE=1 SV=2
	533	3	2	26.61	26.61	6	0+30+18+173+16+270	0+30+18+173+16+270	Trypsin	214000	1.17	0.07	3	55010.6	7.9	HUMAN	SwissProt	Q01650	Q01650	Large neutral amino acids transporter small subunit 1 OS=Homo sapiens GN=SLC7A5 PE=1 SV=2
	534	3	2	26.53	26.53	2	0+173+20+971+12	0+173+20+971+12	Trypsin	574000	0.63	0	1	134467	6.95	HUMAN	SwissProt	Q9P2J5	Q9P2J5	Leucyl-tRNA synthetase, cytoplasmic OS=Homo sapiens GN=LARS PE=1 SV=2
	535	4	2	26.25	26.25|26.25|26.25	2	0+175+18+41+10+1023	0+175+18+41+10+1023|0+175+18+41+10+978|0+175+18+41+10+978	Trypsin	512000	1.13	0.15	2	139440	5.51	HUMAN	SwissProt	Q5JPE7	Q5JPE7|Q15155|P69849	Nodal modulator 2 OS=Homo sapiens GN=NOMO2 PE=1 SV=1
	536	2	2	26.23	26.23	3	0+230+18+338+9+219	0+230+18+338+9+219	Trypsin	933000	0.52	0.47	2	92482.1	4.89	HUMAN	SwissProt	P55884	P55884	Eukaryotic translation initiation factor 3 subunit B OS=Homo sapiens GN=EIF3B PE=1 SV=3
	537	4	2	26.21	26.21	12	0+128+30+77	0+128+30+77	Trypsin	832000	1.65	0.4	2	27277.5	7.81	HUMAN	SwissProt	Q9BVK6	Q9BVK6	Transmembrane emp24 domain-containing protein 9 OS=Homo sapiens GN=TMED9 PE=1 SV=2
	538	2	2	26.17	26.17|14.73	13	0+9+11+11+16+154	0+9+11+11+16+154|0+9+11+181	Trypsin	513000	0.65	0	2	22837.7	5.27	HUMAN	SwissProt	P51151	P51151|Q9NP90	Ras-related protein Rab-9A OS=Homo sapiens GN=RAB9A PE=1 SV=1
	539	2	2	25.8	25.8	1	0+1029+12+188+10+141	0+1029+12+188+10+141	Trypsin	698000	1.39	0.04	2	152932	5.68	HUMAN	SwissProt	O75976	O75976	Carboxypeptidase D OS=Homo sapiens GN=CPD PE=1 SV=2
	540	2	2	25.77	25.77	6	0+110+22+191+26+384	0+110+22+191+26+384	Trypsin	348000	2.22	0.35	2	82683.8	5.81	HUMAN	SwissProt	Q96TA1	Q96TA1	Niban-like protein 1 OS=Homo sapiens GN=FAM129B PE=1 SV=2
	541	2	2	25.76	25.76	3	0+139+21+581+10+128	0+139+21+581+10+128	Trypsin	1600000	0.67	0.26	2	98557	6.16	HUMAN	SwissProt	Q9P2B2	Q9P2B2	Prostaglandin F2 receptor negative regulator OS=Homo sapiens GN=PTGFRN PE=1 SV=2
	542	3	2	25.69	25.69	6	0+73+10+108+8+60	0+73+10+108+8+60	Trypsin	521000	1.64	0.03	2	28431.5	9.91	HUMAN	SwissProt	O96011	O96011	Peroxisomal membrane protein 11B OS=Homo sapiens GN=PEX11B PE=1 SV=1
	543	3	2	25.55	25.55	9	0+207+13+12+24+117	0+207+13+12+24+117	Trypsin	491000	0.96	0.08	2	41900.5	8.16	HUMAN	SwissProt	Q15738	Q15738	Sterol-4-alpha-carboxylate 3-dehydrogenase, decarboxylating OS=Homo sapiens GN=NSDHL PE=1 SV=2
	544	3	2	25.54	25.54	12	0+29+7+57+8+16	0+29+7+57+8+16	Trypsin	1360000	0.94	0.06	2	13293	11.48	HUMAN	SwissProt	P49207	P49207	60S ribosomal protein L34 OS=Homo sapiens GN=RPL34 PE=1 SV=3
	545	2	2	25.38	25.38	7	0+115+11+27+23+295	0+115+11+27+23+295	Trypsin	5890000	0	0	0	54231.9	9.01	HUMAN	SwissProt	Q15233	Q15233	Non-POU domain-containing octamer-binding protein OS=Homo sapiens GN=NONO PE=1 SV=4
	546	2	2	25.13	25.13	4	0+274+18+439+14+19	0+274+18+439+14+19	Trypsin	183000	1.22	0	1	86574.8	8.41	HUMAN	SwissProt	Q7L8L6	Q7L8L6	FAST kinase domain-containing protein 5 OS=Homo sapiens GN=FASTKD5 PE=1 SV=1
	547	4	1	25.04	25.04	8	0+21+17+158	0+21+17+158	Trypsin	804000	0.83	0.01	2	23466.1	11.48	HUMAN	SwissProt	P84098	P84098	60S ribosomal protein L19 OS=Homo sapiens GN=RPL19 PE=1 SV=1
	548	2	2	24.93	24.93	6	0+68+19+47+23+475	0+68+19+47+23+475	Trypsin	461000	0.67	0.21	2	67868.1	8.42	HUMAN	SwissProt	A1L0T0	A1L0T0	Acetolactate synthase-like protein OS=Homo sapiens GN=ILVBL PE=1 SV=2
	549	3	2	24.81	24.81	4	0+34+7+200+11+171	0+34+7+200+11+171	Trypsin	799000	0.76	0.01	2	48344.5	6.28	HUMAN	SwissProt	P11117	P11117	Lysosomal acid phosphatase OS=Homo sapiens GN=ACP2 PE=1 SV=3
	550	5	1	24.74	24.74	4	0+406+22+52	0+406+22+52	Trypsin	946000	0.72	0.01	3	53126.6	5.83	HUMAN	SwissProt	Q12849	Q12849	G-rich sequence factor 1 OS=Homo sapiens GN=GRSF1 PE=1 SV=3
	551	4	1	24.32	24.32	8	0+84+13+55	0+84+13+55	Trypsin	471000	0.7	0	1	16516.4	9.46	HUMAN	SwissProt	O14880	O14880	Microsomal glutathione S-transferase 3 OS=Homo sapiens GN=MGST3 PE=1 SV=1
	552	2	2	24.13	24.13	2	0+304+11+541+19+304	0+304+11+541+19+304	Trypsin	498000	1.41	0.29	2	130848	5.91	HUMAN	SwissProt	P56199	P56199	Integrin alpha-1 OS=Homo sapiens GN=ITGA1 PE=1 SV=2
	553	2	2	23.99	23.99|23.99|23.99|23.99|23.99	11	0+41+9+7+7+72	0+41+9+7+7+72|0+41+9+7+7+72|0+41+9+7+7+72|0+41+9+7+7+72|0+40+9+7+7+72	Trypsin	897000	0.36	0.01	2	15508.3	11.13	HUMAN	SwissProt	Q16695	Q16695|P68431|Q71DI3|P84243|Q6NXT2	Histone H3.1t OS=Homo sapiens GN=HIST3H3 PE=1 SV=3
	554	2	1	23.97	23.97	3	0+289+12+23	0+289+12+23	Trypsin	262000	1.41	0	1	36946.3	9.33	HUMAN	SwissProt	Q9Y673	Q9Y673	Dolichyl-phosphate beta-glucosyltransferase OS=Homo sapiens GN=ALG5 PE=1 SV=1
	555	5	1	23.83	23.83	7	0+116+15+57	0+116+15+57	Trypsin	1540000	1.22	0.16	2	21175.1	9.77	HUMAN	SwissProt	Q9UM00	Q9UM00	Transmembrane and coiled-coil domain-containing protein 1 OS=Homo sapiens GN=TMCO1 PE=1 SV=1
	556	2	1	23.75	23.75	2	0+154+18+565	0+154+18+565	Trypsin	485000	0.61	0	1	80955.5	5.6	HUMAN	SwissProt	P35611	P35611	Alpha-adducin OS=Homo sapiens GN=ADD1 PE=1 SV=2
	557	3	1	23.63	23.63	8	0+86+13+55	0+86+13+55	Trypsin	520000	1.48	0	1	16953.6	9.24	HUMAN	SwissProt	Q56VL3	Q56VL3	OCIA domain-containing protein 2 OS=Homo sapiens GN=OCIAD2 PE=1 SV=1
	558	3	2	23.21	23.21	3	0+217+15+241+10+287	0+217+15+241+10+287	Trypsin	651000	1.31	0.37	2	87164.2	5.61	HUMAN	SwissProt	P42892	P42892	Endothelin-converting enzyme 1 OS=Homo sapiens GN=ECE1 PE=1 SV=2
	559	1	1	23.12	23.12	5	0+8+16+281	0+8+16+281	Trypsin	1260000	0.45	0	1	30840.8	9.34	HUMAN	SwissProt	Q13151	Q13151	Heterogeneous nuclear ribonucleoprotein A0 OS=Homo sapiens GN=HNRNPA0 PE=1 SV=1
	560	2	1	23.07	23.07	9	0+161+20+26	0+161+20+26	Trypsin	532000	0.99	0	1	23098.6	6.44	HUMAN	SwissProt	Q8WW59	Q8WW59	SPRY domain-containing protein 4 OS=Homo sapiens GN=SPRYD4 PE=1 SV=1
	561	3	2	22.74	22.74|22.74	2	0+234+6+37+9+234	0+234+6+37+9+234|0+210+6+37+9+234	Trypsin	1800000	1.23	0.47	2	56320.5	8	HUMAN	SwissProt	Q8TDB8	Q8TDB8|P11169	Solute carrier family 2, facilitated glucose transporter member 14 OS=Homo sapiens GN=SLC2A14 PE=2 SV=1
	562	2	1	22.64	22.64	3	0+45+13+332	0+45+13+332	Trypsin	1860000	0.82	0	1	43295.9	8.35	HUMAN	SwissProt	P08559	P08559	Pyruvate dehydrogenase E1 component subunit alpha, somatic form, mitochondrial OS=Homo sapiens GN=PDHA1 PE=1 SV=3
	563	5	1	22.62	22.62	3	0+276+16+183	0+276+16+183	Trypsin	404000	1.34	0.42	3	54813.2	7.11	HUMAN	SwissProt	O75844	O75844	CAAX prenyl protease 1 homolog OS=Homo sapiens GN=ZMPSTE24 PE=1 SV=2
	564	3	2	22.34	22.34	3	0+44+12+508+7+46	0+44+12+508+7+46	Trypsin	755000	0.93	0.04	2	68304.5	5.35	HUMAN	SwissProt	P38606	P38606	V-type proton ATPase catalytic subunit A OS=Homo sapiens GN=ATP6V1A PE=1 SV=2
	565	2	1	22.11	22.11	2	0+355+13+69	0+355+13+69	Trypsin	423000	0.71	0	1	49601.6	8.19	HUMAN	SwissProt	Q13895	Q13895	Bystin OS=Homo sapiens GN=BYSL PE=1 SV=3
	566	1	1	22.06	22.06	13	0+41+12+36	0+41+12+36	Trypsin	388000	0.6	0	1	10058.6	5.81	HUMAN	SwissProt	O75531	O75531	Barrier-to-autointegration factor OS=Homo sapiens GN=BANF1 PE=1 SV=1
	567	2	1	22.06	22.06	6	0+125+13+63	0+125+13+63	Trypsin	451000	1.57	0.34	2	23485	5.28	HUMAN	SwissProt	Q96FZ7	Q96FZ7	Charged multivesicular body protein 6 OS=Homo sapiens GN=CHMP6 PE=1 SV=3
	568	2	1	21.99	21.99	1	0+437+9+76	0+437+9+76	Trypsin	412000	2.71	0.08	2	58026.3	6.25	HUMAN	SwissProt	P34059	P34059	N-acetylgalactosamine-6-sulfatase OS=Homo sapiens GN=GALNS PE=1 SV=1
	569	2	1	21.95	21.95	3	0+200+14+180	0+200+14+180	Trypsin	578000	0.85	0	1	44761	6.29	HUMAN	SwissProt	P61160	P61160	Actin-related protein 2 OS=Homo sapiens GN=ACTR2 PE=1 SV=1
	570	3	1	21.94	21.94	7	0+50+23+220	0+50+23+220	Trypsin	314000	0.6	0.03	2	34222.4	9.88	HUMAN	SwissProt	Q9BYG3	Q9BYG3	MKI67 FHA domain-interacting nucleolar phosphoprotein OS=Homo sapiens GN=MKI67IP PE=1 SV=1
	571	2	1	21.92	21.92	8	0+6+12+131	0+6+12+131	Trypsin	402000	1.57	0	1	16829.4	9.23	HUMAN	SwissProt	Q9NRP0	Q9NRP0	Oligosaccharyltransferase complex subunit OSTC OS=Homo sapiens GN=OSTC PE=1 SV=1
	572	5	1	21.91	21.91	7	0+163+16+48	0+163+16+48	Trypsin	623000	1.04	0	2	24680.6	8.52	HUMAN	SwissProt	Q92520	Q92520	Protein FAM3C OS=Homo sapiens GN=FAM3C PE=1 SV=1
	573	4	1	21.82	21.82	6	0+26+14+171	0+26+14+171	Trypsin	1910000	0.45	0.03	3	23354.2	4.89	HUMAN	SwissProt	O00161	O00161	Synaptosomal-associated protein 23 OS=Homo sapiens GN=SNAP23 PE=1 SV=1
	574	1	1	21.57	21.57|21.57|21.57	5	0+162+14+78	0+162+14+78|0+162+14+78|0+162+14+77	Trypsin	393000	1.13	0	1	28804.1	6.68	HUMAN	SwissProt	P18669	P18669|Q8N0Y7|P15259	Phosphoglycerate mutase 1 OS=Homo sapiens GN=PGAM1 PE=1 SV=2
	575	1	1	21.47	21.47	4	0+120+19+282	0+120+19+282	Trypsin	96600	0.4	0	1	44969.3	7.18	HUMAN	SwissProt	P18754	P18754	Regulator of chromosome condensation OS=Homo sapiens GN=RCC1 PE=1 SV=1
	576	5	1	21.42	21.42	7	0+80+21+193	0+80+21+193	Trypsin	604000	0.59	0.01	4	32575.2	4.64	HUMAN	SwissProt	P06748	P06748	Nucleophosmin OS=Homo sapiens GN=NPM1 PE=1 SV=2
	577	3	1	21.17	21.17	4	0+47+12+184	0+47+12+184	Trypsin	1720000	1.04	0.13	2	26210.1	10.48	HUMAN	SwissProt	Q9BVC6	Q9BVC6	Transmembrane protein 109 OS=Homo sapiens GN=TMEM109 PE=1 SV=1
	578	1	1	21.07	21.07	5	0+40+11+146	0+40+11+146	Trypsin	832000	0.66	0	1	21834.1	8.52	HUMAN	SwissProt	Q9NUP9	Q9NUP9	Protein lin-7 homolog C OS=Homo sapiens GN=LIN7C PE=1 SV=1
	579	1	1	21.05	21.05	3	0+39+17+474	0+39+17+474	Trypsin	447000	0.55	0	1	60103.5	9.15	HUMAN	SwissProt	O75475	O75475	PC4 and SFRS1-interacting protein OS=Homo sapiens GN=PSIP1 PE=1 SV=1
	580	3	1	21.04	21.04	18	0+39+22+58	0+39+22+58	Trypsin	1930000	1.45	0	1	13714.6	6.06	HUMAN	SwissProt	P61769	P61769	Beta-2-microglobulin OS=Homo sapiens GN=B2M PE=1 SV=1
	581	2	1	21.02	21.02	6	0+40+13+148	0+40+13+148	Trypsin	133000	0.64	0	1	22843.7	9.8	HUMAN	SwissProt	Q8WUK0	Q8WUK0	Protein-tyrosine phosphatase mitochondrial 1 OS=Homo sapiens GN=PTPMT1 PE=1 SV=1
	582	3	1	20.86	20.86	4	0+144+19+255	0+144+19+255	Trypsin	399000	0.74	0.11	2	45395	8.07	HUMAN	SwissProt	Q6YN16	Q6YN16	Hydroxysteroid dehydrogenase-like protein 2 OS=Homo sapiens GN=HSDL2 PE=1 SV=1
	583	2	1	20.79	20.79	9	0+116+25+127	0+116+25+127	Trypsin	1010000	1.07	0	1	28170.6	8.5	HUMAN	SwissProt	P30042	P30042	ES1 protein homolog, mitochondrial OS=Homo sapiens GN=C21orf33 PE=1 SV=3
	584	4	1	20.74	20.74	4	0+159+10+55	0+159+10+55	Trypsin	1230000	1.14	0.06	2	25171.7	6.43	HUMAN	SwissProt	Q9Y3B3	Q9Y3B3	Transmembrane emp24 domain-containing protein 7 OS=Homo sapiens GN=TMED7 PE=1 SV=2
	585	5	1	20.7	20.7	22	0+48+16+8	0+48+16+8	Trypsin	1000000	0.68	0.04	3	8006.3	9.14	HUMAN	SwissProt	Q9UBI6	Q9UBI6	Guanine nucleotide-binding protein G(I)/G(S)/G(O) subunit gamma-12 OS=Homo sapiens GN=GNG12 PE=1 SV=3
	586	4	1	20.65	20.65	4	0+183+16+162	0+183+16+162	Trypsin	95600	0.99	0.08	2	40744.3	6.43	HUMAN	SwissProt	Q8NBU5	Q8NBU5	ATPase family AAA domain-containing protein 1 OS=Homo sapiens GN=ATAD1 PE=1 SV=1
	587	1	1	20.54	20.54	0	0+1177+11+683	0+1177+11+683	Trypsin	231000	0.69	0	1	208702	8.99	HUMAN	SwissProt	Q14690	Q14690	Protein RRP5 homolog OS=Homo sapiens GN=PDCD11 PE=1 SV=3
	588	2	1	20.54	20.54	4	0+256+15+67	0+256+15+67	Trypsin	3220000	0.17	0	1	38722.1	7.56	HUMAN	SwissProt	Q9NYK5	Q9NYK5	39S ribosomal protein L39, mitochondrial OS=Homo sapiens GN=MRPL39 PE=1 SV=2
	589	2	1	20.51	20.51	4	0+119+12+118	0+119+12+118	Trypsin	2370000	0.45	0	1	28680.8	10.85	HUMAN	SwissProt	P62753	P62753	40S ribosomal protein S6 OS=Homo sapiens GN=RPS6 PE=1 SV=1
	590	2	1	20.48	20.48	8	0+84+22+148	0+84+22+148	Trypsin	822000	1.14	0	1	28355.3	7.58	HUMAN	SwissProt	Q9H0N0	Q9H0N0	Ras-related protein Rab-6C OS=Homo sapiens GN=RAB6C PE=2 SV=2
	591	2	1	20.37	20.37	3	0+131+12+192	0+131+12+192	Trypsin	217000	1.33	0	1	38673.7	5.36	HUMAN	SwissProt	Q9P2W9	Q9P2W9	Syntaxin-18 OS=Homo sapiens GN=STX18 PE=1 SV=1
	592	1	1	20.17	20.17	3	0+206+19+310	0+206+19+310	Trypsin	274000	0.5	0	1	60902.3	5.49	HUMAN	SwissProt	O15460	O15460	Prolyl 4-hydroxylase subunit alpha-2 OS=Homo sapiens GN=P4HA2 PE=1 SV=1
	593	3	1	20.05	20.05	9	0+93+13+29	0+93+13+29	Trypsin	224000	0.98	0.04	2	15859.9	11.32	HUMAN	SwissProt	P62910	P62910	60S ribosomal protein L32 OS=Homo sapiens GN=RPL32 PE=1 SV=2
	594	4	1	20.05	20.05	2	0+379+15+184	0+379+15+184	Trypsin	481000	0.87	0.02	2	65700	8.64	HUMAN	SwissProt	Q969N2	Q969N2	GPI transamidase component PIG-T OS=Homo sapiens GN=PIGT PE=1 SV=1
	595	1	1	20	20	2	0+680+21+341	0+680+21+341	Trypsin	156000	0.37	0	1	117805	6.12	HUMAN	SwissProt	P42285	P42285	Superkiller viralicidic activity 2-like 2 OS=Homo sapiens GN=SKIV2L2 PE=1 SV=3
	596	6	1	19.95	19.95	11	0+101+14+10	0+101+14+10	Trypsin	1320000	0.69	0.02	3	14462.9	10.54	HUMAN	SwissProt	P62899	P62899	60S ribosomal protein L31 OS=Homo sapiens GN=RPL31 PE=1 SV=1
	597	2	1	19.95	19.95	10	0+111+14+13	0+111+14+13	Trypsin	566000	1.15	0	1	15425.8	10.36	HUMAN	SwissProt	Q9Y3E0	Q9Y3E0	Vesicle transport protein GOT1B OS=Homo sapiens GN=GOLT1B PE=1 SV=1
	598	1	1	19.84	19.84	3	0+134+12+220	0+134+12+220	Trypsin	775000	0.73	0	1	39592	6.47	HUMAN	SwissProt	P50213	P50213	Isocitrate dehydrogenase [NAD] subunit alpha, mitochondrial OS=Homo sapiens GN=IDH3A PE=1 SV=1
	599	2	1	19.76	19.76	10	0+136+17+9	0+136+17+9	Trypsin	472000	1.65	0.07	2	17595	10.41	HUMAN	SwissProt	Q8N6L1	Q8N6L1	Keratinocyte-associated protein 2 OS=Homo sapiens GN=KRTCAP2 PE=1 SV=1
	600	3	1	19.74	19.74	1	0+349+12+564	0+349+12+564	Trypsin	215000	1.47	0	1	104925	6.76	HUMAN	SwissProt	P22413	P22413	Ectonucleotide pyrophosphatase/phosphodiesterase family member 1 OS=Homo sapiens GN=ENPP1 PE=1 SV=2
	601	2	1	19.67	19.67	6	0+107+13+71	0+107+13+71	Trypsin	795000	0.42	0	1	21310.7	5.77	HUMAN	SwissProt	P60953	P60953	Cell division control protein 42 homolog OS=Homo sapiens GN=CDC42 PE=1 SV=1
	602	2	1	19.64	19.64	6	0+137+19+160	0+137+19+160	Trypsin	801000	0.9	0	1	36033.1	5.31	HUMAN	SwissProt	P30519	P30519	Heme oxygenase 2 OS=Homo sapiens GN=HMOX2 PE=1 SV=2
	603	1	1	19.63	19.63	8	0+236+22+10	0+236+22+10	Trypsin	372000	1.01	0	1	30601.8	6.25	HUMAN	SwissProt	P53701	P53701	Cytochrome c-type heme lyase OS=Homo sapiens GN=HCCS PE=1 SV=1
	604	4	1	19.47	19.47|19.47	14	0+66+17+33	0+66+17+33|0+49+17+34	Trypsin	1060000	1.17	0.14	3	12662.8	7.84	HUMAN	SwissProt	P63027	P63027|Q15836	Vesicle-associated membrane protein 2 OS=Homo sapiens GN=VAMP2 PE=1 SV=3
	605	1	1	19.3	19.3	5	0+63+17+215	0+63+17+215	Trypsin	1010000	0.39	0	1	32854.2	4.79	HUMAN	SwissProt	P08865	P08865	40S ribosomal protein SA OS=Homo sapiens GN=RPSA PE=1 SV=4
	606	2	1	19.26	19.26	7	0+122+12+32	0+122+12+32	Trypsin	268000	1.34	0	1	19198.2	9.47	HUMAN	SwissProt	Q13405	Q13405	39S ribosomal protein L49, mitochondrial OS=Homo sapiens GN=MRPL49 PE=1 SV=1
	607	1	1	19.16	19.16	4	0+141+21+266	0+141+21+266	Trypsin	267000	1.42	0	1	48886.7	6.04	HUMAN	SwissProt	Q9NPH0	Q9NPH0	Lysophosphatidic acid phosphatase type 6 OS=Homo sapiens GN=ACP6 PE=1 SV=1
	608	2	1	19.05	19.05	5	0+146+25+251	0+146+25+251	Trypsin	625000	3.05	1.78	2	47137.4	8.31	HUMAN	SwissProt	Q53H12	Q53H12	Acylglycerol kinase, mitochondrial OS=Homo sapiens GN=AGK PE=1 SV=2
	609	2	1	19	19|19|19	2	0+198+11+209	0+198+11+209|0+198+11+209|0+69+11+130	Trypsin	573000	0.78	0	1	47608	5.61	HUMAN	SwissProt	Q9P1U1	Q9P1U1|P61158|Q9C0K3	Actin-related protein 3B OS=Homo sapiens GN=ACTR3B PE=1 SV=1
	610	3	1	18.9	18.9	3	0+376+17+73	0+376+17+73	Trypsin	473000	0.89	0.1	2	52164.5	5.37	HUMAN	SwissProt	Q13283	Q13283	Ras GTPase-activating protein-binding protein 1 OS=Homo sapiens GN=G3BP1 PE=1 SV=1
	611	1	1	18.89	18.89	4	0+20+12+209	0+20+12+209	Trypsin	400000	3.54	0	1	26411.2	4.74	HUMAN	SwissProt	P28066	P28066	Proteasome subunit alpha type-5 OS=Homo sapiens GN=PSMA5 PE=1 SV=3
	612	2	1	18.89	18.89	2	0+274+10+69	0+274+10+69	Trypsin	541000	0.86	0	1	39646.4	8.55	HUMAN	SwissProt	Q3ZCQ8	Q3ZCQ8	Mitochondrial import inner membrane translocase subunit TIM50 OS=Homo sapiens GN=TIMM50 PE=1 SV=2
	613	1	1	18.85	18.85	2	0+165+11+215	0+165+11+215	Trypsin	647000	0.4	0	1	45374.4	4.36	HUMAN	SwissProt	P55209	P55209	Nucleosome assembly protein 1-like 1 OS=Homo sapiens GN=NAP1L1 PE=1 SV=1
	614	3	1	18.84	18.84	6	0+237+23+73	0+237+23+73	Trypsin	1420000	1.4	0	1	37564.4	5.32	HUMAN	SwissProt	P07711	P07711	Cathepsin L1 OS=Homo sapiens GN=CTSL1 PE=1 SV=2
	615	2	1	18.8	18.8	4	0+144+11+102	0+144+11+102	Trypsin	444000	0.49	0	1	26888	11.16	HUMAN	SwissProt	Q86V81	Q86V81	THO complex subunit 4 OS=Homo sapiens GN=THOC4 PE=1 SV=3
	616	1	1	18.79	18.79	3	0+252+14+200	0+252+14+200	Trypsin	529000	1.23	0	1	51477.1	9.8	HUMAN	SwissProt	Q13505	Q13505	Metaxin-1 OS=Homo sapiens GN=MTX1 PE=1 SV=2
	617	3	1	18.79	18.79	2	0+446+15+73	0+446+15+73	Trypsin	409000	0.58	0.02	2	59151.7	5.77	HUMAN	SwissProt	Q8NF37	Q8NF37	Lysophosphatidylcholine acyltransferase 1 OS=Homo sapiens GN=LPCAT1 PE=1 SV=2
	618	2	1	18.78	18.78	1	0+729+14+487	0+729+14+487	Trypsin	144000	0.54	0	1	136376	5.52	HUMAN	SwissProt	Q86VP6	Q86VP6	Cullin-associated NEDD8-dissociated protein 1 OS=Homo sapiens GN=CAND1 PE=1 SV=2
	619	1	1	18.77	18.77	2	0+661+22+110	0+661+22+110	Trypsin	612000	2.02	0	1	91080.2	6.78	HUMAN	SwissProt	Q8IXB1	Q8IXB1	DnaJ homolog subfamily C member 10 OS=Homo sapiens GN=DNAJC10 PE=1 SV=2
	620	6	1	18.76	18.76	9	0+134+15+10	0+134+15+10	Trypsin	165000	0.94	0.01	3	17752.2	11.67	HUMAN	SwissProt	P47914	P47914	60S ribosomal protein L29 OS=Homo sapiens GN=RPL29 PE=1 SV=2
	621	1	1	18.48	18.48	2	0+284+10+56	0+284+10+56	Trypsin	813000	0.38	0	1	39641.3	5	HUMAN	SwissProt	O75695	O75695	Protein XRP2 OS=Homo sapiens GN=RP2 PE=1 SV=4
	622	2	1	18.48	18.48	2	0+325+15+243	0+325+15+243	Trypsin	462000	1	0	1	66229.6	5.3	HUMAN	SwissProt	Q8NHH9	Q8NHH9	Atlastin-2 OS=Homo sapiens GN=ATL2 PE=1 SV=2
	623	2	1	18.45	18.45	2	0+316+14+193	0+316+14+193	Trypsin	244000	1.29	0	1	57545.1	5.19	HUMAN	SwissProt	Q9C0H2	Q9C0H2	Protein tweety homolog 3 OS=Homo sapiens GN=TTYH3 PE=1 SV=3
	624	2	1	18.44	18.44	6	0+139+22+194	0+139+22+194	Trypsin	634000	0.87	0	1	40750.8	8.67	HUMAN	SwissProt	O95299	O95299	NADH dehydrogenase [ubiquinone] 1 alpha subcomplex subunit 10, mitochondrial OS=Homo sapiens GN=NDUFA10 PE=1 SV=1
	625	4	1	18.3	18.3	9	0+60+21+139	0+60+21+139	Trypsin	1030000	0.22	0.03	3	24074.7	7.06	HUMAN	SwissProt	O75629	O75629	Protein CREG1 OS=Homo sapiens GN=CREG1 PE=1 SV=1
	626	2	1	18.3	18.3	7	0+65+16+130	0+65+16+130	Trypsin	375000	0.1	0.02	2	22744	8.41	HUMAN	SwissProt	O95832	O95832	Claudin-1 OS=Homo sapiens GN=CLDN1 PE=1 SV=1
	627	2	1	18.29	18.29	4	0+78+8+93	0+78+8+93	Trypsin	979000	0.71	0	1	20625.4	9.48	HUMAN	SwissProt	P67812	P67812	Signal peptidase complex catalytic subunit SEC11A OS=Homo sapiens GN=SEC11A PE=1 SV=1
	628	1	1	18.28	18.28	8	0+73+24+187	0+73+24+187	Trypsin	968000	1.64	0	1	33310.2	9.35	HUMAN	SwissProt	Q9BPW8	Q9BPW8	Protein NipSnap homolog 1 OS=Homo sapiens GN=NIPSNAP1 PE=1 SV=1
	629	2	1	18.26	18.26	2	0+171+15+400	0+171+15+400	Trypsin	440000	0.92	0	1	65401.8	9.05	HUMAN	SwissProt	Q9UHD8	Q9UHD8	Septin-9 OS=Homo sapiens GN=SEPT9 PE=1 SV=2
	630	2	1	18.22	18.22	7	0+203+28+131	0+203+28+131	Trypsin	430000	1.37	0	1	41807	4.76	HUMAN	SwissProt	Q9BRK5	Q9BRK5	45 kDa calcium-binding protein OS=Homo sapiens GN=SDF4 PE=1 SV=1
	631	1	1	18.11	18.11	6	0+85+14+127	0+85+14+127	Trypsin	329000	2.4	0	1	26145.5	7.7	HUMAN	SwissProt	P36543	P36543	V-type proton ATPase subunit E 1 OS=Homo sapiens GN=ATP6V1E1 PE=1 SV=1
	632	1	1	18.1	18.1	4	0+159+10+77	0+159+10+77	Trypsin	316000	0.23	0	1	29096.8	9.74	HUMAN	SwissProt	Q00059	Q00059	Transcription factor A, mitochondrial OS=Homo sapiens GN=TFAM PE=1 SV=1
	633	1	1	18.09	18.09	1	0+79+11+496	0+79+11+496	Trypsin	876000	0.18	0	1	66408.7	5.11	HUMAN	SwissProt	P20700	P20700	Lamin-B1 OS=Homo sapiens GN=LMNB1 PE=1 SV=2
	634	2	1	18.07	18.07	1	0+178+12+441	0+178+12+441	Trypsin	410000	0.97	0	1	69284.3	5.44	HUMAN	SwissProt	P04844	P04844	Dolichyl-diphosphooligosaccharide--protein glycosyltransferase subunit 2 OS=Homo sapiens GN=RPN2 PE=1 SV=3
	635	1	1	18.06	18.06	9	0+60+15+86	0+60+15+86	Trypsin	675000	0	0	0	17934.8	8.96	HUMAN	SwissProt	P04216	P04216	Thy-1 membrane glycoprotein OS=Homo sapiens GN=THY1 PE=1 SV=2
	636	3	1	18.06	18.06	6	0+58+21+236	0+58+21+236	Trypsin	268000	1.84	0	2	34690.1	9.5	HUMAN	SwissProt	Q8NFV4	Q8NFV4	Abhydrolase domain-containing protein 11 OS=Homo sapiens GN=ABHD11 PE=1 SV=1
	637	2	1	18.02	18.02	3	0+241+14+160	0+241+14+160	Trypsin	544000	1.03	0	1	45467.6	5.58	HUMAN	SwissProt	Q99519	Q99519	Sialidase-1 OS=Homo sapiens GN=NEU1 PE=1 SV=1
	638	2	1	18.01	18.01	6	0+104+13+84	0+104+13+84	Trypsin	388000	1.12	0	1	22761.4	5.08	HUMAN	SwissProt	Q15363	Q15363	Transmembrane emp24 domain-containing protein 2 OS=Homo sapiens GN=TMED2 PE=1 SV=1
	639	2	1	17.77	17.77	4	0+43+16+329	0+43+16+329	Trypsin	952000	1.13	0	1	43956	8.77	HUMAN	SwissProt	Q9H488	Q9H488	GDP-fucose protein O-fucosyltransferase 1 OS=Homo sapiens GN=POFUT1 PE=1 SV=1
	640	3	1	17.76	17.76	1	0+212+12+386	0+212+12+386	Trypsin	299000	0.83	0	1	66819.9	8.54	HUMAN	SwissProt	Q6NUM9	Q6NUM9	All-trans-retinol 13,14-reductase OS=Homo sapiens GN=RETSAT PE=2 SV=2
	641	1	1	17.74	17.74	5	0+265+16+38	0+265+16+38	Trypsin	44800	0.64	0	1	34748	9.79	HUMAN	SwissProt	Q9NRG7	Q9NRG7	Epimerase family protein SDR39U1 OS=Homo sapiens GN=SDR39U1 PE=2 SV=2
	642	1	1	17.72	17.72	7	0+78+9+28	0+78+9+28	Trypsin	545000	0.71	0	1	12476.4	7.73	HUMAN	SwissProt	P14174	P14174	Macrophage migration inhibitory factor OS=Homo sapiens GN=MIF PE=1 SV=4
	643	1	1	17.72	17.72	1	0+267+7+106	0+267+7+106	Trypsin	335000	1.37	0	1	44596.7	7.19	HUMAN	SwissProt	Q96DV4	Q96DV4	39S ribosomal protein L38, mitochondrial OS=Homo sapiens GN=MRPL38 PE=1 SV=2
	644	1	1	17.69	17.69	5	0+96+20+256	0+96+20+256	Trypsin	662000	0.7	0	1	39617.3	9.8	HUMAN	SwissProt	O75367	O75367	Core histone macro-H2A.1 OS=Homo sapiens GN=H2AFY PE=1 SV=4
	645	1	1	17.59	17.59	1	0+979+13+108	0+979+13+108	Trypsin	291000	5.45	0	1	121854	5.56	HUMAN	SwissProt	O95466	O95466	Formin-like protein 1 OS=Homo sapiens GN=FMNL1 PE=1 SV=3
	646	1	1	17.58	17.58	5	0+35+17+257	0+35+17+257	Trypsin	506000	0.21	0	1	33697.3	6.94	HUMAN	SwissProt	Q99439	Q99439	Calponin-2 OS=Homo sapiens GN=CNN2 PE=1 SV=4
	647	1	1	17.57	17.57	6	0+172+14+19	0+172+14+19	Trypsin	55000	0.22	0	1	22659.6	5.94	HUMAN	SwissProt	P17081	P17081	Rho-related GTP-binding protein RhoQ OS=Homo sapiens GN=RHOQ PE=1 SV=2
	648	1	1	17.55	17.55	11	0+44+13+57	0+44+13+57	Trypsin	286000	1.2	0	1	12614.7	9.43	HUMAN	SwissProt	O14548	O14548	Cytochrome c oxidase subunit 7A-related protein, mitochondrial OS=Homo sapiens GN=COX7A2L PE=1 SV=2
	649	1	1	17.55	17.55	2	0+733+27+192	0+733+27+192	Trypsin	232000	0.56	0	1	105319	5.61	HUMAN	SwissProt	P10253	P10253	Lysosomal alpha-glucosidase OS=Homo sapiens GN=GAA PE=1 SV=3
	650	1	1	17.52	17.52	19	0+62+18+12	0+62+18+12	Trypsin	626000	1.03	0	1	10275.3	10.44	HUMAN	SwissProt	P61513	P61513	60S ribosomal protein L37a OS=Homo sapiens GN=RPL37A PE=1 SV=2
	651	2	1	17.51	17.51	9	0+63+15+82	0+63+15+82	Trypsin	2130000	1.06	0.02	2	18564.9	10.49	HUMAN	SwissProt	P46778	P46778	60S ribosomal protein L21 OS=Homo sapiens GN=RPL21 PE=1 SV=2
	652	2	1	17.44	17.44	8	0+36+9+65	0+36+9+65	Trypsin	2010000	2.57	0	1	12537.7	11.07	HUMAN	SwissProt	P18077	P18077	60S ribosomal protein L35a OS=Homo sapiens GN=RPL35A PE=1 SV=2
	653	1	1	17.44	17.44	3	0+70+15+291	0+70+15+291	Trypsin	79600	0.88	0	1	42918.7	5.53	HUMAN	SwissProt	Q9UNM6	Q9UNM6	26S proteasome non-ATPase regulatory subunit 13 OS=Homo sapiens GN=PSMD13 PE=1 SV=1
	654	1	1	17.4	17.4	4	0+225+16+158	0+225+16+158	Trypsin	530000	0.51	0	1	45419.3	6.43	HUMAN	SwissProt	P38571	P38571	Lysosomal acid lipase/cholesteryl ester hydrolase OS=Homo sapiens GN=LIPA PE=1 SV=2
	655	1	1	17.37	17.37	2	0+205+16+317	0+205+16+317	Trypsin	489000	0.52	0	1	62229.6	8.71	HUMAN	SwissProt	Q96KA5	Q96KA5	Cleft lip and palate transmembrane protein 1-like protein OS=Homo sapiens GN=CLPTM1L PE=1 SV=1
	656	1	1	17.35	17.35	0	0+610+8+3306	0+610+8+3306	Trypsin	598000	1.33	0	1	430257	5.02	HUMAN	SwissProt	Q01484	Q01484	Ankyrin-2 OS=Homo sapiens GN=ANK2 PE=1 SV=3
	657	2	1	17.3	17.3	2	0+305+10+88	0+305+10+88	Trypsin	689000	1.16	0	1	47347.2	9.4	HUMAN	SwissProt	Q7L0Y3	Q7L0Y3	Mitochondrial ribonuclease P protein 1 OS=Homo sapiens GN=RG9MTD1 PE=1 SV=2
	658	2	1	17.28	17.28	7	0+31+18+202	0+31+18+202	Trypsin	556000	1.22	0	1	28449.4	10.13	HUMAN	SwissProt	Q9NX20	Q9NX20	39S ribosomal protein L16, mitochondrial OS=Homo sapiens GN=MRPL16 PE=1 SV=1
	659	1	1	17.25	17.25	8	0+102+24+161	0+102+24+161	Trypsin	403000	0.81	0	1	31282.7	9.62	HUMAN	SwissProt	Q9UBX3	Q9UBX3	Mitochondrial dicarboxylate carrier OS=Homo sapiens GN=SLC25A10 PE=1 SV=2
	660	2	1	17.22	17.22	8	0+30+10+76	0+30+10+76	Trypsin	443000	1.26	0	1	13458.8	5.75	HUMAN	SwissProt	Q16718	Q16718	NADH dehydrogenase [ubiquinone] 1 alpha subcomplex subunit 5 OS=Homo sapiens GN=NDUFA5 PE=1 SV=3
	661	1	1	17.2	17.2	18	0+44+23+58	0+44+23+58	Trypsin	379000	1.38	0	1	13824.8	9.69	HUMAN	SwissProt	Q9Y3D7	Q9Y3D7	Mitochondrial import inner membrane translocase subunit Tim16 OS=Homo sapiens GN=TIMM16 PE=1 SV=2
	662	3	1	17.14	17.14	16	0+41+10+8	0+41+10+8	Trypsin	1180000	0.72	0.06	2	6647.9	12.15	HUMAN	SwissProt	P62861	P62861	40S ribosomal protein S30 OS=Homo sapiens GN=FAU PE=1 SV=1
	663	5	1	17.1	17.1	14	0+30+16+61	0+30+16+61	Trypsin	1730000	1.96	0.11	2	11676.1	10.31	HUMAN	SwissProt	P17096	P17096	High mobility group protein HMG-I/HMG-Y OS=Homo sapiens GN=HMGA1 PE=1 SV=3
	664	1	1	17.08	17.08	3	0+233+13+86	0+233+13+86	Trypsin	238000	1.36	0	1	37535.6	8.65	HUMAN	SwissProt	Q9H9J2	Q9H9J2	39S ribosomal protein L44, mitochondrial OS=Homo sapiens GN=MRPL44 PE=1 SV=1
	665	2	1	17.07	17.07	3	0+113+10+178	0+113+10+178	Trypsin	703000	2.28	0	1	33857.3	7.78	HUMAN	SwissProt	Q8NBJ7	Q8NBJ7	Sulfatase-modifying factor 2 OS=Homo sapiens GN=SUMF2 PE=1 SV=1
	666	1	1	17.02	17.02	1	0+47+10+458	0+47+10+458	Trypsin	164000	1.66	0	1	59257.1	6.39	HUMAN	SwissProt	P11413	P11413	Glucose-6-phosphate 1-dehydrogenase OS=Homo sapiens GN=G6PD PE=1 SV=4
	667	2	1	16.99	16.99	3	0+83+15+298	0+83+15+298	Trypsin	234000	1.05	0	1	44743.8	7.64	HUMAN	SwissProt	Q9NTK5	Q9NTK5	Obg-like ATPase 1 OS=Homo sapiens GN=OLA1 PE=1 SV=2
	668	4	1	16.96	16.96	4	0+57+9+144	0+57+9+144	Trypsin	725000	0.92	0	1	23705.3	6	HUMAN	SwissProt	O00217	O00217	NADH dehydrogenase [ubiquinone] iron-sulfur protein 8, mitochondrial OS=Homo sapiens GN=NDUFS8 PE=1 SV=1
	669	2	1	16.96	16.96	4	0+72+11+176	0+72+11+176	Trypsin	1230000	1	0	1	28565.4	8.69	HUMAN	SwissProt	Q16563	Q16563	Synaptophysin-like protein 1 OS=Homo sapiens GN=SYPL1 PE=1 SV=1
	670	1	1	16.91	16.91	1	0+617+16+227	0+617+16+227	Trypsin	375000	0.51	0	1	95376.7	4.86	HUMAN	SwissProt	P01130	P01130	Low-density lipoprotein receptor OS=Homo sapiens GN=LDLR PE=1 SV=1
	671	1	1	16.85	16.85	2	0+362+12+208	0+362+12+208	Trypsin	699000	1.26	0	1	65884.2	7.63	HUMAN	SwissProt	P50281	P50281	Matrix metalloproteinase-14 OS=Homo sapiens GN=MMP14 PE=1 SV=2
	672	2	1	16.82	16.82	5	0+149+10+10	0+149+10+10	Trypsin	2180000	1.27	0	1	19576.8	9.52	HUMAN	SwissProt	P13073	P13073	Cytochrome c oxidase subunit 4 isoform 1, mitochondrial OS=Homo sapiens GN=COX4I1 PE=1 SV=1
	673	2	1	16.76	16.76	2	0+345+14+174	0+345+14+174	Trypsin	430000	0.89	0	1	59687.6	8.43	HUMAN	SwissProt	P15848	P15848	Arylsulfatase B OS=Homo sapiens GN=ARSB PE=1 SV=1
	674	1	1	16.76	16.76	4	0+205+17+124	0+205+17+124	Trypsin	572000	0.48	0	1	36926.7	6.37	HUMAN	SwissProt	P31942	P31942	Heterogeneous nuclear ribonucleoprotein H3 OS=Homo sapiens GN=HNRNPH3 PE=1 SV=2
	675	1	1	16.66	16.66	2	0+297+13+219	0+297+13+219	Trypsin	1180000	1.17	0	1	59578.5	9.03	HUMAN	SwissProt	Q9Y2X3	Q9Y2X3	Nucleolar protein 58 OS=Homo sapiens GN=NOP58 PE=1 SV=1
	676	1	1	16.65	16.65	7	0+49+10+76	0+49+10+76	Trypsin	402000	0.75	0	1	15550.2	9.85	HUMAN	SwissProt	P08708	P08708	40S ribosomal protein S17 OS=Homo sapiens GN=RPS17 PE=1 SV=2
	677	1	1	16.62	16.62	5	0+29+16+275	0+29+16+275	Trypsin	251000	0.04	0	1	35936.9	4.94	HUMAN	SwissProt	P08758	P08758	Annexin A5 OS=Homo sapiens GN=ANXA5 PE=1 SV=2
	678	1	1	16.6	16.6	2	0+162+19+557	0+162+19+557	Trypsin	706000	0.83	0	1	84785.6	5.69	HUMAN	SwissProt	O60568	O60568	Procollagen-lysine,2-oxoglutarate 5-dioxygenase 3 OS=Homo sapiens GN=PLOD3 PE=1 SV=1
	679	1	1	16.6	16.6|16.6	6	0+100+13+102	0+100+13+102|0+99+13+101	Trypsin	985000	0.51	0	1	23384	4.52	HUMAN	SwissProt	Q13765	Q13765|Q9BZK3	Nascent polypeptide-associated complex subunit alpha OS=Homo sapiens GN=NACA PE=1 SV=1
	680	1	1	16.58	16.58	2	0+384+20+422	0+384+20+422	Trypsin	254000	0.79	0	1	92219.6	8.13	HUMAN	SwissProt	Q9BQ52	Q9BQ52	Zinc phosphodiesterase ELAC protein 2 OS=Homo sapiens GN=ELAC2 PE=1 SV=2
	681	1	1	16.57	16.57	6	0+139+14+53	0+139+14+53	Trypsin	742000	0.77	0	1	22237.8	5.26	HUMAN	SwissProt	O43399	O43399	Tumor protein D54 OS=Homo sapiens GN=TPD52L2 PE=1 SV=2
	682	1	1	16.57	16.57	13	0+51+15+49	0+51+15+49	Trypsin	713000	1.31	0	1	13015.5	11.01	HUMAN	SwissProt	P62854	P62854	40S ribosomal protein S26 OS=Homo sapiens GN=RPS26 PE=1 SV=3
	683	1	1	16.56	16.56	1	0+451+9+29	0+451+9+29	Trypsin	274000	4.73	0	1	53692.5	7.42	HUMAN	SwissProt	P58335	P58335	Anthrax toxin receptor 2 OS=Homo sapiens GN=ANTXR2 PE=1 SV=4
	684	3	1	16.55	16.55	1	0+784+18+171	0+784+18+171	Trypsin	193000	0.89	0	1	110186	5.72	HUMAN	SwissProt	Q9P253	Q9P253	Vacuolar protein sorting-associated protein 18 homolog OS=Homo sapiens GN=VPS18 PE=1 SV=2
	685	2	1	16.53	16.53	7	0+80+14+86	0+80+14+86	Trypsin	542000	0.67	0	1	20462.7	8.66	HUMAN	SwissProt	Q9Y221	Q9Y221	60S ribosome subunit biogenesis protein NIP7 homolog OS=Homo sapiens GN=NIP7 PE=1 SV=1
	686	1	1	16.52	16.52	2	0+359+11+84	0+359+11+84	Trypsin	578000	1.12	0	1	50152.3	8.59	HUMAN	SwissProt	P36551	P36551	Coproporphyrinogen-III oxidase, mitochondrial OS=Homo sapiens GN=CPOX PE=1 SV=3
	687	1	1	16.51	16.51	4	0+77+14+211	0+77+14+211	Trypsin	951000	0.52	0	1	34308.6	5.87	HUMAN	SwissProt	Q9UMR5	Q9UMR5	Lysosomal thioesterase PPT2 OS=Homo sapiens GN=PPT2 PE=1 SV=3
	688	2	1	16.5	16.5	6	0+32+9+89	0+32+9+89	Trypsin	345000	1.35	0	1	14502.1	9.86	HUMAN	SwissProt	Q9Y2R5	Q9Y2R5	28S ribosomal protein S17, mitochondrial OS=Homo sapiens GN=MRPS17 PE=1 SV=1
	689	2	1	16.48	16.48	1	0+461+8+64	0+461+8+64	Trypsin	573000	0.67	0	1	56650.8	6.29	HUMAN	SwissProt	O43175	O43175	D-3-phosphoglycerate dehydrogenase OS=Homo sapiens GN=PHGDH PE=1 SV=4
	690	2	1	16.46	16.46	2	0+176+13+343	0+176+13+343	Trypsin	355000	0.84	0	1	55723.4	5.88	HUMAN	SwissProt	P43007	P43007	Neutral amino acid transporter A OS=Homo sapiens GN=SLC1A4 PE=1 SV=1
	691	1	1	16.41	16.41	5	0+55+20+262	0+55+20+262	Trypsin	583000	1.25	0	1	37413.9	7.8	HUMAN	SwissProt	Q15599	Q15599	Na(+)/H(+) exchange regulatory cofactor NHE-RF2 OS=Homo sapiens GN=SLC9A3R2 PE=1 SV=2
	692	2	1	16.37	16.37	1	0+323+16+496	0+323+16+496	Trypsin	391000	0.99	0	1	91869.9	6.5	HUMAN	SwissProt	P48960	P48960	CD97 antigen OS=Homo sapiens GN=CD97 PE=1 SV=4
	693	2	1	16.37	16.37	5	0+108+13+110	0+108+13+110	Trypsin	51300	0.85	0	2	26550.4	9.61	HUMAN	SwissProt	Q8WVC6	Q8WVC6	Dephospho-CoA kinase domain-containing protein OS=Homo sapiens GN=DCAKD PE=1 SV=1
	694	2	1	16.31	16.31	3	0+584+22+113	0+584+22+113	Trypsin	232000	0.83	0	1	81124.1	5.74	HUMAN	SwissProt	Q9H8H0	Q9H8H0	Nucleolar protein 11 OS=Homo sapiens GN=NOL11 PE=1 SV=1
	695	2	1	16.22	16.22	0	0+63+8+1622	0+63+8+1622	Trypsin	769000	1.56	0	1	189224	7.87	HUMAN	SwissProt	Q4KWH8	Q4KWH8	1-phosphatidylinositol-4,5-bisphosphate phosphodiesterase eta-1 OS=Homo sapiens GN=PLCH1 PE=1 SV=1
	696	2	1	16.16	16.16|16.16	2	0+152+10+175	0+152+10+175|0+152+10+175	Trypsin	262000	0.75	0	1	39086.1	9.48	HUMAN	SwissProt	Q8N752	Q8N752|P48729	Casein kinase I isoform alpha-like OS=Homo sapiens GN=CSNK1A1L PE=2 SV=2
	697	2	1	16.15	16.15	4	0+104+14+174	0+104+14+174	Trypsin	486000	1.05	0	1	33535.1	9.55	HUMAN	SwissProt	P49406	P49406	39S ribosomal protein L19, mitochondrial OS=Homo sapiens GN=MRPL19 PE=1 SV=2
	698	2	1	16.13	16.13	3	0+332+16+178	0+332+16+178	Trypsin	772000	0.59	0	1	53426.1	9.4	HUMAN	SwissProt	P35637	P35637	RNA-binding protein FUS OS=Homo sapiens GN=FUS PE=1 SV=1
	699	2	1	16.12	16.12	4	0+73+11+142	0+73+11+142	Trypsin	948000	0.93	0	1	25003	8.69	HUMAN	SwissProt	Q15005	Q15005	Signal peptidase complex subunit 2 OS=Homo sapiens GN=SPCS2 PE=1 SV=3
	700	1	1	16.11	16.11	1	0+316+15+527	0+316+15+527	Trypsin	495000	0.61	0	1	96865.5	5.28	HUMAN	SwissProt	Q92598	Q92598	Heat shock protein 105 kDa OS=Homo sapiens GN=HSPH1 PE=1 SV=1
	701	2	1	16.1	16.1	6	0+171+16+49	0+171+16+49	Trypsin	562000	1.07	0	1	25809.6	5.09	HUMAN	SwissProt	P60033	P60033	CD81 antigen OS=Homo sapiens GN=CD81 PE=1 SV=1
	702	2	1	16.08	16.08	6	0+96+12+72	0+96+12+72	Trypsin	1160000	1.08	0	1	20313.5	8.66	HUMAN	SwissProt	P61009	P61009	Signal peptidase complex subunit 3 OS=Homo sapiens GN=SPCS3 PE=1 SV=1
	703	2	1	16.06	16.06	1	0+230+11+356	0+230+11+356	Trypsin	459000	1.62	0	1	68048.5	5.94	HUMAN	SwissProt	Q15046	Q15046	Lysyl-tRNA synthetase OS=Homo sapiens GN=KARS PE=1 SV=3
	704	3	1	16.06	16.06	3	0+69+12+222	0+69+12+222	Trypsin	1870000	1.27	0.09	2	33868.1	6.7	HUMAN	SwissProt	Q9UBR2	Q9UBR2	Cathepsin Z OS=Homo sapiens GN=CTSZ PE=1 SV=1
	705	1	1	16.03	16.03	6	0+55+8+64	0+55+8+64	Trypsin	419000	39.22	0	1	14478.6	5.1	HUMAN	SwissProt	P61970	P61970	Nuclear transport factor 2 OS=Homo sapiens GN=NUTF2 PE=1 SV=1
	706	4	1	16	16	1	0+722+10+175	0+722+10+175	Trypsin	170000	0.75	0.08	2	102362	6.7	HUMAN	SwissProt	P78344	P78344	Eukaryotic translation initiation factor 4 gamma 2 OS=Homo sapiens GN=EIF4G2 PE=1 SV=1
	707	1	1	15.99	15.99	8	0+124+17+48	0+124+17+48	Trypsin	361000	1.54	0	1	21197.9	8.91	HUMAN	SwissProt	Q6UW68	Q6UW68	Transmembrane protein 205 OS=Homo sapiens GN=TMEM205 PE=1 SV=1
	708	1	1	15.98	15.98	2	0+241+10+126	0+241+10+126	Trypsin	1070000	1.39	0	1	41488.6	6	HUMAN	SwissProt	Q8TCT9	Q8TCT9	Minor histocompatibility antigen H13 OS=Homo sapiens GN=HM13 PE=1 SV=1
	709	1	1	15.98	15.98	8	0+185+20+39	0+185+20+39	Trypsin	449000	0.51	0	1	28068.2	6.19	HUMAN	SwissProt	Q9Y224	Q9Y224	UPF0568 protein C14orf166 OS=Homo sapiens GN=C14orf166 PE=1 SV=1
	710	1	1	15.97	15.97|15.97	2	0+27+10+416	0+27+10+416|0+32+10+416	Trypsin	599000	0.4	0	1	51641.4	5.71	HUMAN	SwissProt	Q9Y6X5	Q9Y6X5|Q6UWV6	Ectonucleotide pyrophosphatase/phosphodiesterase family member 4 OS=Homo sapiens GN=ENPP4 PE=1 SV=3
	711	1	1	15.94	15.94	11	0+61+11+26	0+61+11+26	Trypsin	258000	3.07	0	1	11471.2	5.9	HUMAN	SwissProt	Q99584	Q99584	Protein S100-A13 OS=Homo sapiens GN=S100A13 PE=1 SV=1
	712	3	1	15.9	15.9	25	0+31+29+52	0+31+29+52	Trypsin	96400	1.38	0	2	11564.6	9.87	HUMAN	SwissProt	Q9P0S9	Q9P0S9	Transmembrane protein 14C OS=Homo sapiens GN=TMEM14C PE=1 SV=1
	713	1	1	15.87	15.87	1	0+152+9+324	0+152+9+324	Trypsin	318000	1.59	0	1	52723.4	4.41	HUMAN	SwissProt	Q9BXK5	Q9BXK5	Bcl-2-like protein 13 OS=Homo sapiens GN=BCL2L13 PE=1 SV=1
	714	1	1	15.83	15.83	2	0+190+7+95	0+190+7+95	Trypsin	698000	1.62	0	1	32234	5.27	HUMAN	SwissProt	Q14165	Q14165	Malectin OS=Homo sapiens GN=MLEC PE=1 SV=1
	715	2	1	15.83	15.83	5	0+81+11+100	0+81+11+100	Trypsin	705000	1.33	0	1	20683.3	9.91	HUMAN	SwissProt	Q9Y3B7	Q9Y3B7	39S ribosomal protein L11, mitochondrial OS=Homo sapiens GN=MRPL11 PE=1 SV=1
	716	1	1	15.82	15.82	4	0+274+18+147	0+274+18+147	Trypsin	677000	1.05	0	1	48535.1	6.57	HUMAN	SwissProt	P04181	P04181	Ornithine aminotransferase, mitochondrial OS=Homo sapiens GN=OAT PE=1 SV=1
	717	1	1	15.82	15.82	3	0+52+14+351	0+52+14+351	Trypsin	268000	0.05	0	1	48115.6	6.1	HUMAN	SwissProt	P37268	P37268	Squalene synthase OS=Homo sapiens GN=FDFT1 PE=1 SV=1
	718	3	1	15.8	15.8	9	0+121+20+69	0+121+20+69	Trypsin	980000	1.03	0.04	2	23356	5.43	HUMAN	SwissProt	P09211	P09211	Glutathione S-transferase P OS=Homo sapiens GN=GSTP1 PE=1 SV=2
	719	1	1	15.77	15.77	5	0+147+14+116	0+147+14+116	Trypsin	730000	0.74	0	1	30993.5	5.57	HUMAN	SwissProt	P20645	P20645	Cation-dependent mannose-6-phosphate receptor OS=Homo sapiens GN=M6PR PE=1 SV=1
	720	2	1	15.74	15.74	5	0+75+13+161	0+75+13+161	Trypsin	815000	1	0	1	27391.7	8.21	HUMAN	SwissProt	P19404	P19404	NADH dehydrogenase [ubiquinone] flavoprotein 2, mitochondrial OS=Homo sapiens GN=NDUFV2 PE=1 SV=2
	721	1	1	15.73	15.73	0	0+561+10+830	0+561+10+830	Trypsin	75700	0.38	0	1	157183	6.19	HUMAN	SwissProt	Q15021	Q15021	Condensin complex subunit 1 OS=Homo sapiens GN=NCAPD2 PE=1 SV=3
	722	1	1	15.73	15.73	7	0+58+14+126	0+58+14+126	Trypsin	405000	1.09	0	1	22148.9	4.93	HUMAN	SwissProt	Q9H3Z4	Q9H3Z4	DnaJ homolog subfamily C member 5 OS=Homo sapiens GN=DNAJC5 PE=1 SV=1
	723	1	1	15.71	15.71	1	0+1099+24+159	0+1099+24+159	Trypsin	271000	1.16	0	1	145808	6.03	HUMAN	SwissProt	Q14692	Q14692	Ribosome biogenesis protein BMS1 homolog OS=Homo sapiens GN=BMS1 PE=1 SV=1
	724	2	1	15.7	15.7	2	0+180+10+208	0+180+10+208	Trypsin	297000	1.17	0	1	44002.5	9.35	HUMAN	SwissProt	P07093	P07093	Glia-derived nexin OS=Homo sapiens GN=SERPINE2 PE=1 SV=1
	725	1	1	15.67	15.67	1	0+296+8+121	0+296+8+121	Trypsin	451000	0.63	0	1	47655.9	4.74	HUMAN	SwissProt	Q09028	Q09028	Histone-binding protein RBBP4 OS=Homo sapiens GN=RBBP4 PE=1 SV=3
	726	1	1	15.67	15.67	2	0+224+8+58	0+224+8+58	Trypsin	616000	0.73	0	1	32592.5	6.59	HUMAN	SwissProt	Q969X5	Q969X5	Endoplasmic reticulum-Golgi intermediate compartment protein 1 OS=Homo sapiens GN=ERGIC1 PE=1 SV=1
	727	1	1	15.65	15.65	6	0+53+12+130	0+53+12+130	Trypsin	391000	0	0	0	22456.3	4.98	HUMAN	SwissProt	Q99653	Q99653	Calcium-binding protein p22 OS=Homo sapiens GN=CHP PE=1 SV=3
	728	1	1	15.6	15.6	1	0+193+8+377	0+193+8+377	Trypsin	588000	1.74	0	1	64832.5	9.35	HUMAN	SwissProt	Q92839	Q92839	Hyaluronan synthase 1 OS=Homo sapiens GN=HAS1 PE=1 SV=2
	729	3	1	15.58	15.58	3	0+281+17+253	0+281+17+253	Trypsin	191000	2.9	0	3	62022.9	5.36	HUMAN	SwissProt	Q96S66	Q96S66	Chloride channel CLIC-like protein 1 OS=Homo sapiens GN=CLCC1 PE=1 SV=1
	730	1	1	15.52	15.52|15.52	3	0+299+17+133	0+299+17+133|0+299+17+99	Trypsin	733000	0.42	0	1	49229.7	5.89	HUMAN	SwissProt	P31943	P31943|P52597	Heterogeneous nuclear ribonucleoprotein H OS=Homo sapiens GN=HNRNPH1 PE=1 SV=4
	731	1	1	15.52	15.52	2	0+289+14+169	0+289+14+169	Trypsin	427000	0.64	0	1	51109.8	8.66	HUMAN	SwissProt	P41091	P41091	Eukaryotic translation initiation factor 2 subunit 3 OS=Homo sapiens GN=EIF2S3 PE=1 SV=3
	732	3	1	15.47	15.47	5	0+118+19+187	0+118+19+187	Trypsin	95600	0.72	0.02	2	35924.3	9.88	HUMAN	SwissProt	P67809	P67809	Nuclease-sensitive element-binding protein 1 OS=Homo sapiens GN=YBX1 PE=1 SV=3
	733	1	1	15.44	15.44	6	0+3+8+114	0+3+8+114	Trypsin	240000	1.34	0	1	14226.6	9.3	HUMAN	SwissProt	P82932	P82932	28S ribosomal protein S6, mitochondrial OS=Homo sapiens GN=MRPS6 PE=1 SV=3
	734	1	1	15.42	15.42	1	0+265+12+518	0+265+12+518	Trypsin	237000	0.52	0	1	90933.3	7.12	HUMAN	SwissProt	O43143	O43143	Putative pre-mRNA-splicing factor ATP-dependent RNA helicase DHX15 OS=Homo sapiens GN=DHX15 PE=1 SV=2
	735	2	1	15.42	15.42	8	0+113+14+48	0+113+14+48	Trypsin	553000	1.08	0	1	20266.6	8.85	HUMAN	SwissProt	Q9P032	Q9P032	NADH dehydrogenase [ubiquinone] 1 alpha subcomplex assembly factor 4 OS=Homo sapiens GN=NDUFAF4 PE=1 SV=1
	736	1	1	15.39	15.39	2	0+56+14+427	0+56+14+427	Trypsin	608000	0.67	0	1	54089.1	5.78	HUMAN	SwissProt	Q9BRR6	Q9BRR6	ADP-dependent glucokinase OS=Homo sapiens GN=ADPGK PE=1 SV=1
	737	2	1	15.38	15.38	8	0+139+13	0+139+13	Trypsin	1030000	0	0	0	16690.8	6.8	HUMAN	SwissProt	Q04941	Q04941	Proteolipid protein 2 OS=Homo sapiens GN=PLP2 PE=1 SV=1
	738	2	1	15.34	15.34	1	0+1034+14+80	0+1034+14+80	Trypsin	539000	0.85	0	1	128791	6.18	HUMAN	SwissProt	Q9Y2A7	Q9Y2A7	Nck-associated protein 1 OS=Homo sapiens GN=NCKAP1 PE=1 SV=1
	739	1	1	15.29	15.29	5	0+77+16+195	0+77+16+195	Trypsin	273000	0.01	0	1	31731	7.71	HUMAN	SwissProt	P27105	P27105	Erythrocyte band 7 integral membrane protein OS=Homo sapiens GN=STOM PE=1 SV=3
	740	1	1	15.29	15.29	2	0+151+13+290	0+151+13+290	Trypsin	2250000	1.01	0	1	51872.3	4.8	HUMAN	SwissProt	Q96JJ7	Q96JJ7	Protein disulfide-isomerase TMX3 OS=Homo sapiens GN=TMX3 PE=1 SV=2
	741	1	1	15.25	15.25	2	0+156+13+358	0+156+13+358	Trypsin	594000	0.6	0	1	59756.5	6.9	HUMAN	SwissProt	P04040	P04040	Catalase OS=Homo sapiens GN=CAT PE=1 SV=3
	742	1	1	15.22	15.22	1	0+418+17+671	0+418+17+671	Trypsin	621000	0	0	0	123969	4.88	HUMAN	SwissProt	P09619	P09619	Beta-type platelet-derived growth factor receptor OS=Homo sapiens GN=PDGFRB PE=1 SV=1
	743	2	1	15.12	15.12	2	0+157+13+400	0+157+13+400	Trypsin	529000	1.16	0	1	65077.2	8.41	HUMAN	SwissProt	Q9NRW7	Q9NRW7	Vacuolar protein sorting-associated protein 45 OS=Homo sapiens GN=VPS45 PE=1 SV=1
	744	2	1	15.11	15.11	8	0+228+23+5	0+228+23+5	Trypsin	279000	1.5	0.11	2	30157	8.34	HUMAN	SwissProt	Q13084	Q13084	39S ribosomal protein L28, mitochondrial OS=Homo sapiens GN=MRPL28 PE=1 SV=4
	745	1	1	15.09	15.09	6	0+76+8+44	0+76+8+44	Trypsin	662000	0.83	0	1	14173.6	8.72	HUMAN	SwissProt	P55769	P55769	NHP2-like protein 1 OS=Homo sapiens GN=NHP2L1 PE=1 SV=3
	746	1	1	15.02	15.02	0	0+417+11+716	0+417+11+716	Trypsin	420000	0.43	0	1	131141	7.24	HUMAN	SwissProt	Q16706	Q16706	Alpha-mannosidase 2 OS=Homo sapiens GN=MAN2A1 PE=1 SV=2
	747	2	1	15.01	15.01	5	0+312+22+69	0+312+22+69	Trypsin	373000	0.25	0	1	46109.1	10.19	HUMAN	SwissProt	P39023	P39023	60S ribosomal protein L3 OS=Homo sapiens GN=RPL3 PE=1 SV=2
	748	1	1	15	15	2	0+160+10+206	0+160+10+206	Trypsin	391000	7.12	0	1	42622.2	5.19	HUMAN	SwissProt	P35237	P35237	Serpin B6 OS=Homo sapiens GN=SERPINB6 PE=1 SV=3
	749	1	1	14.99	14.99	4	0+267+15+43	0+267+15+43	Trypsin	590000	24.86	0	1	35119.2	9.59	HUMAN	SwissProt	Q6IAN0	Q6IAN0	Dehydrogenase/reductase SDR family member 7B OS=Homo sapiens GN=DHRS7B PE=1 SV=2
	750	2	1	14.98	14.98	2	0+690+20+83	0+690+20+83	Trypsin	919000	0	0	0	93250.5	5.63	HUMAN	SwissProt	Q05682	Q05682	Caldesmon OS=Homo sapiens GN=CALD1 PE=1 SV=2
	751	1	1	14.97	14.97|14.97	1	0+475+9+281	0+475+9+281|0+311+9+281	Trypsin	429000	1.07	0	1	90726.2	9.33	HUMAN	SwissProt	P11387	P11387|Q969P6	DNA topoisomerase 1 OS=Homo sapiens GN=TOP1 PE=1 SV=2
	752	1	1	14.94	14.94	15	0+74+18+21	0+74+18+21	Trypsin	87600	5.1	0	1	12551.5	10.19	HUMAN	SwissProt	O95182	O95182	NADH dehydrogenase [ubiquinone] 1 alpha subcomplex subunit 7 OS=Homo sapiens GN=NDUFA7 PE=1 SV=3
	753	3	1	14.94	14.94	1	0+174+15+782	0+174+15+782	Trypsin	121000	0.49	0.05	2	110417	5.51	HUMAN	SwissProt	P55060	P55060	Exportin-2 OS=Homo sapiens GN=CSE1L PE=1 SV=3
	754	1	1	14.93	14.93	2	0+159+13+345	0+159+13+345	Trypsin	594000	4.6	0	1	56381.6	6.63	HUMAN	SwissProt	P05091	P05091	Aldehyde dehydrogenase, mitochondrial OS=Homo sapiens GN=ALDH2 PE=1 SV=2
	755	1	1	14.92	14.92	8	0+124+15+39	0+124+15+39	Trypsin	397000	1.34	0	1	20692.1	9.18	HUMAN	SwissProt	Q9BYD1	Q9BYD1	39S ribosomal protein L13, mitochondrial OS=Homo sapiens GN=MRPL13 PE=1 SV=1
	756	1	1	14.92	14.92	4	0+30+14+255	0+30+14+255	Trypsin	799000	12.35	0	1	32541.6	8.25	HUMAN	SwissProt	Q9C004	Q9C004	Protein sprouty homolog 4 OS=Homo sapiens GN=SPRY4 PE=1 SV=2
	757	2	1	14.91	14.91	3	0+139+8+114	0+139+8+114	Trypsin	519000	1.24	0	1	29952.2	6.33	HUMAN	SwissProt	Q9P0I2	Q9P0I2	Transmembrane protein 111 OS=Homo sapiens GN=TMEM111 PE=1 SV=3
	758	2	1	14.88	14.88	4	0+303+18+72	0+303+18+72	Trypsin	340000	0.79	0	1	41920.5	5.88	HUMAN	SwissProt	Q99536	Q99536	Synaptic vesicle membrane protein VAT-1 homolog OS=Homo sapiens GN=VAT1 PE=1 SV=2
	759	1	1	14.87	14.87	2	0+202+12+200	0+202+12+200	Trypsin	561000	1.68	0	1	47611.6	5.83	HUMAN	SwissProt	Q92552	Q92552	28S ribosomal protein S27, mitochondrial OS=Homo sapiens GN=MRPS27 PE=1 SV=3
	760	1	1	14.84	14.84	3	0+211+10+32	0+211+10+32	Trypsin	941000	1.07	0	1	28295.3	7.45	HUMAN	SwissProt	P48509	P48509	CD151 antigen OS=Homo sapiens GN=CD151 PE=1 SV=3
	761	1	1	14.75	14.75	8	0+29+14+129	0+29+14+129	Trypsin	810000	0.21	0	1	20776.8	8.72	HUMAN	SwissProt	O96000	O96000	NADH dehydrogenase [ubiquinone] 1 beta subcomplex subunit 10 OS=Homo sapiens GN=NDUFB10 PE=1 SV=3
	762	1	1	14.74	14.74	3	0+125+12+252	0+125+12+252	Trypsin	398000	1.09	0	1	41544.5	9.4	HUMAN	SwissProt	Q9NZJ7	Q9NZJ7	Mitochondrial carrier homolog 1 OS=Homo sapiens GN=MTCH1 PE=1 SV=1
	763	1	1	14.6	14.6	3	0+220+17+327	0+220+17+327	Trypsin	399000	0.58	0	1	66727.3	5.93	HUMAN	SwissProt	Q9Y262	Q9Y262	Eukaryotic translation initiation factor 3 subunit L OS=Homo sapiens GN=EIF3L PE=1 SV=1
	764	1	1	14.59	14.59	2	0+153+17+443	0+153+17+443	Trypsin	442000	3.85	0	1	67942.9	5.38	HUMAN	SwissProt	Q6NYC8	Q6NYC8	Phostensin OS=Homo sapiens GN=KIAA1949 PE=1 SV=1
	765	1	1	14.55	14.55	5	0+208+13+21	0+208+13+21	Trypsin	848000	1.55	0	1	28162.3	10	HUMAN	SwissProt	Q9Y2R9	Q9Y2R9	28S ribosomal protein S7, mitochondrial OS=Homo sapiens GN=MRPS7 PE=1 SV=1
	766	2	1	14.52	14.52	1	0+602+13+124	0+602+13+124	Trypsin	500000	1.16	0	1	83140	6.61	HUMAN	SwissProt	P41250	P41250	Glycyl-tRNA synthetase OS=Homo sapiens GN=GARS PE=1 SV=2
	767	2	1	14.5	14.5	8	0+145+16+31	0+145+16+31	Trypsin	717000	0.69	0	1	21540.9	6.98	HUMAN	SwissProt	P17152	P17152	Transmembrane protein 11 OS=Homo sapiens GN=TMEM11 PE=1 SV=1
	768	2	1	14.45	14.45	5	0+235+14+30	0+235+14+30	Trypsin	593000	0.87	0	1	31705.3	6.55	HUMAN	SwissProt	Q9H2W6	Q9H2W6	39S ribosomal protein L46, mitochondrial OS=Homo sapiens GN=MRPL46 PE=1 SV=1
	769	1	1	14.44	14.44	2	0+194+11+264	0+194+11+264	Trypsin	866000	1.35	0	1	51976.4	6.44	HUMAN	SwissProt	Q9Y512	Q9Y512	Sorting and assembly machinery component 50 homolog OS=Homo sapiens GN=SAMM50 PE=1 SV=3
	770	1	1	14.42	14.42	5	0+68+10+96	0+68+10+96	Trypsin	390000	1.48	0	1	19810.7	8.55	HUMAN	SwissProt	O43324	O43324	Eukaryotic translation elongation factor 1 epsilon-1 OS=Homo sapiens GN=EEF1E1 PE=1 SV=1
	771	1	1	14.3	14.3	2	0+387+16+190	0+387+16+190	Trypsin	506000	0.2	0	1	66438.9	6.11	HUMAN	SwissProt	Q15833	Q15833	Syntaxin-binding protein 2 OS=Homo sapiens GN=STXBP2 PE=1 SV=1
	772	3	1	14.28	14.28	6	0+68+11+97	0+68+11+97	Trypsin	377000	0.5	0	1	19835.8	9.28	HUMAN	SwissProt	Q8N0U8	Q8N0U8	Vitamin K epoxide reductase complex subunit 1-like protein 1 OS=Homo sapiens GN=VKORC1L1 PE=1 SV=2
	773	1	1	14.25	14.25	1	0+940+11+130	0+940+11+130	Trypsin	88600	0.3	0	1	118716	4.88	HUMAN	SwissProt	Q8TEX9	Q8TEX9	Importin-4 OS=Homo sapiens GN=IPO4 PE=1 SV=2
	774	1	1	14.24	14.24|14.24	1	0+76+10+555	0+76+10+555|0+76+10+546	Trypsin	369000	1.32	0	1	68482	7.11	HUMAN	SwissProt	O95208	O95208|Q9H201	Epsin-2 OS=Homo sapiens GN=EPN2 PE=1 SV=3
	775	2	1	14.24	14.24	25	0+4+15+39	0+4+15+39	Trypsin	48900	1.36	0	1	6886.3	9.87	HUMAN	SwissProt	P58511	P58511	Protein FAM165B OS=Homo sapiens GN=FAM165B PE=2 SV=1
	776	1	1	14.22	14.22	4	0+27+10+168	0+27+10+168	Trypsin	400000	2.31	0	1	22782.6	5.98	HUMAN	SwissProt	P04792	P04792	Heat shock protein beta-1 OS=Homo sapiens GN=HSPB1 PE=1 SV=2
	777	2	1	14.22	14.22	3	0+63+20+492	0+63+20+492	Trypsin	426000	3.05	0	1	60329.8	4.77	HUMAN	SwissProt	P07204	P07204	Thrombomodulin OS=Homo sapiens GN=THBD PE=1 SV=2
	778	1	1	14.22	14.22	14	0+32+29+146	0+32+29+146	Trypsin	1060000	1.52	0	1	22040.4	9.48	HUMAN	SwissProt	P30405	P30405	Peptidyl-prolyl cis-trans isomerase F, mitochondrial OS=Homo sapiens GN=PPIF PE=1 SV=1
	779	2	1	14.2	14.2	2	0+91+7+138	0+91+7+138	Trypsin	329000	1.29	0	1	26906.8	4.91	HUMAN	SwissProt	Q9UNK0	Q9UNK0	Syntaxin-8 OS=Homo sapiens GN=STX8 PE=1 SV=2
	780	3	1	14.19	14.19	2	0+161+16+416	0+161+16+416	Trypsin	499000	0.91	0.01	2	63545.1	6.43	HUMAN	SwissProt	P28799	P28799	Granulins OS=Homo sapiens GN=GRN PE=1 SV=2
	781	3	1	14.17	14.17	7	0+77+16+113	0+77+16+113	Trypsin	257000	1.3	0.11	2	24490.5	9.62	HUMAN	SwissProt	Q9NQ50	Q9NQ50	39S ribosomal protein L40, mitochondrial OS=Homo sapiens GN=MRPL40 PE=1 SV=1
	782	1	1	14.15	14.15	1	0+800+14+51	0+800+14+51	Trypsin	117000	0	0	0	97202.6	6.97	HUMAN	SwissProt	O43490	O43490	Prominin-1 OS=Homo sapiens GN=PROM1 PE=1 SV=1
	783	1	1	14.14	14.14	6	0+128+16+113	0+128+16+113	Trypsin	384000	1	0	1	28024.8	11.04	HUMAN	SwissProt	P62917	P62917	60S ribosomal protein L8 OS=Homo sapiens GN=RPL8 PE=1 SV=2
	784	1	1	14.13	14.13	5	0+182+16+108	0+182+16+108	Trypsin	764000	0.02	0	1	35351.1	9.14	HUMAN	SwissProt	Q9BRJ2	Q9BRJ2	39S ribosomal protein L45, mitochondrial OS=Homo sapiens GN=MRPL45 PE=1 SV=2
	785	1	1	14.08	14.08	3	0+201+13+114	0+201+13+114	Trypsin	194000	2.22	0	1	37493.2	4.74	HUMAN	SwissProt	Q96D15	Q96D15	Reticulocalbin-3 OS=Homo sapiens GN=RCN3 PE=1 SV=1
	786	2	1	14.07	14.07	1	0+334+13+576	0+334+13+576	Trypsin	463000	10.48	4.47	2	103135	5.58	HUMAN	SwissProt	O14786	O14786	Neuropilin-1 OS=Homo sapiens GN=NRP1 PE=1 SV=3
	787	2	1	14.07	14.07	3	0+296+12+87	0+296+12+87	Trypsin	514000	1.28	0	1	45252	5.76	HUMAN	SwissProt	Q92643	Q92643	GPI-anchor transamidase OS=Homo sapiens GN=PIGK PE=1 SV=2
	788	2	1	14.02	14.02	14	0+51+23+90	0+51+23+90	Trypsin	396000	0.87	0	1	18648.4	7.72	HUMAN	SwissProt	Q96F85	Q96F85	CB1 cannabinoid receptor-interacting protein 1 OS=Homo sapiens GN=CNRIP1 PE=1 SV=1
	789	1	1	14.01	14.01	5	0+152+12+65	0+152+12+65	Trypsin	593000	4.07	0	1	26005	4.71	HUMAN	SwissProt	Q9Y3A6	Q9Y3A6	Transmembrane emp24 domain-containing protein 5 OS=Homo sapiens GN=TMED5 PE=1 SV=1
	790	2	1	13.93	13.93	10	0+57+10+29	0+57+10+29	Trypsin	1100000	1.79	0	1	9974.5	11.57	HUMAN	SwissProt	P60468	P60468	Protein transport protein Sec61 subunit beta OS=Homo sapiens GN=SEC61B PE=1 SV=2
	791	1	1	13.92	13.92	1	0+552+22+890	0+552+22+890	Trypsin	80100	0	0	0	138912	5.61	HUMAN	SwissProt	P02452	P02452	Collagen alpha-1(I) chain OS=Homo sapiens GN=COL1A1 PE=1 SV=4
	792	2	1	13.91	13.91	17	0+51+12+6	0+51+12+6	Trypsin	424000	0.68	0	1	7841.1	10.7	HUMAN	SwissProt	P62857	P62857	40S ribosomal protein S28 OS=Homo sapiens GN=RPS28 PE=1 SV=1
	793	2	1	13.89	13.89	6	0+150+12+36	0+150+12+36	Trypsin	1120000	1.38	0.09	2	21348.3	9.04	HUMAN	SwissProt	P52815	P52815	39S ribosomal protein L12, mitochondrial OS=Homo sapiens GN=MRPL12 PE=1 SV=2
	794	1	1	13.84	13.84	1	0+587+11+75	0+587+11+75	Trypsin	778000	2.18	0	1	75873.7	5.42	HUMAN	SwissProt	P08133	P08133	Annexin A6 OS=Homo sapiens GN=ANXA6 PE=1 SV=3
	795	1	1	13.83	13.83	2	0+426+23+387	0+426+23+387	Trypsin	745000	12.84	0	1	92902.3	8.44	HUMAN	SwissProt	Q9H5V8	Q9H5V8	CUB domain-containing protein 1 OS=Homo sapiens GN=CDCP1 PE=1 SV=2
	796	1	1	13.82	13.82	1	0+147+11+551	0+147+11+551	Trypsin	332000	0.45	0	1	78366.6	5.14	HUMAN	SwissProt	Q14444	Q14444	Caprin-1 OS=Homo sapiens GN=CAPRIN1 PE=1 SV=2
	797	2	1	13.82	13.82	3	0+262+16+205	0+262+16+205	Trypsin	199000	0.99	0.03	2	55883.4	6.07	HUMAN	SwissProt	Q9UI12	Q9UI12	V-type proton ATPase subunit H OS=Homo sapiens GN=ATP6V1H PE=1 SV=1
	798	1	1	13.81	13.81|13.81	12	0+49+11+29	0+49+11+29|0+49+11+29	Trypsin	686000	0	0	0	10365.9	6.89	HUMAN	SwissProt	P63167	P63167|Q96FJ2	Dynein light chain 1, cytoplasmic OS=Homo sapiens GN=DYNLL1 PE=1 SV=1
	799	1	1	13.81	13.81|13.81	0	0+284+9+660	0+284+9+660|0+285+9+621	Trypsin	837000	0.64	0	1	107474	5.84	HUMAN	SwissProt	Q14151	Q14151|Q15424	Scaffold attachment factor B2 OS=Homo sapiens GN=SAFB2 PE=1 SV=1
	800	1	1	13.8	13.8	3	0+250+17+276	0+250+17+276	Trypsin	377000	0.54	0	1	60801.6	6.32	HUMAN	SwissProt	P07947	P07947	Proto-oncogene tyrosine-protein kinase Yes OS=Homo sapiens GN=YES1 PE=1 SV=3
	801	4	1	13.74	13.74	7	0+15+13+156	0+15+13+156	Trypsin	77100	0.73	0.1	2	20733.3	8.74	HUMAN	SwissProt	Q96HR9	Q96HR9	Receptor expression-enhancing protein 6 OS=Homo sapiens GN=REEP6 PE=1 SV=1
	802	1	1	13.73	13.73	3	0+78+18+367	0+78+18+367	Trypsin	1200000	1.08	0	1	52546	7.21	HUMAN	SwissProt	O75306	O75306	NADH dehydrogenase [ubiquinone] iron-sulfur protein 2, mitochondrial OS=Homo sapiens GN=NDUFS2 PE=1 SV=2
	803	1	1	13.7	13.7	3	0+246+11+94	0+246+11+94	Trypsin	709000	2.84	0	1	40329.3	4.89	HUMAN	SwissProt	P61421	P61421	V-type proton ATPase subunit d 1 OS=Homo sapiens GN=ATP6V0D1 PE=1 SV=1
	804	1	1	13.69	13.69	2	0+2+11+488	0+2+11+488	Trypsin	454000	0	0	0	54436.8	6.36	HUMAN	SwissProt	Q8TED4	Q8TED4	Sugar phosphate exchanger 2 OS=Homo sapiens GN=SLC37A2 PE=2 SV=2
	805	1	1	13.68	13.68	6	0+89+18+190	0+89+18+190	Trypsin	644000	0.79	0	1	34362.8	9.73	HUMAN	SwissProt	P46777	P46777	60S ribosomal protein L5 OS=Homo sapiens GN=RPL5 PE=1 SV=3
	806	1	1	13.66	13.66	3	0+235+8	0+235+8	Trypsin	561000	3.67	0	1	26224.1	8.31	HUMAN	SwissProt	Q96CG8	Q96CG8	Collagen triple helix repeat-containing protein 1 OS=Homo sapiens GN=CTHRC1 PE=1 SV=1
	807	1	1	13.65	13.65	3	0+220+26+461	0+220+26+461	Trypsin	357000	0.32	0	1	76119.6	5.76	HUMAN	SwissProt	Q8NE01	Q8NE01	Metal transporter CNNM3 OS=Homo sapiens GN=CNNM3 PE=1 SV=1
	808	1	1	13.64	13.64|13.64	1	0+963+13+110	0+963+13+110|0+907+13+108	Trypsin	452000	5.51	0	1	123322	6.99	HUMAN	SwissProt	Q96PY5	Q96PY5|Q8IVF7	Formin-like protein 2 OS=Homo sapiens GN=FMNL2 PE=1 SV=3
	809	2	1	13.62	13.62	2	0+68+13+361	0+68+13+361	Trypsin	1020000	0.33	0.1	2	48509.4	4.94	HUMAN	SwissProt	Q9BY67	Q9BY67	Cell adhesion molecule 1 OS=Homo sapiens GN=CADM1 PE=1 SV=2
	810	4	1	13.59	13.59	5	0+170+11+20	0+170+11+20	Trypsin	353000	0.68	0	1	22836.4	6.52	HUMAN	SwissProt	P49721	P49721	Proteasome subunit beta type-2 OS=Homo sapiens GN=PSMB2 PE=1 SV=1
	811	1	1	13.57	13.57	1	0+216+8+241	0+216+8+241	Trypsin	696000	2.24	0	1	49469.7	8.23	HUMAN	SwissProt	O15427	O15427	Monocarboxylate transporter 4 OS=Homo sapiens GN=SLC16A3 PE=1 SV=1
	812	2	1	13.56	13.56	2	0+593+22+128	0+593+22+128	Trypsin	163000	1.19	0	1	82167	6.1	HUMAN	SwissProt	P54802	P54802	Alpha-N-acetylglucosaminidase OS=Homo sapiens GN=NAGLU PE=1 SV=1
	813	2	1	13.56	13.56	7	0+53+11+88	0+53+11+88	Trypsin	392000	1.48	0	1	16937.8	8.84	HUMAN	SwissProt	Q9Y3D6	Q9Y3D6	Mitochondrial fission 1 protein OS=Homo sapiens GN=FIS1 PE=1 SV=2
	814	1	1	13.55	13.55	3	0+82+6+68	0+82+6+68	Trypsin	750000	1.18	0	1	17417.4	4.82	HUMAN	SwissProt	O14561	O14561	Acyl carrier protein, mitochondrial OS=Homo sapiens GN=NDUFAB1 PE=1 SV=3
	815	1	1	13.52	13.52	1	0+73+11+516	0+73+11+516	Trypsin	519000	0.55	0	1	67689.1	5.28	HUMAN	SwissProt	Q03252	Q03252	Lamin-B2 OS=Homo sapiens GN=LMNB2 PE=1 SV=3
	816	1	1	13.51	13.51	2	0+324+13+276	0+324+13+276	Trypsin	1420000	1.57	0	1	66900.9	9.04	HUMAN	SwissProt	O95831	O95831	Apoptosis-inducing factor 1, mitochondrial OS=Homo sapiens GN=AIFM1 PE=1 SV=1
	817	1	1	13.51	13.51	7	0+79+22+184	0+79+22+184	Trypsin	256000	2.32	0	1	32177.9	8.65	HUMAN	SwissProt	Q9NPL8	Q9NPL8	Transmembrane protein C3orf1 OS=Homo sapiens GN=C3orf1 PE=1 SV=2
	818	1	1	13.47	13.47	10	0+19+13+91	0+19+13+91	Trypsin	656000	1.05	0	1	14551.6	11.04	HUMAN	SwissProt	P42766	P42766	60S ribosomal protein L35 OS=Homo sapiens GN=RPL35 PE=1 SV=2
	819	1	1	13.42	13.42	14	0+104+17	0+104+17	Trypsin	362000	0	0	0	13568.8	4.97	HUMAN	SwissProt	P35244	P35244	Replication protein A 14 kDa subunit OS=Homo sapiens GN=RPA3 PE=1 SV=1
	820	1	1	13.38	13.38	6	0+50+8+70	0+50+8+70	Trypsin	328000	1.16	0	1	15128.4	11.15	HUMAN	SwissProt	Q7Z7F7	Q7Z7F7	39S ribosomal protein L55, mitochondrial OS=Homo sapiens GN=MRPL55 PE=1 SV=1
	821	1	1	13.33	13.33	0	0+748+8+52	0+748+8+52	Trypsin	263000	0.57	0	1	90981.3	5.53	HUMAN	SwissProt	P25205	P25205	DNA replication licensing factor MCM3 OS=Homo sapiens GN=MCM3 PE=1 SV=3
	822	2	1	13.33	13.33	3	0+178+12+121	0+178+12+121	Trypsin	728000	1	0	1	34012.9	9.91	HUMAN	SwissProt	P53007	P53007	Tricarboxylate transport protein, mitochondrial OS=Homo sapiens GN=SLC25A1 PE=1 SV=2
	823	1	1	13.31	13.31	1	0+324+13+397	0+324+13+397	Trypsin	494000	0.22	0	1	82286	8.64	HUMAN	SwissProt	P33992	P33992	DNA replication licensing factor MCM5 OS=Homo sapiens GN=MCM5 PE=1 SV=5
	824	1	1	13.29	13.29	3	0+101+17+315	0+101+17+315	Trypsin	489000	0.49	0	1	49411.5	6.07	HUMAN	SwissProt	Q99538	Q99538	Legumain OS=Homo sapiens GN=LGMN PE=1 SV=1
	825	2	1	13.28	13.28	4	0+226+11+34	0+226+11+34	Trypsin	814000	1.29	0	1	30922.5	8.13	HUMAN	SwissProt	Q8IY95	Q8IY95	Transmembrane protein 192 OS=Homo sapiens GN=TMEM192 PE=1 SV=1
	826	1	1	13.26	13.26	3	0+40+9+188	0+40+9+188	Trypsin	437000	0.45	0	1	26659.4	6.22	HUMAN	SwissProt	Q9ULC3	Q9ULC3	Ras-related protein Rab-23 OS=Homo sapiens GN=RAB23 PE=1 SV=1
	827	1	1	13.25	13.25|13.25|13.25|13.25|13.25	6	0+31+10+106	0+31+10+106|0+31+10+106|0+31+10+106|0+31+10+106|0+31+10+106	Trypsin	421000	0.01	0	1	16202.9	8.67	HUMAN	SwissProt	P02100	P02100|P69891|P69892|P02042|P68871	Hemoglobin subunit epsilon OS=Homo sapiens GN=HBE1 PE=1 SV=2
	828	1	1	13.24	13.24	6	0+224+22+92	0+224+22+92	Trypsin	310000	2.24	0	1	38274.5	5.41	HUMAN	SwissProt	O95433	O95433	Activator of 90 kDa heat shock protein ATPase homolog 1 OS=Homo sapiens GN=AHSA1 PE=1 SV=1
	829	1	1	13.22	13.22	4	0+44+16+322	0+44+16+322	Trypsin	261000	1.01	0	1	43941.8	7.02	HUMAN	SwissProt	P21283	P21283	V-type proton ATPase subunit C 1 OS=Homo sapiens GN=ATP6V1C1 PE=1 SV=4
	830	2	1	13.22	13.22	4	0+139+8+42	0+139+8+42	Trypsin	719000	1.43	0	1	21493.3	8.26	HUMAN	SwissProt	Q00765	Q00765	Receptor expression-enhancing protein 5 OS=Homo sapiens GN=REEP5 PE=1 SV=3
	831	1	1	13.16	13.16	5	0+34+15+212	0+34+15+212	Trypsin	527000	0.7	0	1	29815.7	5.41	HUMAN	SwissProt	O15400	O15400	Syntaxin-7 OS=Homo sapiens GN=STX7 PE=1 SV=4
	832	1	1	13.15	13.15	5	0+371+22+30	0+371+22+30	Trypsin	424000	1.55	0	1	48117.7	8.83	HUMAN	SwissProt	Q9BZE1	Q9BZE1	39S ribosomal protein L37, mitochondrial OS=Homo sapiens GN=MRPL37 PE=1 SV=2
	833	2	1	13.13	13.13	4	0+100+17+278	0+100+17+278	Trypsin	227000	0.92	0	1	44659.9	7.52	HUMAN	SwissProt	Q13510	Q13510	Acid ceramidase OS=Homo sapiens GN=ASAH1 PE=1 SV=5
	834	1	1	13.09	13.09	2	0+477+12+38	0+477+12+38	Trypsin	535000	0.45	0	1	59632.9	6.08	HUMAN	SwissProt	Q7KYR7	Q7KYR7	Butyrophilin subfamily 2 member A1 OS=Homo sapiens GN=BTN2A1 PE=1 SV=3
	835	1	1	13.05	13.05	7	0+107+21+171	0+107+21+171	Trypsin	72800	0.81	0	1	33631.4	8.18	HUMAN	SwissProt	Q92600	Q92600	Cell differentiation protein RCD1 homolog OS=Homo sapiens GN=RQCD1 PE=1 SV=1
	836	1	1	13.04	13.04	5	0+27+11+173	0+27+11+173	Trypsin	941000	0.5	0	1	23772.1	6.25	HUMAN	SwissProt	O95816	O95816	BAG family molecular chaperone regulator 2 OS=Homo sapiens GN=BAG2 PE=1 SV=1
	837	1	1	13.03	13.03	6	0+58+17+201	0+58+17+201	Trypsin	431000	0	0	0	31642.1	5.46	HUMAN	SwissProt	Q86Y82	Q86Y82	Syntaxin-12 OS=Homo sapiens GN=STX12 PE=1 SV=1
	838	1	1	12.95	12.95	3	0+130+19+480	0+130+19+480	Trypsin	214000	0.96	0	1	67638.8	5.29	HUMAN	SwissProt	P30825	P30825	High affinity cationic amino acid transporter 1 OS=Homo sapiens GN=SLC7A1 PE=1 SV=1
	839	2	1	12.93	12.93	0	0+499+7+199	0+499+7+199	Trypsin	893000	0.99	0	1	80530.1	8.28	HUMAN	SwissProt	P46977	P46977	Dolichyl-diphosphooligosaccharide--protein glycosyltransferase subunit STT3A OS=Homo sapiens GN=STT3A PE=1 SV=2
	840	1	1	12.92	12.92	18	0+3+13+54	0+3+13+54	Trypsin	494000	0	0	0	8217.9	10.1	HUMAN	SwissProt	P63173	P63173	60S ribosomal protein L38 OS=Homo sapiens GN=RPL38 PE=1 SV=2
	841	1	1	12.9	12.9	5	0+90+6+8	0+90+6+8	Trypsin	646000	0.49	0	1	12259	5.63	HUMAN	SwissProt	P84090	P84090	Enhancer of rudimentary homolog OS=Homo sapiens GN=ERH PE=1 SV=1
	842	1	1	12.88	12.88	3	0+239+13+116	0+239+13+116	Trypsin	591000	1.15	0	1	40968.4	7.96	HUMAN	SwissProt	P78406	P78406	mRNA export factor OS=Homo sapiens GN=RAE1 PE=1 SV=1
	843	1	1	12.88	12.88	1	0+357+9+141	0+357+9+141	Trypsin	135000	1.41	0	1	58572.8	8.42	HUMAN	SwissProt	Q7Z4H8	Q7Z4H8	KDEL motif-containing protein 2 OS=Homo sapiens GN=KDELC2 PE=1 SV=2
	844	1	1	12.87	12.87	10	0+10+11+82	0+10+11+82	Trypsin	517000	0	0	0	11801.5	6.27	HUMAN	SwissProt	Q96FQ6	Q96FQ6	Protein S100-A16 OS=Homo sapiens GN=S100A16 PE=1 SV=1
	845	1	1	12.84	12.84	2	0+357+13+258	0+357+13+258	Trypsin	1090000	0.84	0	1	67405.2	5.53	HUMAN	SwissProt	P50895	P50895	Basal cell adhesion molecule OS=Homo sapiens GN=BCAM PE=1 SV=2
	846	1	1	12.84	12.84	1	0+745+13+287	0+745+13+287	Trypsin	335000	0.09	0	1	118634	8.33	HUMAN	SwissProt	Q9Y4F1	Q9Y4F1	FERM, RhoGEF and pleckstrin domain-containing protein 1 OS=Homo sapiens GN=FARP1 PE=1 SV=1
	847	3	1	12.81	12.81	4	0+260+15+57	0+260+15+57	Trypsin	187000	1.57	0.22	2	37808.9	6.51	HUMAN	SwissProt	O14656	O14656	Torsin-1A OS=Homo sapiens GN=TOR1A PE=1 SV=1
	848	1	1	12.81	12.81	1	0+119+14+742	0+119+14+742	Trypsin	49000	0.26	0	1	100888	8.72	HUMAN	SwissProt	Q13206	Q13206	Probable ATP-dependent RNA helicase DDX10 OS=Homo sapiens GN=DDX10 PE=1 SV=2
	849	1	1	12.78	12.78	2	0+288+12+252	0+288+12+252	Trypsin	787000	0.77	0	1	60878.3	8.55	HUMAN	SwissProt	Q8WTV0	Q8WTV0	Scavenger receptor class B member 1 OS=Homo sapiens GN=SCARB1 PE=1 SV=1
	850	1	1	12.73	12.73|12.73|12.73	6	0+112+15+88	0+112+15+88|0+112+15+84|0+112+15+84	Trypsin	355000	0.49	0	1	24893.9	5.61	HUMAN	SwissProt	P09429	P09429|B2RPK0|Q9UGV6	High mobility group protein B1 OS=Homo sapiens GN=HMGB1 PE=1 SV=3
	851	3	1	12.66	12.66	9	0+99+17+59	0+99+17+59	Trypsin	55100	79.09	0	1	19979.3	9.02	HUMAN	SwissProt	O95994	O95994	Anterior gradient protein 2 homolog OS=Homo sapiens GN=AGR2 PE=1 SV=1
	852	1	1	12.64	12.64	1	0+1086+16+202	0+1086+16+202	Trypsin	520000	0.66	0	1	145831	6.65	HUMAN	SwissProt	O75533	O75533	Splicing factor 3B subunit 1 OS=Homo sapiens GN=SF3B1 PE=1 SV=3
	853	1	1	12.64	12.64	10	0+87+11+7	0+87+11+7	Trypsin	261000	1.01	0	1	12253.8	11.59	HUMAN	SwissProt	Q9Y3U8	Q9Y3U8	60S ribosomal protein L36 OS=Homo sapiens GN=RPL36 PE=1 SV=3
	854	2	1	12.63	12.63	6	0+77+8+43	0+77+8+43	Trypsin	422000	1.32	0	1	15136.6	9.98	HUMAN	SwissProt	P56556	P56556	NADH dehydrogenase [ubiquinone] 1 alpha subcomplex subunit 6 OS=Homo sapiens GN=NDUFA6 PE=1 SV=2
	855	1	1	12.61	12.61|12.61	14	0+18+16+79	0+18+16+79|0+18+16+79	Trypsin	314000	0.37	0	1	12823.7	6.82	HUMAN	SwissProt	O60739	O60739|P41567	Eukaryotic translation initiation factor 1b OS=Homo sapiens GN=EIF1B PE=1 SV=2
	856	1	1	12.58	12.58	7	0+14+24+296	0+14+24+296	Trypsin	107000	0	0	0	36588.7	8.54	HUMAN	SwissProt	P61964	P61964	WD repeat-containing protein 5 OS=Homo sapiens GN=WDR5 PE=1 SV=1
	857	2	1	12.56	12.56	24	0+69+33+35	0+69+33+35	Trypsin	80400	1.57	0.02	2	15382.8	9.58	HUMAN	SwissProt	Q8IXM3	Q8IXM3	39S ribosomal protein L41, mitochondrial OS=Homo sapiens GN=MRPL41 PE=1 SV=1
	858	2	1	12.55	12.55	1	0+270+11+375	0+270+11+375	Trypsin	885000	1.04	0	1	74597	5.22	HUMAN	SwissProt	P42898	P42898	Methylenetetrahydrofolate reductase OS=Homo sapiens GN=MTHFR PE=1 SV=3
	859	2	1	12.55	12.55	2	0+227+11+225	0+227+11+225	Trypsin	537000	0.85	0	1	51842.1	6.53	HUMAN	SwissProt	P53634	P53634	Dipeptidyl peptidase 1 OS=Homo sapiens GN=CTSC PE=1 SV=1
	860	1	1	12.54	12.54	3	0+112+8+88	0+112+8+88	Trypsin	528000	1.1	0	1	23865.1	9.71	HUMAN	SwissProt	Q8WUY1	Q8WUY1	UPF0670 protein C8orf55 OS=Homo sapiens GN=C8orf55 PE=1 SV=2
	861	1	1	12.52	12.52	10	0+77+14+43	0+77+14+43	Trypsin	671000	0	0	0	15330.2	4.88	HUMAN	SwissProt	P00167	P00167	Cytochrome b5 OS=Homo sapiens GN=CYB5A PE=1 SV=2
	862	1	1	12.51	12.51	1	0+181+12+638	0+181+12+638	Trypsin	263000	0.33	0	1	92068.2	5.46	HUMAN	SwissProt	Q99523	Q99523	Sortilin OS=Homo sapiens GN=SORT1 PE=1 SV=3
	863	1	1	12.48	12.48	0	0+468+10+640	0+468+10+640	Trypsin	741000	0.54	0	1	122294	5.12	HUMAN	SwissProt	Q14126	Q14126	Desmoglein-2 OS=Homo sapiens GN=DSG2 PE=1 SV=2
	864	1	1	12.47	12.47	0	0+1121+7+3435	0+1121+7+3435	Trypsin	548000	0	0	1	515565	6.61	HUMAN	SwissProt	P04114	P04114	Apolipoprotein B-100 OS=Homo sapiens GN=APOB PE=1 SV=1
	865	1	1	12.46	12.46	6	0+68+10+67	0+68+10+67	Trypsin	261000	1.29	0	1	15947.8	10.26	HUMAN	SwissProt	Q6P1L8	Q6P1L8	39S ribosomal protein L14, mitochondrial OS=Homo sapiens GN=MRPL14 PE=1 SV=1
	866	1	1	12.45	12.45	5	0+22+21+319	0+22+21+319	Trypsin	737000	0.79	0	1	43159.8	9.04	HUMAN	SwissProt	Q9P035	Q9P035	Protein tyrosine phosphatase-like protein PTPLAD1 OS=Homo sapiens GN=PTPLAD1 PE=1 SV=2
	867	1	1	12.41	12.41	9	0+159+32+163	0+159+32+163	Trypsin	407000	2.84	0	1	39398	5.26	HUMAN	SwissProt	Q15165	Q15165	Serum paraoxonase/arylesterase 2 OS=Homo sapiens GN=PON2 PE=1 SV=2
	868	1	1	12.4	12.4	2	0+437+15+157	0+437+15+157	Trypsin	1520000	0.01	0	1	69367.1	5.92	HUMAN	SwissProt	P02768	P02768	Serum albumin OS=Homo sapiens GN=ALB PE=1 SV=2
	869	1	1	12.33	12.33	6	0+105+19+169	0+105+19+169	Trypsin	695000	0.67	0	1	32011.4	8.98	HUMAN	SwissProt	O95070	O95070	Protein YIF1A OS=Homo sapiens GN=YIF1A PE=1 SV=2
	870	1	1	12.32	12.32	5	0+172+10+16	0+172+10+16	Trypsin	165000	1.32	0	1	22284.8	9.18	HUMAN	SwissProt	Q9BUR5	Q9BUR5	Apolipoprotein O OS=Homo sapiens GN=APOO PE=1 SV=1
	871	1	1	12.3	12.3	8	0+71+22+170	0+71+22+170	Trypsin	778000	1.42	0	1	29763.4	5.9	HUMAN	SwissProt	O75431	O75431	Metaxin-2 OS=Homo sapiens GN=MTX2 PE=1 SV=1
	872	1	1	12.22	12.22	2	0+361+19+300	0+361+19+300	Trypsin	178000	0.25	0	1	77861	6.26	HUMAN	SwissProt	Q96AC1	Q96AC1	Fermitin family homolog 2 OS=Homo sapiens GN=FERMT2 PE=1 SV=1
	873	1	1	12.17	12.17	8	0+177+19+38	0+177+19+38	Trypsin	226000	0.84	0	1	25898.7	6.91	HUMAN	SwissProt	P25787	P25787	Proteasome subunit alpha type-2 OS=Homo sapiens GN=PSMA2 PE=1 SV=2
	874	1	1	12.17	12.17	4	0+199+9	0+199+9	Trypsin	578000	0	0	0	21531.2	8.76	HUMAN	SwissProt	Q8N131	Q8N131	Porimin OS=Homo sapiens GN=TMEM123 PE=1 SV=1
	875	1	1	12.12	12.12	7	0+73+10+53	0+73+10+53	Trypsin	428000	4.64	0	1	14874	9.35	HUMAN	SwissProt	O95295	O95295	SNARE-associated protein Snapin OS=Homo sapiens GN=SNAPIN PE=1 SV=1
	876	1	1	12.11	12.11	1	0+515+8+252	0+515+8+252	Trypsin	507000	0.92	0	1	87799.2	6.71	HUMAN	SwissProt	P47897	P47897	Glutaminyl-tRNA synthetase OS=Homo sapiens GN=QARS PE=1 SV=1
	877	1	1	12.11	12.11	1	0+419+13+300	0+419+13+300	Trypsin	57500	0.26	0	1	83309.2	6.16	HUMAN	SwissProt	P48449	P48449	Lanosterol synthase OS=Homo sapiens GN=LSS PE=1 SV=1
	878	1	1	12.08	12.08	3	0+30+10+282	0+30+10+282	Trypsin	757000	0.59	0	1	35273.8	8.52	HUMAN	SwissProt	Q96S97	Q96S97	Myeloid-associated differentiation marker OS=Homo sapiens GN=MYADM PE=1 SV=2
	879	2	1	12.06	12.06	4	0+431+25+95	0+431+25+95	Trypsin	112000	0.69	0	1	59210.1	6.66	HUMAN	SwissProt	Q16630	Q16630	Cleavage and polyadenylation specificity factor subunit 6 OS=Homo sapiens GN=CPSF6 PE=1 SV=2
	880	2	1	12.04	12.04	0	0+1221+15+908	0+1221+15+908	Trypsin	111000	0.74	0.01	2	242372	6.11	HUMAN	SwissProt	Q9H583	Q9H583	HEAT repeat-containing protein 1 OS=Homo sapiens GN=HEATR1 PE=1 SV=3
	881	1	1	12.02	12.02	1	0+788+12+190	0+788+12+190	Trypsin	998000	0	0	0	115193	6.3	HUMAN	SwissProt	Q3MIS4	Q3MIS4	Uncharacterized protein C6orf224 OS=Homo sapiens GN=C6orf224 PE=2 SV=2
	882	1	1	12	12	1	0+862+29+563	0+862+29+563	Trypsin	368000	0	0	0	161104	5.48	HUMAN	SwissProt	A8K2U0	A8K2U0	Alpha-2-macroglobulin-like protein 1 OS=Homo sapiens GN=A2ML1 PE=1 SV=2
	883	1	1	11.94	11.94	2	0+355+16+329	0+355+16+329	Trypsin	378000	0	0	0	77629.5	6.84	HUMAN	SwissProt	O15254	O15254	Peroxisomal acyl-coenzyme A oxidase 3 OS=Homo sapiens GN=ACOX3 PE=1 SV=2
	884	1	1	11.89	11.89	5	0+215+16+65	0+215+16+65	Trypsin	1610000	0	0	0	34796.4	5.57	HUMAN	SwissProt	A6NI79	A6NI79	Coiled-coil domain-containing protein 69 OS=Homo sapiens GN=CCDC69 PE=2 SV=1
	885	1	1	11.89	11.89	0	0+304+8+588	0+304+8+588	Trypsin	244000	0	0	0	99713	9.17	HUMAN	SwissProt	Q9H329	Q9H329	Band 4.1-like protein 4B OS=Homo sapiens GN=EPB41L4B PE=2 SV=2
	886	1	1	11.88	11.88	1	0+348+13+362	0+348+13+362	Trypsin	275000	0.19	0	1	83435.6	6.24	HUMAN	SwissProt	P26639	P26639	Threonyl-tRNA synthetase, cytoplasmic OS=Homo sapiens GN=TARS PE=1 SV=3
	887	1	1	11.84	11.84	5	0+30+7+88	0+30+7+88	Trypsin	469000	0.47	0	1	14628.1	8.73	HUMAN	SwissProt	A6NCE7	A6NCE7	Microtubule-associated proteins 1A/1B light chain 3 beta 2 OS=Homo sapiens GN=MAP1LC3B2 PE=2 SV=1
	888	1	1	11.84	11.84	2	0+231+16+321	0+231+16+321	Trypsin	445000	0.65	0	1	63524.2	9.25	HUMAN	SwissProt	O95470	O95470	Sphingosine-1-phosphate lyase 1 OS=Homo sapiens GN=SGPL1 PE=1 SV=3
	889	1	1	11.84	11.84	3	0+163+10+118	0+163+10+118	Trypsin	388000	2.13	0	1	32544.8	9.31	HUMAN	SwissProt	Q8WWC4	Q8WWC4	Uncharacterized protein C2orf47, mitochondrial OS=Homo sapiens GN=C2orf47 PE=1 SV=1
	890	1	1	11.83	11.83	3	0+169+18+331	0+169+18+331	Trypsin	99100	0.5	0	1	58282.9	8.35	HUMAN	SwissProt	Q9NP81	Q9NP81	Seryl-tRNA synthetase, mitochondrial OS=Homo sapiens GN=SARS2 PE=1 SV=1
	891	1	1	11.81	11.81	1	0+522+8+18	0+522+8+18	Trypsin	519000	1.27	0	1	62943.3	5.9	HUMAN	SwissProt	O43776	O43776	Asparaginyl-tRNA synthetase, cytoplasmic OS=Homo sapiens GN=NARS PE=1 SV=1
	892	1	1	11.76	11.76	2	0+350+12+224	0+350+12+224	Trypsin	115000	0	0	0	62261.5	7.24	HUMAN	SwissProt	P36269	P36269	Gamma-glutamyltransferase 5 OS=Homo sapiens GN=GGT5 PE=1 SV=2
	893	1	1	11.74	11.74	1	0+281+12+806	0+281+12+806	Trypsin	125000	0.09	0	1	121462	5.26	HUMAN	SwissProt	Q8N1F8	Q8N1F8	Serine/threonine-protein kinase 11-interacting protein OS=Homo sapiens GN=STK11IP PE=1 SV=2
	894	1	1	11.7	11.7	4	0+26+8+129	0+26+8+129	Trypsin	510000	1.34	0	1	18429.1	8.17	HUMAN	SwissProt	P54852	P54852	Epithelial membrane protein 3 OS=Homo sapiens GN=EMP3 PE=2 SV=1
	895	1	1	11.7	11.7	1	0+268+11+517	0+268+11+517	Trypsin	612000	0.63	0	1	89835.7	9.33	HUMAN	SwissProt	Q96GQ7	Q96GQ7	Probable ATP-dependent RNA helicase DDX27 OS=Homo sapiens GN=DDX27 PE=1 SV=2
	896	1	1	11.7	11.7	7	0+27+10+103	0+27+10+103	Trypsin	793000	1.09	0	1	14960.6	9.23	HUMAN	SwissProt	Q9NPJ3	Q9NPJ3	Acyl-coenzyme A thioesterase 13 OS=Homo sapiens GN=ACOT13 PE=1 SV=1
	897	1	1	11.63	11.63	0	0+628+10+611	0+628+10+611	Trypsin	938000	0.44	0	1	138351	5.9	HUMAN	SwissProt	P29144	P29144	Tripeptidyl-peptidase 2 OS=Homo sapiens GN=TPP2 PE=1 SV=4
	898	2	1	11.62	11.62	2	0+358+16+215	0+358+16+215	Trypsin	193000	0.76	0	1	65309	5	HUMAN	SwissProt	P30153	P30153	Serine/threonine-protein phosphatase 2A 65 kDa regulatory subunit A alpha isoform OS=Homo sapiens GN=PPP2R1A PE=1 SV=4
	899	1	1	11.62	11.62	5	0+98+13+128	0+98+13+128	Trypsin	528000	0.07	0	1	26754.3	8.7	HUMAN	SwissProt	Q8N9N7	Q8N9N7	Leucine-rich repeat-containing protein 57 OS=Homo sapiens GN=LRRC57 PE=1 SV=1
	900	1	1	11.61	11.61	1	0+340+10+185	0+340+10+185	Trypsin	108000	0	0	0	57809.8	6.75	HUMAN	SwissProt	Q5XKE5	Q5XKE5	Keratin, type II cytoskeletal 79 OS=Homo sapiens GN=KRT79 PE=1 SV=1
	901	1	1	11.6	11.6	4	0+405+25+158	0+405+25+158	Trypsin	376000	0.55	0	1	68003	6.93	HUMAN	SwissProt	O00541	O00541	Pescadillo homolog OS=Homo sapiens GN=PES1 PE=1 SV=1
	902	1	1	11.58	11.58	2	0+405+16+144	0+405+16+144	Trypsin	138000	0.62	0	1	65380.8	9.02	HUMAN	SwissProt	Q53GS9	Q53GS9	U4/U6.U5 tri-snRNP-associated protein 2 OS=Homo sapiens GN=USP39 PE=1 SV=2
	903	1	1	11.57	11.57	0	0+1630+11+79	0+1630+11+79	Trypsin	619000	633.16	0	1	189387	8.74	HUMAN	SwissProt	Q9Y4F4	Q9Y4F4	Protein FAM179B OS=Homo sapiens GN=FAM179B PE=1 SV=3
	904	1	1	11.55	11.55	6	0+161+14+41	0+161+14+41	Trypsin	370000	0.94	0	1	24915	9.33	HUMAN	SwissProt	Q96A35	Q96A35	39S ribosomal protein L24, mitochondrial OS=Homo sapiens GN=MRPL24 PE=1 SV=1
	905	1	1	11.55	11.55	4	0+141+9+45	0+141+9+45	Trypsin	272000	0.91	0	1	21527.4	9.36	HUMAN	SwissProt	Q9H061	Q9H061	Transmembrane protein 126A OS=Homo sapiens GN=TMEM126A PE=1 SV=1
	906	1	1	11.54	11.54	9	0+47+11+60	0+47+11+60	Trypsin	250000	1.65	0	1	13289.5	9.14	HUMAN	SwissProt	O15155	O15155	BET1 homolog OS=Homo sapiens GN=BET1 PE=1 SV=1
	907	2	1	11.47	11.47	0	0+1055+9+148	0+1055+9+148	Trypsin	4990000	0	0	1	131448	5.98	HUMAN	SwissProt	P55011	P55011	Solute carrier family 12 member 2 OS=Homo sapiens GN=SLC12A2 PE=1 SV=1
	908	3	1	11.47	11.47	4	0+90+7+61	0+90+7+61	Trypsin	632000	0.75	0.13	2	18430.8	10.31	HUMAN	SwissProt	P62280	P62280	40S ribosomal protein S11 OS=Homo sapiens GN=RPS11 PE=1 SV=3
	909	1	1	11.46	11.46	2	0+363+11+55	0+363+11+55	Trypsin	331000	1.07	0	1	48767.1	5.35	HUMAN	SwissProt	P06280	P06280	Alpha-galactosidase A OS=Homo sapiens GN=GLA PE=1 SV=1
	910	1	1	11.38	11.38	3	0+181+9+96	0+181+9+96	Trypsin	546000	1.23	0	1	33742.8	9.42	HUMAN	SwissProt	O75323	O75323	Protein NipSnap homolog 2 OS=Homo sapiens GN=GBAS PE=1 SV=1
	911	1	1	11.37	11.37	1	0+260+11+447	0+260+11+447	Trypsin	1400000	0	0	0	83126.3	5.12	HUMAN	SwissProt	Q86VS8	Q86VS8	Protein Hook homolog 3 OS=Homo sapiens GN=HOOK3 PE=1 SV=2
	912	1	1	11.32	11.32	2	0+178+15+407	0+178+15+407	Trypsin	351000	0	0	0	68564.7	9.93	HUMAN	SwissProt	Q9NSC7	Q9NSC7	Alpha-N-acetylgalactosaminide alpha-2,6-sialyltransferase 1 OS=Homo sapiens GN=ST6GALNAC1 PE=1 SV=1
	913	1	1	11.29	11.29	1	0+77+9+547	0+77+9+547	Trypsin	947000	0.84	0	1	71682.9	8.83	HUMAN	SwissProt	O94927	O94927	HAUS augmin-like complex subunit 5 OS=Homo sapiens GN=HAUS5 PE=1 SV=2
	914	2	1	11.25	11.25	5	0+251+14+11	0+251+14+11	Trypsin	73200	0.83	0	1	31430.1	9.21	HUMAN	SwissProt	Q9Y6N1	Q9Y6N1	Cytochrome c oxidase assembly protein COX11, mitochondrial OS=Homo sapiens GN=COX11 PE=1 SV=3
	915	1	1	11.22	11.22	3	0+35+15+440	0+35+15+440	Trypsin	1290000	0	0	0	54864.6	4.86	HUMAN	SwissProt	O15151	O15151	Protein Mdm4 OS=Homo sapiens GN=MDM4 PE=1 SV=2
	916	1	1	11.2	11.2	11	1+7+45	1+7+45	Trypsin	415000	1.12	0	1	6181.5	10.32	HUMAN	SwissProt	P62987	P62987	60S ribosomal protein L40 OS=Homo sapiens GN=UBA52 PE=1 SV=1
	917	1	1	11.19	11.19	2	0+300+8	0+300+8	Trypsin	68700	0	0	0	36034.6	9.5	HUMAN	SwissProt	Q9NZ01	Q9NZ01	Trans-2,3-enoyl-CoA reductase OS=Homo sapiens GN=TECR PE=1 SV=1
	918	1	1	11.07	11.07	23	0+44+25+37	0+44+25+37	Trypsin	74100	1.02	0	1	11528.6	10.21	HUMAN	SwissProt	Q9BW72	Q9BW72	HIG1 domain family member 2A OS=Homo sapiens GN=HIGD2A PE=1 SV=1
	919	1	1	11.06	11.06	0	0+2125+13+373	0+2125+13+373	Trypsin	63200	0.14	0	1	273428	6.01	HUMAN	SwissProt	P49327	P49327	Fatty acid synthase OS=Homo sapiens GN=FASN PE=1 SV=3
	920	1	1	11.03	11.03	1	0+546+18+362	0+546+18+362	Trypsin	315000	0.31	0	1	102132	6.18	HUMAN	SwissProt	Q9UDR5	Q9UDR5	Alpha-aminoadipic semialdehyde synthase, mitochondrial OS=Homo sapiens GN=AASS PE=1 SV=1
	921	4	1	11.02	11.02	4	0+11+12+247	0+11+12+247	Trypsin	7580000	0	0	0	30759.6	8.89	HUMAN	SwissProt	O95760	O95760	Interleukin-33 OS=Homo sapiens GN=IL33 PE=1 SV=1

## Sheet: Met vs nonmet L to H Run 3
	groupNum	numSpectra	numPepsUnique	scoreUnique	scoresUnique	percentCoverage	coverage_map	coverage_maps	enzyme	meanIntensity	heavyOverLightRatio	stddevHeavyOverLightRatio	numHLRatios	protein_mw	protein_pI	species	database	accession_number	accession_numbers	entry_name
	1	216	71	1296.22	1296.22|21.29	46	0+3+11+2+16+4+34+32+8+57+13+10+12+70+25+1+15+4+16+1+29+3+16+10+14+9+15+9+8+3+13+48+16+9+11+5+15+38+16+32+22+6+42+25+12+30+18+27+12+56+83+93+34+2+20+14+22+39+37+70+20+11+12+5+11+50+16+37+23+5+14+4+15+3+13+48+12+3+11+3+11+4+34+2+13+6+11+12+7+12+38+22+13+18+42+42+8+37+11+19+19+47	0+3+11+2+16+4+34+32+8+57+13+10+12+70+25+1+15+4+16+1+29+3+16+10+14+9+15+9+8+3+13+48+16+9+11+5+15+38+16+32+22+6+42+25+12+30+18+27+12+56+83+93+34+2+20+14+22+39+37+70+20+11+12+5+11+50+16+37+23+5+14+4+15+3+13+48+12+3+11+3+11+4+34+2+13+6+11+12+7+12+38+22+13+18+42+42+8+37+11+19+19+47|0+413+14+1653	Trypsin	1340000	1.74	0.41	98	234710	5.84	HUMAN	SwissProt	Q9NZM1	Q9NZM1|O75923	Myoferlin OS=Homo sapiens GN=MYOF PE=1 SV=1
	2	114	63	1084.99	1084.99	14	0+8+20+512+16+28+9+4+9+3+18+129+7+21+16+212+12+9+16+112+16+58+18+863+11+151+16+17+11+94+19+31+15+12+16+110+18+36+16+170+13+3+18+15+12+9+16+17+11+245+11+30+16+17+11+81+15+53+21+15+12+56+24+90+11+104+18+110+11+150+12+9+16+170+13+3+18+36+16+91+11+3+29+116+13+3+18+8+19+9+16+17+11+30+18+8+7+54+25+42+11+237+18+115+11+16+14+18+11+80+14+52+12+88+11+267	0+8+20+512+16+28+9+4+9+3+18+129+7+21+16+212+12+9+16+112+16+58+18+863+11+151+16+17+11+94+19+31+15+12+16+110+18+36+16+170+13+3+18+15+12+9+16+17+11+245+11+30+16+17+11+81+15+53+21+15+12+56+24+90+11+104+18+110+11+150+12+9+16+170+13+3+18+36+16+91+11+3+29+116+13+3+18+8+19+9+16+17+11+30+18+8+7+54+25+42+11+237+18+115+11+16+14+18+11+80+14+52+12+88+11+267	Trypsin	2100000	0.62	0.46	62	629105	5.8	HUMAN	SwissProt	Q09666	Q09666	Neuroblast differentiation-associated protein AHNAK OS=Homo sapiens GN=AHNAK PE=1 SV=2
	3	101	59	1065.59	1065.59|302.55|166.81	38	0+63+24+84+19+6+30+59+14+10+22+9+15+12+9+7+17+67+17+96+13+41+30+20+16+8+16+18+18+81+22+21+16+21+37+24+12+13+25+4+33+2+16+147+12+50+16+6+39+24+18+7+33+25+13+38+17+17+24+48+12+92+28+61+31+46+60+13+29+58+22+30+30+15+53+49+30+30+36+21+24+93+29+7+20+44+14+14+9+26	0+63+24+84+19+6+30+59+14+10+22+9+15+12+9+7+17+67+17+96+13+41+30+20+16+8+16+18+18+81+22+21+16+21+37+24+12+13+25+4+33+2+16+147+12+50+16+6+39+24+18+7+33+25+13+38+17+17+24+48+12+92+28+61+31+46+60+13+29+58+22+30+30+15+53+49+30+30+36+21+24+93+29+7+20+44+14+14+9+26|0+36+24+84+8+176+12+89+10+383+14+41+17+37+15+9+14+7+10+80+18+123+12+80+20+200+26+513+16+131+30+176+15+29+13+134|0+69+11+84+19+770+15+120+18+…	Trypsin	1450000	0.39	0.19	91	280740	5.71	HUMAN	SwissProt	P21333	P21333|O75369|Q14315	Filamin-A OS=Homo sapiens GN=FLNA PE=1 SV=4
	4	76	47	780.78	780.78	28	0+63+18+3+17+28+8+31+21+25+13+35+10+13+10+7+10+8+27+34+21+47+11+72+15+19+14+72+9+24+23+106+10+1+14+68+23+27+24+9+16+104+21+65+13+43+21+7+18+51+10+10+11+11+26+47+21+15+19+27+42+44+14+42+10+146+9+12+24+82+13+22+41+17+11+12+11+39+18+108+18+173+13+5	0+63+18+3+17+28+8+31+21+25+13+35+10+13+10+7+10+8+27+34+21+47+11+72+15+19+14+72+9+24+23+106+10+1+14+68+23+27+24+9+16+104+21+65+13+43+21+7+18+51+10+10+11+11+26+47+21+15+19+27+42+44+14+42+10+146+9+12+24+82+13+22+41+17+11+12+11+39+18+108+18+173+13+5	Trypsin	1220000	0.34	0.17	47	284541	5.22	HUMAN	SwissProt	Q13813	Q13813	Spectrin alpha chain, brain OS=Homo sapiens GN=SPTAN1 PE=1 SV=3
	5	59	43	745.47	745.47|36.36|29.98|16.99	27	0+74+9+7+9+77+10+41+52+50+19+95+34+31+10+5+9+16+10+35+17+113+13+29+19+3+34+21+11+95+20+8+20+21+31+21+11+19+21+41+15+118+13+28+17+58+10+46+11+15+33+22+17+7+13+49+20+52+12+37+26+17+12+132+16+57+10+54+10+89+14+50+17+67+20+19	0+74+9+7+9+77+10+41+52+50+19+95+34+31+10+5+9+16+10+35+17+113+13+29+19+3+34+21+11+95+20+8+20+21+31+21+11+19+21+41+15+118+13+28+17+58+10+46+11+15+33+22+17+7+13+49+20+52+12+37+26+17+12+132+16+57+10+54+10+89+14+50+17+67+20+19|0+183+10+17+11+2343|0+179+10+1224+10+967|0+176+10+1951	Trypsin	1300000	0.34	0.12	46	274611	5.39	HUMAN	SwissProt	Q01082	Q01082|Q9H254|O15020|P11277	Spectrin beta chain, brain 1 OS=Homo sapiens GN=SPTBN1 PE=1 SV=2
	6	97	37	671.4	671.4|156.86	31	0+86+10+48+13+6+25+1+16+22+18+33+42+46+16+18+44+43+13+7+12+106+12+51+18+61+26+5+8+5+19+7+15+4+9+47+11+87+24+39+21+71+14+3+22+11+30+9+10+133+9+37+10+8+20+28+7+29+18+25+16+71	0+86+10+48+13+6+25+1+16+22+18+33+42+46+16+18+44+43+13+7+12+106+12+51+18+61+26+5+8+5+19+7+15+4+9+47+11+87+24+39+21+71+14+3+22+11+30+9+10+133+9+37+10+8+20+28+7+29+18+25+16+71|0+86+10+80+12+319+12+248+13+18+8+31+15+60+11+87+24+606	Trypsin	660000	0.71	0.32	49	191616	5.48	HUMAN	SwissProt	Q00610	Q00610|P53675	Clathrin heavy chain 1 OS=Homo sapiens GN=CLTC PE=1 SV=5
	7	57	40	642.34	642.34	11	0+208+19+9+12+339+10+78+21+54+14+244+29+7+8+8+15+111+15+14+9+126+14+306+9+52+13+574+11+31+11+193+11+155+31+33+14+24+9+5+9+202+18+99+8+1+29+31+15+11+16+101+18+42+16+56+22+11+17+117+17+81+21+121+38+28+8+93+26+40+9+517	0+208+19+9+12+339+10+78+21+54+14+244+29+7+8+8+15+111+15+14+9+126+14+306+9+52+13+574+11+31+11+193+11+155+31+33+14+24+9+5+9+202+18+99+8+1+29+31+15+11+16+101+18+42+16+56+22+11+17+117+17+81+21+121+38+28+8+93+26+40+9+517	Trypsin	780000	1.76	0.43	39	531793	5.74	HUMAN	SwissProt	Q15149	Q15149	Plectin-1 OS=Homo sapiens GN=PLEC1 PE=1 SV=3
	8	60	38	639.68	639.68|24.42|13.85	33	0+80+8+23+32+4+27+57+35+70+12+40+13+5+25+34+12+19+7+35+47+37+19+6+25+50+29+105+14+1+30+23+11+31+31+20+7+13+16+16+8+34+17+16+11+30+9+45+22+97+10+29+25+94+12+43+33+53	0+80+8+23+32+4+27+57+35+70+12+40+13+5+25+34+12+19+7+35+47+37+19+6+25+50+29+105+14+1+30+23+11+31+31+20+7+13+16+16+8+34+17+16+11+30+9+45+22+97+10+29+25+94+12+43+33+53|0+901+9+72+8+585|0+972+9+650	Trypsin	719000	0.71	0.1	41	189253	6.08	HUMAN	SwissProt	P46940	P46940|Q13576|Q86VI3	Ras GTPase-activating-like protein IQGAP1 OS=Homo sapiens GN=IQGAP1 PE=1 SV=1
	9	73	33	633.63	633.63|528.74|148.26|91.67	51	0+35+11+1+17+42+15+12+23+6+12+23+17+6+34+10+27+1+8+31+13+2+41+31+13+19+25+3+14+10+14+49+12+56+16+6+17+12+20+10+24+3+11+20+31+15+31+1+13+29	0+35+11+1+17+42+15+12+23+6+12+23+17+6+34+10+27+1+8+31+13+2+41+31+13+19+25+3+14+10+14+49+12+56+16+6+17+12+20+10+24+3+11+20+31+15+31+1+13+29|0+54+11+60+15+12+23+18+11+12+17+6+34+10+27+40+13+15+28+33+11+19+25+3+15+92+18+30+16+6+17+4+28+10+24+3+11+66+31+1+30+12|0+42+11+60+15+12+23+125+10+1+8+31+13+32+11+500|0+49+11+87+23+125+10+40+13+543	Trypsin	1620000	0.74	0.24	62	103058	5.25	HUMAN	SwissProt	P12814	P12814|O43707|P35609|Q08043	Alpha-actinin-1 OS=Homo sapiens GN=ACTN1 PE=1 SV=2
	10	86	32	600.83	600.83	42	0+33+10+27+21+14+20+27+14+7+15+21+15+11+19+5+10+71+10+11+17+10+8+59+31+2+24+31+18+17+10+17+13+18+7+4+9+20+23+22+12+68+20+5+15+68+18+11+16+4+25+4+18+7+35+16	0+33+10+27+21+14+20+27+14+7+15+21+15+11+19+5+10+71+10+11+17+10+8+59+31+2+24+31+18+17+10+17+13+18+7+4+9+20+23+22+12+68+20+5+15+68+18+11+16+4+25+4+18+7+35+16	Trypsin	1400000	0.56	0.15	48	121724	9.48	HUMAN	SwissProt	O00159	O00159	Myosin-Ic OS=Homo sapiens GN=MYO1C PE=1 SV=3
	11	115	29	574.81	574.81|205.58	41	0+43+24+8+9+3+8+7+33+7+14+87+22+4+34+25+20+36+11+19+14+6+14+26+12+25+19+30+27+21+15+16+21+40+24+20+10+49	0+43+24+8+9+3+8+7+33+7+14+87+22+4+34+25+20+36+11+19+14+6+14+26+12+25+19+30+27+21+15+16+21+40+24+20+10+49|0+41+14+17+35+97+15+72+28+11+7+22+33+231+16+85	Trypsin	2840000	1.68	0.8	68	92469.3	4.76	HUMAN	SwissProt	P14625	P14625|P08238	Endoplasmin OS=Homo sapiens GN=HSP90B1 PE=1 SV=1
	12	70	34	572.87	572.87	32	0+78+11+25+14+27+15+32+16+8+18+15+21+23+24+104+18+4+10+50+36+106+17+91+9+10+17+149+15+17+9+60+41+8+18+36+11+13+60+7+23+10+17+12+21+24+7+37	0+78+11+25+14+27+15+32+16+8+18+15+21+23+24+104+18+4+10+50+36+106+17+91+9+10+17+149+15+17+9+60+41+8+18+36+11+13+60+7+23+10+17+12+21+24+7+37	Trypsin	796000	0.74	0.11	39	157906	5.81	HUMAN	SwissProt	P42704	P42704	Leucine-rich PPR motif-containing protein, mitochondrial OS=Homo sapiens GN=LRPPRC PE=1 SV=3
	13	127	30	540.94	540.94	38	0+75+29+10+11+15+27+52+11+11+11+88+39+53+47+6+12+31+9+58+11+25+9+8+25+17+16+18+10+43+40+19+19+30+38+32+12	0+75+29+10+11+15+27+52+11+11+11+88+39+53+47+6+12+31+9+58+11+25+9+8+25+17+16+18+10+43+40+19+19+30+38+32+12	Trypsin	2750000	11.12	9.76	77	109540	5.31	HUMAN	SwissProt	P15144	P15144	Aminopeptidase N OS=Homo sapiens GN=ANPEP PE=1 SV=4
	14	124	24	471.63	471.63|379.5|138.66|46.92	40	0+60+14+7+15+5+17+5+29+11+18+4+29+92+30+16+15+79+18+10+18+70+11+28+16+4+33	0+60+14+7+15+5+17+5+29+11+18+4+29+92+30+16+15+79+18+10+18+70+11+28+16+4+33|0+3+22+11+13+7+15+5+26+10+43+4+29+32+26+53+12+17+14+6+9+4+23+39+24+92+11+23+10+63|0+37+13+89+17+16+17+34+16+63+12+37+9+279|0+38+13+122+16+452	Trypsin	3340000	1.53	0.57	98	72333.3	5.07	HUMAN	SwissProt	P11021	P11021|P11142|P54652|P34931	78 kDa glucose-regulated protein OS=Homo sapiens GN=HSPA5 PE=1 SV=2
	15	45	28	471.12	471.12|30.93	26	0+185+27+79+11+17+28+79+28+15+21+63+24+43+23+15+36+28+22+57+26+110+12+14+9+9+17+40+17+102+9+11+24+48+20+3+8+7+5+41+31+124+11+56	0+185+27+79+11+17+28+79+28+15+21+63+24+43+23+15+36+28+22+57+26+110+12+14+9+9+17+40+17+102+9+11+24+48+20+3+8+7+5+41+31+124+11+56|0+1135+9+164+6+202	Trypsin	558000	1.75	0.41	30	177190	5.42	HUMAN	SwissProt	Q9NYU2	Q9NYU2|Q9NYU1	UDP-glucose:glycoprotein glucosyltransferase 1 OS=Homo sapiens GN=UGGT1 PE=1 SV=3
	16	45	26	466.76	466.76|394.67|14.41	42	0+28+32+16+7+17+23+37+11+50+15+10+24+14+34+65+16+1+12+46+16+75+45+7+10+14+18+28+22+19+12+37+61+52+12+16+41+14+20+28	0+28+32+16+7+17+23+37+11+50+15+10+24+14+34+65+16+1+12+46+16+75+45+7+10+14+18+28+22+19+12+37+61+52+12+16+41+14+20+28|0+28+31+54+15+10+18+20+26+90+12+46+16+22+10+59+16+356+32+1+28+2+75+16+41+14+20+29|0+279+12+590	Trypsin	781000	0.4	0.41	38	112589	5.34	HUMAN	SwissProt	O43491	O43491|Q9Y2J2|Q9H4G0	Band 4.1-like protein 2 OS=Homo sapiens GN=EPB41L2 PE=1 SV=1
	17	106	24	462.03	462.03	35	0+46+16+5+8+4+12+28+12+27+27+13+19+34+11+6+10+4+9+26+23+5+13+49+21+10+13+35+23+46+39+144+57+8+8+29+19+18+12+110	0+46+16+5+8+4+12+28+12+27+27+13+19+34+11+6+10+4+9+26+23+5+13+49+21+10+13+35+23+46+39+144+57+8+8+29+19+18+12+110	Trypsin	1340000	1.52	0.25	50	111336	5.16	HUMAN	SwissProt	Q9Y4L1	Q9Y4L1	Hypoxia up-regulated protein 1 OS=Homo sapiens GN=HYOU1 PE=1 SV=1
	18	61	28	458.88	458.88|391.16|81.5|44.23	20	0+14+15+157+13+10+16+47+27+42+14+18+14+20+12+56+19+93+26+4+20+45+11+18+7+27+10+9+11+134+14+77+14+37+24+16+13+197+21+95+16+11+10+74+27+175+21+64+13+70+14+48	0+14+15+157+13+10+16+47+27+42+14+18+14+20+12+56+19+93+26+4+20+45+11+18+7+27+10+9+11+134+14+77+14+37+24+16+13+197+21+95+16+11+10+74+27+175+21+64+13+70+14+48|0+18+15+1+8+148+13+13+16+47+17+52+14+52+12+56+19+112+7+69+11+18+7+46+11+134+14+77+16+35+24+118+16+68+18+6+21+35+13+74+10+84+17+121+18+204+14+57|0+216+16+182+12+56+19+217+7+726+10+84+17+410|0+236+16+181+12+1023+10+517	Trypsin	651000	0.82	0.47	67	226533	5.5	HUMAN	SwissProt	P35579	P35579|P35580|P35749|Q7Z406	Myosin-9 OS=Homo sapiens GN=MYH9 PE=1 SV=4
	19	128	23	457.05	457.05	54	0+37+21+2+12+24+25+21+49+14+13+3+12+3+54+2+9+43+15+11+19+40+41+11+12+33+28+19	0+37+21+2+12+24+25+21+49+14+13+3+12+3+54+2+9+43+15+11+19+40+41+11+12+33+28+19	Trypsin	1930000	1	0.15	48	61055	5.7	HUMAN	SwissProt	P10809	P10809	60 kDa heat shock protein, mitochondrial OS=Homo sapiens GN=HSPD1 PE=1 SV=2
	20	65	25	449.39	449.39	38	0+61+35+16+15+6+15+16+9+44+50+70+17+23+23+37+8+16+11+97+19+2+12+51+21+9+15+6+16+64+21+59+44+6+30	0+61+35+16+15+6+15+16+9+44+50+70+17+23+23+37+8+16+11+97+19+2+12+51+21+9+15+6+16+64+21+59+44+6+30	Trypsin	1700000	1.37	0.26	35	106874	5.73	HUMAN	SwissProt	Q14697	Q14697	Neutral alpha-glucosidase AB OS=Homo sapiens GN=GANAB PE=1 SV=3
	21	70	27	442.75	442.75|34.15	31	0+59+9+7+18+3+18+25+17+21+15+11+19+9+10+39+11+44+14+149+13+7+18+15+10+41+24+35+21+21+10+38+11+18+16+72+8+12+24+40+20+14+9+11+15+5+10+24+16+60	0+59+9+7+18+3+18+25+17+21+15+11+19+9+10+39+11+44+14+149+13+7+18+15+10+41+24+35+21+21+10+38+11+18+16+72+8+12+24+40+20+14+9+11+15+5+10+24+16+60|0+132+17+461+9+424	Trypsin	704000	0.91	0.16	37	131986	9.43	HUMAN	SwissProt	O43795	O43795|Q9UBC5	Myosin-Ib OS=Homo sapiens GN=MYO1B PE=1 SV=3
	22	107	22	417.86	417.86	36	0+6+16+112+40+34+16+43+20+38+14+35+8+3+24+9+21+38+9+9+13+6+17+57+35+10+13+34+13+5+19+43	0+6+16+112+40+34+16+43+20+38+14+35+8+3+24+9+21+38+9+9+13+6+17+57+35+10+13+34+13+5+19+43	Trypsin	1340000	0.67	0.29	55	84871.8	6.18	HUMAN	SwissProt	P02786	P02786	Transferrin receptor protein 1 OS=Homo sapiens GN=TFRC PE=1 SV=2
	23	110	22	394.77	394.77|48.42|34|16.29|16.29|16.29|16.29	50	0+36+28+14+19+3+13+16+14+2+10+15+14+12+11+15+13+47+10+2+10+17+13+11+33+3+20+9+29+27	0+36+28+14+19+3+13+16+14+2+10+15+14+12+11+15+13+47+10+2+10+17+13+11+33+3+20+9+29+27|0+105+13+268+9+75|0+278+10+98+11+73|0+383+9+634|0+382+9+525|0+370+9+164|0+377+9+113	Trypsin	3600000	1.45	0.36	48	53651.9	5.06	HUMAN	SwissProt	P08670	P08670|P17661|P41219|P12036|P07197|P07196|Q16352	Vimentin OS=Homo sapiens GN=VIM PE=1 SV=4
	24	49	21	391.65	391.65	28	0+106+12+7+13+6+26+137+16+99+35+58+31+4+36+64+12+2+7+120+15+11+16+2+19+39+14+50+19+27+15+22+12+23+16+13	0+106+12+7+13+6+26+137+16+99+35+58+31+4+36+64+12+2+7+120+15+11+16+2+19+39+14+50+19+27+15+22+12+23+16+13	Trypsin	626000	0.88	0.13	29	122857	5.57	HUMAN	SwissProt	Q9BSJ8	Q9BSJ8	Extended synaptotagmin-1 OS=Homo sapiens GN=ESYT1 PE=1 SV=1
	25	106	22	388.29	388.29|178.57|162.06|119.53|62.28|50.63	28	0+45+8+109+11+4+17+33+28+104+18+36+10+7+14+1+23+8+11+7+14+18+25+61+13+4+29+25+9+6+28+17+31+249	0+45+8+109+11+4+17+33+28+104+18+36+10+7+14+1+23+8+11+7+14+18+25+61+13+4+29+25+9+6+28+17+31+249|0+152+11+186+18+235+13+4+29+40+28+17+31+249|0+160+11+186+18+234+13+4+18+51+28+17+31+249|0+170+11+186+18+233+13+73+9+36+31+249|0+627+13+73+9+59+8+250|0+623+13+141+8+250	Trypsin	1140000	0.7	0.17	47	112897	5.33	HUMAN	SwissProt	P05023	P05023|P13637|P50993|Q13733|P54707|P20648	Sodium/potassium-transporting ATPase subunit alpha-1 OS=Homo sapiens GN=ATP1A1 PE=1 SV=1
	26	96	21	373.56	373.56	38	0+145+15+57+38+11+32+5+45+48+20+13+22+59+14+10+21+37+33+5	0+145+15+57+38+11+32+5+45+48+20+13+22+59+14+10+21+37+33+5	Trypsin	1990000	1.28	0.22	39	67994.3	4.89	HUMAN	SwissProt	P08195	P08195	4F2 cell-surface antigen heavy chain OS=Homo sapiens GN=SLC3A2 PE=1 SV=3
	27	39	21	357.53	357.53	22	0+5+9+49+8+165+28+101+20+32+29+57+35+92+12+38+12+5+11+29+18+40+11+3+28+74+18+108+11+9+16+16+15+166	0+5+9+49+8+165+28+101+20+32+29+57+35+92+12+38+12+5+11+29+18+40+11+3+28+74+18+108+11+9+16+16+15+166	Trypsin	679000	0.94	0.2	21	140959	6.41	HUMAN	SwissProt	Q08211	Q08211	ATP-dependent RNA helicase A OS=Homo sapiens GN=DHX9 PE=1 SV=4
	28	44	21	355.05	355.05	26	0+38+38+6+12+103+33+46+41+104+10+95+7+194+52+8+17+18+8+42+12+45+69+15+14+154	0+38+38+6+12+103+33+46+41+104+10+95+7+194+52+8+17+18+8+42+12+45+69+15+14+154	Trypsin	806000	5.18	3.5	31	129296	5.16	HUMAN	SwissProt	P17301	P17301	Integrin alpha-2 OS=Homo sapiens GN=ITGA2 PE=1 SV=1
	29	77	19	340.44	340.44	46	0+31+11+39+16+23+10+1+31+8+37+6+34+7+9+22+23+8+10+24+20+5+11+15+23+84	0+31+11+39+16+23+10+1+31+8+37+6+34+7+9+22+23+8+10+24+20+5+11+15+23+84	Trypsin	2270000	2.32	0.44	39	57116.6	4.76	HUMAN	SwissProt	P07237	P07237	Protein disulfide-isomerase OS=Homo sapiens GN=P4HB PE=1 SV=3
	30	82	18	338.03	338.03	49	0+62+11+21+25+11+43+10+31+20+37+25+33+6+9+7+12+3+13+54+27+11+11+23	0+62+11+21+25+11+43+10+31+20+37+25+33+6+9+7+12+3+13+54+27+11+11+23	Trypsin	3280000	1.4	0.25	35	56782.7	5.99	HUMAN	SwissProt	P30101	P30101	Protein disulfide-isomerase A3 OS=Homo sapiens GN=PDIA3 PE=1 SV=4
	31	50	18	320.51	320.51|29.81|29.81|15.31|15.31|15.31|15.31|15.31	24	0+27+23+43+6+42+18+156+28+243+29+2+12+28+20+28+16+7+10+5+11+8+16+4+10+71+10+21+23+40+9+10	0+27+23+43+6+42+18+156+28+243+29+2+12+28+20+28+16+7+10+5+11+8+16+4+10+71+10+21+23+40+9+10|0+750+11+30+10+254|0+762+11+28+10+187|0+801+11+223|0+762+11+225|0+748+11+225|0+750+11+225|0+744+11+232	Trypsin	780000	1.19	0.41	24	108267	5.86	HUMAN	SwissProt	P29317	P29317|P29323|Q15375|Q9UF33|P54753|P54762|P54764|P54760	Ephrin type-A receptor 2 OS=Homo sapiens GN=EPHA2 PE=1 SV=2
	32	38	19	316.57	316.57|149.42	31	0+45+33+69+59+41+14+4+7+11+21+34+33+74+13+36+26+191+8+26+14+37+12+34+13+24+13+12+13+2+17+1	0+45+33+69+59+41+14+4+7+11+21+34+33+74+13+36+26+191+8+26+14+37+12+34+13+24+13+12+13+2+17+1|0+67+11+169+14+22+21+34+33+74+13+347+12+71+13+48	Trypsin	915000	0.83	0.1	23	104553	5.22	HUMAN	SwissProt	P63010	P63010|Q10567	AP-2 complex subunit beta OS=Homo sapiens GN=AP2B1 PE=1 SV=1
	33	53	17	312.91	312.91	43	0+48+32+36+35+42+11+11+36+30+13+25+33+2+17+8+34+1+18+26+7+9+14+36+12+71	0+48+32+36+35+42+11+11+36+30+13+25+33+2+17+8+34+1+18+26+7+9+14+36+12+71	Trypsin	1880000	1.48	0.39	28	68569.7	5.96	HUMAN	SwissProt	P04843	P04843	Dolichyl-diphosphooligosaccharide--protein glycosyltransferase subunit 1 OS=Homo sapiens GN=RPN1 PE=1 SV=1
	34	99	17	309.99	309.99|217.32	54	0+28+19+2+14+25+27+4+16+17+17+9+26+8+8+13+13+3+24+40+11+5+10	0+28+19+2+14+25+27+4+16+17+17+9+26+8+8+13+13+3+24+40+11+5+10|0+28+19+41+27+4+16+17+17+43+8+13+13+67+11+5+10	Trypsin	5820000	0.7	0.3	38	38604.2	7.58	HUMAN	SwissProt	P07355	P07355|A6NMY6	Annexin A2 OS=Homo sapiens GN=ANXA2 PE=1 SV=2
	35	83	16	306.18	306.18	29	0+105+17+2+10+29+11+7+21+18+18+34+74+42+10+100+19+34+11+62+20+32+16+82+10+14	0+105+17+2+10+29+11+7+21+18+18+34+74+42+10+100+19+34+11+62+20+32+16+82+10+14	Trypsin	2180000	1.36	0.49	35	88415.9	5.27	HUMAN	SwissProt	P05556	P05556	Integrin beta-1 OS=Homo sapiens GN=ITGB1 PE=1 SV=2
	36	44	19	303.62	303.62|95|68.6	24	0+7+24+79+10+23+21+10+15+63+10+72+31+71+24+21+8+70+12+66+13+5+11+19+26+16+23+113+13+95+13+58	0+7+24+79+10+23+21+10+15+63+10+72+31+71+24+21+8+70+12+66+13+5+11+19+26+16+23+113+13+95+13+58|0+110+10+54+15+63+10+72+18+129+8+239+23+250|0+334+31+71+15+30+8+554	Trypsin	759000	1.42	0.61	27	114758	5.23	HUMAN	SwissProt	P16615	P16615|O14983|Q93084	Sarcoplasmic/endoplasmic reticulum calcium ATPase 2 OS=Homo sapiens GN=ATP2A2 PE=1 SV=1
	37	54	16	302.33	302.33|212.71|171.02	33	0+27+8+5+20+12+7+4+50+51+25+28+9+16+11+6+14+118+16+37+31+82	0+27+8+5+20+12+7+4+50+51+25+28+9+16+11+6+14+118+16+37+31+82|0+27+8+5+20+23+50+51+9+44+9+16+11+139+15+102+13+44|0+27+8+5+13+30+50+104+9+16+11+6+14+290	Trypsin	2310000	2.61	1.72	47	67820.4	6.07	HUMAN	SwissProt	P26038	P26038|P15311|P35241	Moesin OS=Homo sapiens GN=MSN PE=1 SV=3
	38	65	16	298.9	298.9	42	0+94+27+12+22+33+10+3+38+2+18+5+15+2+43+63+35+40+18+49	0+94+27+12+22+33+10+3+38+2+18+5+15+2+43+63+35+40+18+49	Trypsin	1340000	1.3	0.13	37	56560.2	5.26	HUMAN	SwissProt	P06576	P06576	ATP synthase subunit beta, mitochondrial OS=Homo sapiens GN=ATP5B PE=1 SV=3
	39	48	16	293.77	293.77	27	0+71+19+72+18+107+21+34+24+49+11+13+10+49+8+74+14+11+20+22+29+51+12+28+34+44+13	0+71+19+72+18+107+21+34+24+49+11+13+10+49+8+74+14+11+20+22+29+51+12+28+34+44+13	Trypsin	873000	1.23	0.15	21	95338.7	6.41	HUMAN	SwissProt	P13639	P13639	Elongation factor 2 OS=Homo sapiens GN=EEF2 PE=1 SV=4
	40	104	15	292.78	292.78|292.78|157.26|157.26|135.67|133.87|133.87|96.09|73.05|52.52	61	0+18+21+11+11+23+29+34+30+6+8+5+10+9+39+2+28+6+22+3+11+2+7+24+13+3	0+18+21+11+11+23+29+34+30+6+8+5+10+9+39+2+28+6+22+3+11+2+7+24+13+3|0+18+21+11+11+23+29+34+30+6+8+5+10+9+39+2+28+6+22+3+11+2+7+24+13+3|0+20+21+11+11+7+27+88+8+47+16+61+11+2+7+40|0+20+21+11+11+7+27+88+8+47+16+61+11+2+7+40|0+718+21+45+29+102+39+105+13+3|0+20+21+11+11+7+16+99+8+47+16+61+11+2+7+40|0+19+21+11+11+7+16+99+8+47+16+61+11+2+7+40|0+718+21+45+11+143+16+105+13+3|0+84+29+125+16+105+13+3|0+184+8…	Trypsin	10200000	0.56	0.21	53	41793.1	5.31	HUMAN	SwissProt	P63261	P63261|P60709|P68133|P68032|Q6S8J3|P62736|P63267|A5A3E0|Q9BYX7|Q562R1	Actin, cytoplasmic 2 OS=Homo sapiens GN=ACTG1 PE=1 SV=1
	41	32	17	289.96	289.96	23	0+63+9+24+12+26+11+7+13+33+26+114+13+18+31+9+19+18+15+79+7+34+11+54+14+47+21+14+13+38+20+138+13+84	0+63+9+24+12+26+11+7+13+33+26+114+13+18+31+9+19+18+15+79+7+34+11+54+14+47+21+14+13+38+20+138+13+84	Trypsin	767000	0.79	0.17	18	116038	5.45	HUMAN	SwissProt	P06756	P06756	Integrin alpha-V OS=Homo sapiens GN=ITGAV PE=1 SV=2
	42	52	15	288.81	288.81	37	0+38+31+82+39+27+72+33+18+17+9+2+24+50+14+35+32+108	0+38+31+82+39+27+72+33+18+17+9+2+24+50+14+35+32+108	Trypsin	917000	1.29	0.32	28	69284.3	5.44	HUMAN	SwissProt	P04844	P04844	Dolichyl-diphosphooligosaccharide--protein glycosyltransferase subunit 2 OS=Homo sapiens GN=RPN2 PE=1 SV=3
	43	41	16	285.11	285.11	39	0+78+24+44+31+49+14+6+14+51+15+20+9+57+28+14+78+8+11+3+12+36	0+78+24+44+31+49+14+6+14+51+15+20+9+57+28+14+78+8+11+3+12+36	Trypsin	900000	1.29	0.21	20	66022.8	5.63	HUMAN	SwissProt	Q07065	Q07065	Cytoskeleton-associated protein 4 OS=Homo sapiens GN=CKAP4 PE=1 SV=2
	44	47	13	277.14	277.14	27	0+61+26+12+11+60+23+81+37+48+21+2+33+30+14+133	0+61+26+12+11+60+23+81+37+48+21+2+33+30+14+133	Trypsin	3240000	1.64	0.44	21	67568.6	4.47	HUMAN	SwissProt	P27824	P27824	Calnexin OS=Homo sapiens GN=CANX PE=1 SV=2
	45	30	16	265.84	265.84|56.39|14.54	29	0+27+18+36+18+6+15+17+12+138+13+83+26+42+27+18+29+26+20+6+9+84+11+2+12+9+13+56+9+15+37+72	0+27+18+36+18+6+15+17+12+138+13+83+26+42+27+18+29+26+20+6+9+84+11+2+12+9+13+56+9+15+37+72|0+26+18+659+13+56+9+172|0+812+11+72	Trypsin	635000	0.75	0.13	15	100072	5.95	HUMAN	SwissProt	P35221	P35221|P26232|Q9UI47	Catenin alpha-1 OS=Homo sapiens GN=CTNNA1 PE=1 SV=1
	46	53	14	262.47	262.47	28	0+85+14+8+14+38+14+14+15+4+28+31+19+64+12+17+14+3+11+93+15+28+14+23+17+51+7+26	0+85+14+8+14+38+14+14+15+4+28+31+19+64+12+17+14+3+11+93+15+28+14+23+17+51+7+26	Trypsin	1430000	0.86	0.4	24	73680.9	5.87	HUMAN	SwissProt	P38646	P38646	Stress-70 protein, mitochondrial OS=Homo sapiens GN=HSPA9 PE=1 SV=2
	47	26	14	259.93	259.93	36	0+97+36+3+9+2+61+6+13+7+22+6+23+156+22+17+8+29+17+40	0+97+36+3+9+2+61+6+13+7+22+6+23+156+22+17+8+29+17+40	Trypsin	973000	6.19	3.78	22	63368.1	6.58	HUMAN	SwissProt	P21589	P21589	5'-nucleotidase OS=Homo sapiens GN=NT5E PE=1 SV=1
	48	37	16	258.45	258.45	18	0+65+17+3+27+105+32+75+13+75+11+7+13+210+17+13+13+49+16+24+16+10+12+72+13+51+12+90+12+9+18+40+12+205	0+65+17+3+27+105+32+75+13+75+11+7+13+210+17+13+13+49+16+24+16+10+12+72+13+51+12+90+12+9+18+40+12+205	Trypsin	610000	1.58	0.29	21	156276	5.52	HUMAN	SwissProt	Q86UP2	Q86UP2	Kinectin OS=Homo sapiens GN=KTN1 PE=1 SV=1
	49	53	14	256.19	256.19	32	0+45+38+50+28+33+10+37+11+53+11+18+13+55+14+25+22+43+21+12+14	0+45+38+50+28+33+10+37+11+53+11+18+13+55+14+25+22+43+21+12+14	Trypsin	1820000	1.34	0.34	24	59750.9	9.16	HUMAN	SwissProt	P25705	P25705	ATP synthase subunit alpha, mitochondrial OS=Homo sapiens GN=ATP5A1 PE=1 SV=1
	50	19	15	251.32	251.32	12	0+32+45+31+9+77+13+84+8+3+16+99+22+208+12+148+13+121+15+57+17+91+15+99+11+62+18+234+18+260	0+32+45+31+9+77+13+84+8+3+16+99+22+208+12+148+13+121+15+57+17+91+15+99+11+62+18+234+18+260	Trypsin	418000	0.23	0.17	19	205128	5.85	HUMAN	SwissProt	O15031	O15031	Plexin-B2 OS=Homo sapiens GN=PLXNB2 PE=1 SV=3
	51	28	16	248.49	248.49	25	0+71+12+101+19+30+16+97+13+30+14+69+13+30+8+3+13+7+16+30+11+75+31+6+16+8+8+11+11+7+34+100	0+71+12+101+19+30+16+97+13+30+14+69+13+30+8+3+13+7+16+30+11+75+31+6+16+8+8+11+11+7+34+100	Trypsin	717000	1.16	0.61	18	101998	6.74	HUMAN	SwissProt	Q7KZF4	Q7KZF4	Staphylococcal nuclease domain-containing protein 1 OS=Homo sapiens GN=SND1 PE=1 SV=1
	52	20	15	235.38	235.38	16	0+88+21+40+17+20+11+91+12+70+65+100+14+57+31+212+12+158+15+75+23+201+7+123+14+35	0+88+21+40+17+20+11+91+12+70+65+100+14+57+31+212+12+158+15+75+23+201+7+123+14+35	Trypsin	446000	1.46	0.25	13	170592	7.02	HUMAN	SwissProt	P07814	P07814	Bifunctional aminoacyl-tRNA synthetase OS=Homo sapiens GN=EPRS PE=1 SV=5
	53	62	13	234.46	234.46	55	0+24+12+19+43+13+31+1+8+11+110+50+29+66	0+24+12+19+43+13+31+1+8+11+110+50+29+66	Trypsin	2950000	1.68	0.19	11	48141.8	4.29	HUMAN	SwissProt	P27797	P27797	Calreticulin OS=Homo sapiens GN=CALR PE=1 SV=1
	54	27	14	233.45	233.45	27	0+35+11+28+18+8+14+1+8+71+36+109+18+67+20+30+36+7+9+83	0+35+11+28+18+8+14+1+8+71+36+109+18+67+20+30+36+7+9+83	Trypsin	460000	1.29	0.29	15	69843.4	6.23	HUMAN	SwissProt	P12956	P12956	X-ray repair cross-complementing protein 6 OS=Homo sapiens GN=XRCC6 PE=1 SV=2
	55	30	13	226.12	226.12	25	0+119+22+24+19+62+10+16+16+25+18+18+13+29+9+63+22+48+10+16+11+26+16+33	0+119+22+24+19+62+10+16+16+25+18+18+13+29+9+63+22+48+10+16+11+26+16+33	Trypsin	850000	2.27	0.51	15	72932.8	4.96	HUMAN	SwissProt	P13667	P13667	Protein disulfide-isomerase A4 OS=Homo sapiens GN=PDIA4 PE=1 SV=2
	56	23	15	215.91	215.91	8	0+90+9+26+21+165+12+19+18+275+18+1+19+239+7+295+11+134+15+310+24+40+9+18+7+48+15+141+11+246	0+90+9+26+21+165+12+19+18+275+18+1+19+239+7+295+11+134+15+310+24+40+9+18+7+48+15+141+11+246	Trypsin	332000	1.12	0.2	16	254432	6.31	HUMAN	SwissProt	O75165	O75165	DnaJ homolog subfamily C member 13 OS=Homo sapiens GN=DNAJC13 PE=1 SV=4
	57	18	13	210.87	210.87	19	0+215+18+41+13+57+10+10+14+30+13+178+23+11+15+6+19+3+19+15+15+121+29+93	0+215+18+41+13+57+10+10+14+30+13+178+23+11+15+6+19+3+19+15+15+121+29+93	Trypsin	616000	0.55	0.06	13	108171	5.86	HUMAN	SwissProt	O60716	O60716	Catenin delta-1 OS=Homo sapiens GN=CTNND1 PE=1 SV=1
	58	25	13	205.87	205.87|14.72|14.72	13	0+37+16+19+26+279+19+18+13+27+24+238+12+124+8+19+10+73+8+129+22+78+11	0+37+16+19+26+279+19+18+13+27+24+238+12+124+8+19+10+73+8+129+22+78+11|0+722+12+574|0+724+12+519	Trypsin	769000	1.14	0.22	14	134278	6.26	HUMAN	SwissProt	P00533	P00533|Q15303|P04626	Epidermal growth factor receptor OS=Homo sapiens GN=EGFR PE=1 SV=2
	59	19	11	201.17	201.17|194.7	18	0+11+10+132+12+70+25+86+21+44+10+30+13+34+18+22+9+236+27+22+11+64+28+42	0+11+10+132+12+70+25+86+21+44+10+30+13+34+18+22+9+236+27+22+11+64+28+42|0+11+10+132+12+26+26+18+25+45+23+17+21+84+13+34+18+22+26+306+28+42	Trypsin	883000	0.8	0.14	20	107546	6.63	HUMAN	SwissProt	O95782	O95782|O94973	AP-2 complex subunit alpha-1 OS=Homo sapiens GN=AP2A1 PE=1 SV=3
	60	28	11	199.09	199.09	30	0+139+24+4+14+22+13+21+11+46+12+24+23+46+26+13+23+30+11+5+11+27	0+139+24+4+14+22+13+21+11+46+12+24+23+46+26+13+23+30+11+5+11+27	Trypsin	923000	0.86	0.23	12	60534.3	6.1	HUMAN	SwissProt	P49368	P49368	T-complex protein 1 subunit gamma OS=Homo sapiens GN=CCT3 PE=1 SV=4
	61	32	11	195.27	195.27|175.23|154.75|113.47|104.27|104.27|60.33|31.81|26.36	30	0+40+20+4+15+5+12+16+9+94+28+21+16+31+9+6+10+3+13+42+7+50	0+40+20+4+15+5+12+16+9+94+28+21+16+31+9+6+10+3+13+42+7+50|0+40+20+4+15+5+12+16+9+94+28+21+16+31+9+6+10+58+7+48|0+40+20+4+15+5+12+16+9+94+14+35+16+31+9+6+10+58+7+50|0+84+12+119+28+21+16+31+9+19+13+42+7+47|0+40+20+24+12+119+14+35+16+46+10+58+7+49|0+40+20+24+12+119+14+35+16+46+10+58+7+49|0+84+12+119+28+151+7+48|0+23+12+133+14+59|0+318+9+74+7+38	Trypsin	1540000	0.8	0.12	17	50151.9	4.94	HUMAN	SwissProt	P68363	P68363|Q9BQE3|Q71U36|P68366|Q13748|Q6PEY2|Q9NY65|Q9H853|A6NHL2	Tubulin alpha-1B chain OS=Homo sapiens GN=TUBA1B PE=1 SV=1
	62	20	12	195.22	195.22	30	0+61+24+62+22+35+16+45+24+3+25+6+14+87+24+8+20+110+17+40+12+3	0+61+24+62+22+35+16+45+24+3+25+6+14+87+24+8+20+110+17+40+12+3	Trypsin	823000	0.91	0.1	11	72912.2	6.99	HUMAN	SwissProt	O00116	O00116	Alkyldihydroxyacetonephosphate synthase, peroxisomal OS=Homo sapiens GN=AGPS PE=1 SV=1
	63	34	11	194.54	194.54|144.04|128.89|109.07|109.07|88.85|52.28|34.06|34.06|34.06|34.06|34.06	34	0+2+17+27+12+104+12+42+35+1+10+20+15+12+9+6+26+12+17+65	0+2+17+27+12+104+12+42+35+1+10+20+15+12+9+6+26+12+17+65|0+2+17+143+12+42+35+1+10+47+9+6+26+95|0+2+17+143+12+42+35+1+10+47+9+18+14+94|0+2+17+197+35+1+10+62+26+95|0+2+17+197+35+1+10+62+26+95|0+2+17+143+12+67+10+1+10+74+14+100|0+241+10+1+10+74+14+96|0+241+10+1+10+189|0+241+10+1+10+182|0+241+10+1+10+182|0+241+10+1+10+172|0+169+10+1+10+182	Trypsin	1270000	0.92	0.13	15	49671.1	4.78	HUMAN	SwissProt	P07437	P07437|P68371|P04350|Q9BVA1|Q13885|Q13509|Q9BUF5|Q9H4B7|Q3ZCM7|A6NNZ2|Q99867|A6NKZ8	Tubulin beta chain OS=Homo sapiens GN=TUBB PE=1 SV=2
	64	22	11	189.74	189.74	40	0+46+11+13+18+51+43+7+61+32+15+83+11+5+24+36	0+46+11+13+18+51+43+7+61+32+15+83+11+5+24+36	Trypsin	1990000	1.35	0.2	13	50801.1	6.09	HUMAN	SwissProt	P39656	P39656	Dolichyl-diphosphooligosaccharide--protein glycosyltransferase 48 kDa subunit OS=Homo sapiens GN=DDOST PE=1 SV=4
	65	18	10	188.21	188.21|164.86|153.94|153.94|131.3|116.81|106.73|105.93|105.93|105.93|105.93|105.93|105.93|105.93|105.93|105.93|105.93|97.13|97.13|97.13|89.06|87.78|86.34|86.34|86.34|86.34|86.34|86.34|86.34|86.34|86.34|86.34|84.66|84.66|82.37|82.37|82.37|82.37|82.37|77.97|77.97|76.26|76.26|76.26|76.26|76.26|76.26|76.26|76.26|76.26|66.54|65.5|65.5|65.5|65.13|65.13|59.18|57.1|57.1|45.54|45.54|45.54|45.54|45.54|45.5…	37	0+30+11+4+14+13+17+46+16+92+54+42+26	0+30+11+4+14+13+17+46+16+92+54+42+26|0+45+14+13+14+49+16+92+54+42+26|0+45+14+76+16+92+54+42+26|0+45+14+76+16+92+54+42+26|0+45+14+13+14+157+24+13+17+42+26|0+45+14+13+17+154+20+4+30+43+22|0+45+14+13+17+154+20+4+30+65|0+45+14+13+14+157+20+4+30+43+22|0+45+14+13+14+157+20+4+30+43+22|0+45+14+13+14+157+20+4+30+43+22|0+45+14+13+14+157+20+4+30+43+22|0+45+14+13+14+157+20+4+30+43+22|0+45+14+13+14+157+20+4+3…	Trypsin	1550000	0.25	0.12	19	40922.1	6.5	HUMAN	SwissProt	P01892	P01892|P10316|P30447|P05534|P01891|P10319|P18465|Q29940|P18464|P30490|P30493|P30491|P30495|P30498|P30685|P30484|P30464|P30455|P30443|P04439|P30492|Q09160|P30487|P30488|P18463|Q29718|Q95365|P30483|P30462|Q29836|P30475|P30466|P13746|P16188|P18462|P30457|P30450|P30453|P16190|P10314|P30459|P30485|P30479|Q04826|P30481|P30461|P01889|P03989|P30480|P30460|Q31612|P30456|P16189|P30512|P30508|Q29960|Q95604|…	HLA class I histocompatibility antigen, A-2 alpha chain OS=Homo sapiens GN=HLA-A PE=1 SV=1
	66	18	12	188.05	188.05	22	0+79+10+64+14+26+12+18+32+34+11+21+12+29+15+135+10+5+13+40+7+60+12+1	0+79+10+64+14+26+12+18+32+34+11+21+12+29+15+135+10+5+13+40+7+60+12+1	Trypsin	652000	1.4	0.58	11	75379.4	6.26	HUMAN	SwissProt	P54136	P54136	Arginyl-tRNA synthetase, cytoplasmic OS=Homo sapiens GN=RARS PE=1 SV=2
	67	17	12	186.55	186.55|170.17	21	0+159+10+63+33+83+15+43+10+8+11+11+15+35+11+2+16+60+11+77+6+2+18+21	0+159+10+63+33+83+15+43+10+8+11+11+15+35+11+2+16+60+11+77+6+2+18+21|0+60+21+91+39+2+10+116+15+59+13+61+29+60+11+6+13+66+18+21	Trypsin	818000	1.72	0.64	19	80420.6	8.65	HUMAN	SwissProt	O95573	O95573|O60488	Long-chain-fatty-acid--CoA ligase 3 OS=Homo sapiens GN=ACSL3 PE=1 SV=3
	68	27	11	184.96	184.96|184.96|153.14|79.14|59.86|37.29|32.33|17.93|17.93|17.93|17.93|17.93	14	0+685+11+47+27+38+34+2+10+5+12+37+9+9+10+14+26+5+9+47	0+685+11+47+27+38+34+2+10+5+12+37+9+9+10+14+26+5+9+47|0+42+11+47+27+38+34+2+10+5+12+37+9+9+10+14+26+5+9+47|0+35+11+24+30+5+24+16+32+4+12+85+18+59|0+35+11+24+16+75+15+4+12+162|0+35+11+24+16+94+12+162|0+35+11+135+12+161|0+44+11+148+12+166|0+59+11+311|0+50+11+316|0+35+11+308|0+35+11+308|0+31+11+308	Trypsin	1090000	0.74	0.22	29	111025	4.91	HUMAN	SwissProt	Q5JWF2	Q5JWF2|P63092|P04899|P08754|P63096|P09471|P38405|Q03113|Q14344|A8MTJ3|P19087|P11488	Guanine nucleotide-binding protein G(s) subunit alpha isoforms XLas OS=Homo sapiens GN=GNAS PE=1 SV=2
	69	88	9	183.13	183.13|183.13|111.43	30	0+5+15+64+12+38+12+72+72+105+28+39	0+5+15+64+12+38+12+72+72+105+28+39|0+5+15+64+12+38+12+72+72+105+28+39|0+5+15+114+12+72+48+197	Trypsin	2830000	0.78	0.08	28	50185.3	9.15	HUMAN	SwissProt	Q5VTE0	Q5VTE0|P68104|Q05639	Elongation factor 1-alpha 1 OS=Homo sapiens GN=EEF1A1 PE=1 SV=1
	70	27	10	182.04	182.04|171.33	22	0+149+12+16+14+25+8+143+10+49+34+27+12+7+20+56+55+108	0+149+12+16+14+25+8+143+10+49+34+27+12+7+20+56+55+108|0+133+18+7+12+55+8+79+17+47+10+100+10+19+13+7+7+49+56+134	Trypsin	553000	0.53	0.22	20	81745.2	5.76	HUMAN	SwissProt	P14923	P14923|P35222	Junction plakoglobin OS=Homo sapiens GN=JUP PE=1 SV=3
	71	26	10	180.29	180.29	29	0+67+8+61+14+48+17+50+10+12+12+18+17+7+28+50+30+19	0+67+8+61+14+48+17+50+10+12+12+18+17+7+28+50+30+19	Trypsin	896000	1.48	0.26	16	54393	5.48	HUMAN	SwissProt	Q96HE7	Q96HE7	ERO1-like protein alpha OS=Homo sapiens GN=ERO1L PE=1 SV=2
	72	39	10	179.94	179.94	34	0+77+25+58+12+22+14+8+15+33+24+1+33+51+13+6+17+31	0+77+25+58+12+22+14+8+15+33+24+1+33+51+13+6+17+31	Trypsin	1510000	2.49	1.43	22	48121.6	4.95	HUMAN	SwissProt	Q15084	Q15084	Protein disulfide-isomerase A6 OS=Homo sapiens GN=PDIA6 PE=1 SV=1
	73	20	10	177.89	177.89|16.94	28	0+32+11+49+23+26+10+22+13+2+18+1+17+70+11+78+39+67+9+33	0+32+11+49+23+26+10+22+13+2+18+1+17+70+11+78+39+67+9+33|0+337+11+226	Trypsin	1040000	1.1	0.29	13	57937.2	7.95	HUMAN	SwissProt	P14618	P14618|P30613	Pyruvate kinase isozymes M1/M2 OS=Homo sapiens GN=PKM2 PE=1 SV=4
	74	13	12	170.54	170.54	21	0+34+16+106+10+25+15+6+8+20+7+130+16+63+9+18+15+1+10+37+14+27+11+49+16+10	0+34+16+106+10+25+15+6+8+20+7+130+16+63+9+18+15+1+10+37+14+27+11+49+16+10	Trypsin	965000	5.08	4.56	11	75873.7	5.42	HUMAN	SwissProt	P08133	P08133	Annexin A6 OS=Homo sapiens GN=ANXA6 PE=1 SV=3
	75	30	10	170.13	170.13	19	0+187+8+52+17+14+8+30+15+41+10+77+10+23+15+5+19+7+12+6+11+88	0+187+8+52+17+14+8+30+15+41+10+77+10+23+15+5+19+7+12+6+11+88	Trypsin	731000	1.22	0.24	13	70390.5	8.92	HUMAN	SwissProt	P49748	P49748	Very long-chain specific acyl-CoA dehydrogenase, mitochondrial OS=Homo sapiens GN=ACADVL PE=1 SV=1
	76	16	10	169.71	169.71	23	0+97+15+22+19+34+22+5+14+11+24+125+11+20+17+43+28+139	0+97+15+22+19+34+22+5+14+11+24+125+11+20+17+43+28+139	Trypsin	1080000	0.13	0.07	14	71607.8	5.59	HUMAN	SwissProt	P43121	P43121	Cell surface glycoprotein MUC18 OS=Homo sapiens GN=MCAM PE=1 SV=2
	77	11	10	166.19	166.19|13.38|13.38	21	0+109+31+89+28+70+25+18+22+60+13+46+10+12+19+44+49+259	0+109+31+89+28+70+25+18+22+60+13+46+10+12+19+44+49+259|0+201+25+644|0+168+25+531	Trypsin	711000	0.47	0.07	8	100456	5.51	HUMAN	SwissProt	Q12959	Q12959|Q15700|P78352	Disks large homolog 1 OS=Homo sapiens GN=DLG1 PE=1 SV=2
	78	19	9	165.6	165.6	49	0+10+11+17+10+7+71+20+11+50	0+10+11+17+10+7+71+20+11+50	Trypsin	3100000	0.75	0.1	10	23489.9	6.39	HUMAN	SwissProt	P51149	P51149	Ras-related protein Rab-7a OS=Homo sapiens GN=RAB7A PE=1 SV=1
	79	12	11	164.19	164.19	3	0+87+8+4+9+202+11+338+9+231+14+149+12+218+19+662+12+121+14+257+11+265+30+1445	0+87+8+4+9+202+11+338+9+231+14+149+12+218+19+662+12+121+14+257+11+265+30+1445	Trypsin	426000	1.76	0.68	10	469092	6.75	HUMAN	SwissProt	P78527	P78527	DNA-dependent protein kinase catalytic subunit OS=Homo sapiens GN=PRKDC PE=1 SV=3
	80	27	10	163.88	163.88	18	0+295+17+11+13+29+21+67+34+80+17+31+36+17+9+129	0+295+17+11+13+29+21+67+34+80+17+31+36+17+9+129	Trypsin	604000	1.04	0.12	15	89322.3	5.14	HUMAN	SwissProt	P55072	P55072	Transitional endoplasmic reticulum ATPase OS=Homo sapiens GN=VCP PE=1 SV=4
	81	12	10	162.04	162.04	5	0+874+11+91+25+126+16+188+16+77+32+18+17+251+12+192+18+568+13+168+21+443	0+874+11+91+25+126+16+188+16+77+32+18+17+251+12+192+18+568+13+168+21+443	Trypsin	447000	3.14	1.01	9	343667	6.27	HUMAN	SwissProt	P12111	P12111	Collagen alpha-3(VI) chain OS=Homo sapiens GN=COL6A3 PE=1 SV=4
	82	26	9	160.03	160.03	23	0+65+14+47+13+54+13+39+12+23+8+18+13+100+16+6+40+58	0+65+14+47+13+54+13+39+12+23+8+18+13+100+16+6+40+58	Trypsin	823000	0.86	0.08	11	57924.6	7.96	HUMAN	SwissProt	P50991	P50991	T-complex protein 1 subunit delta OS=Homo sapiens GN=CCT4 PE=1 SV=4
	83	21	9	159.77	159.77	25	0+25+15+49+22+9+11+7+16+27+8+15+19+99+20+34+26+133	0+25+15+49+22+9+11+7+16+27+8+15+19+99+20+34+26+133	Trypsin	839000	0.79	0.13	11	57488.5	6.01	HUMAN	SwissProt	P78371	P78371	T-complex protein 1 subunit beta OS=Homo sapiens GN=CCT2 PE=1 SV=4
	84	20	8	159.61	159.61	53	0+11+24+8+27+23+12+12+11+29+20+42+34+2+17	0+11+24+8+27+23+12+12+11+29+20+42+34+2+17	Trypsin	1560000	0.72	0.06	10	29804.2	5.57	HUMAN	SwissProt	P35232	P35232	Prohibitin OS=Homo sapiens GN=PHB PE=1 SV=1
	85	16	10	158.35	158.35	22	0+66+20+25+14+41+21+48+14+46+8+157+29+80+28+13+15+21+14+59+9+35	0+66+20+25+14+41+21+48+14+46+8+157+29+80+28+13+15+21+14+59+9+35	Trypsin	454000	0.95	0.13	9	83000.1	9.16	HUMAN	SwissProt	P40939	P40939	Trifunctional enzyme subunit alpha, mitochondrial OS=Homo sapiens GN=HADHA PE=1 SV=2
	86	57	8	156.34	156.34	20	0+85+13+80+24+45+10+31+13+164+23+4+30+19	0+85+13+80+24+45+10+31+13+164+23+4+30+19	Trypsin	906000	0.66	0.13	23	56598.7	5.34	HUMAN	SwissProt	Q15758	Q15758	Neutral amino acid transporter B(0) OS=Homo sapiens GN=SLC1A5 PE=1 SV=2
	87	13	10	155.99	155.99	5	0+136+20+567+10+306+26+517+11+121+12+186+10+126+16+22+12+86+21+286	0+136+20+567+10+306+26+517+11+121+12+186+10+126+16+22+12+86+21+286	Trypsin	813000	1.54	0.52	9	274277	5.62	HUMAN	SwissProt	P11717	P11717	Cation-independent mannose-6-phosphate receptor OS=Homo sapiens GN=IGF2R PE=1 SV=2
	88	25	8	155.03	155.03	24	0+111+11+72+41+31+21+26+28+71	0+111+11+72+41+31+21+26+28+71	Trypsin	2660000	0.6	0.11	12	44552.5	6.1	HUMAN	SwissProt	P07339	P07339	Cathepsin D OS=Homo sapiens GN=CTSD PE=1 SV=1
	89	20	8	150.91	150.91|85.63	46	0+20+8+6+19+21+19+3+14+64+23+3+18+18+30+17	0+20+8+6+19+21+19+3+14+64+23+3+18+18+30+17|0+34+19+43+13+54+11+62+30+17	Trypsin	2510000	1.11	0.52	13	30772.7	8.62	HUMAN	SwissProt	P21796	P21796|Q9Y277	Voltage-dependent anion-selective channel protein 1 OS=Homo sapiens GN=VDAC1 PE=1 SV=2
	90	22	9	146.23	146.23	32	0+46+40+81+23+62+28+20+8+11+13+48+25+13	0+46+40+81+23+62+28+20+8+11+13+48+25+13	Trypsin	827000	0.77	0.14	14	46440.8	8.75	HUMAN	SwissProt	P50454	P50454	Serpin H1 OS=Homo sapiens GN=SERPINH1 PE=1 SV=2
	91	19	10	145.89	145.89	10	0+159+17+375+9+54+9+94+26+149+13+18+6+26+22+42+6	0+159+17+375+9+54+9+94+26+149+13+18+6+26+22+42+6	Trypsin	293000	0.78	0.16	11	117350	5.5	HUMAN	SwissProt	Q9UIQ6	Q9UIQ6	Leucyl-cystinyl aminopeptidase OS=Homo sapiens GN=LNPEP PE=1 SV=3
	92	25	7	144.95	144.95	30	0+26+19+7+22+4+26+61+11+27+26+109	0+26+19+7+22+4+26+61+11+27+26+109	Trypsin	2090000	0.77	0.05	9	35503.5	8.92	HUMAN	SwissProt	P40926	P40926	Malate dehydrogenase, mitochondrial OS=Homo sapiens GN=MDH2 PE=1 SV=3
	93	14	8	144.75	144.75	21	0+160+16+10+11+16+12+8+31+64+13+11+10+110+11	0+160+16+10+11+16+12+8+31+64+13+11+10+110+11	Trypsin	1760000	0.07	0.13	7	53704.5	5.52	HUMAN	SwissProt	P05787	P05787	Keratin, type II cytoskeletal 8 OS=Homo sapiens GN=KRT8 PE=1 SV=7
	94	26	8	143.89	143.89	38	0+59+8+4+13+47+27+13+9+10+26	0+59+8+4+13+47+27+13+9+10+26	Trypsin	4440000	1.26	0.14	12	23742.7	9.42	HUMAN	SwissProt	P23284	P23284	Peptidyl-prolyl cis-trans isomerase B OS=Homo sapiens GN=PPIB PE=1 SV=2
	95	24	8	143.68	143.68	31	0+69+70+9+15+44+12+158+28+28+23+7	0+69+70+9+15+44+12+158+28+28+23+7	Trypsin	682000	1.19	0.32	10	50976.5	5.39	HUMAN	SwissProt	P61978	P61978	Heterogeneous nuclear ribonucleoprotein K OS=Homo sapiens GN=HNRNPK PE=1 SV=1
	96	19	9	142.84	142.84|13.95|13.95	11	0+41+12+367+57+9+17+381+14+231+13+17+24+31	0+41+12+367+57+9+17+381+14+231+13+17+24+31|0+1030+13+75|0+999+13+81	Trypsin	855000	3.03	1.27	10	136045	6.26	HUMAN	SwissProt	Q9Y6M7	Q9Y6M7|Q6U841|Q2Y0W8	Sodium bicarbonate cotransporter 3 OS=Homo sapiens GN=SLC4A7 PE=1 SV=2
	97	28	8	142.02	142.02	50	0+24+12+9+11+4+8+11+14+3+7	0+24+12+9+11+4+8+11+14+3+7	Trypsin	10700000	0.71	0.21	10	11367.4	11.36	HUMAN	SwissProt	P62805	P62805	Histone H4 OS=Homo sapiens GN=HIST1H4A PE=1 SV=2
	98	17	9	141.58	141.58	15	0+143+7+207+31+46+12+70+13+4+16+6+11+28+23+111+6+10	0+143+7+207+31+46+12+70+13+4+16+6+11+28+23+111+6+10	Trypsin	679000	0.75	0.35	9	82594.8	6.52	HUMAN	SwissProt	P46459	P46459	Vesicle-fusing ATPase OS=Homo sapiens GN=NSF PE=1 SV=3
	99	22	9	140.68	140.68	33	0+12+21+17+16+7+35+3+15+166+15	0+12+21+17+16+7+35+3+15+166+15	Trypsin	1770000	1.34	0.17	12	34930.6	9.61	HUMAN	SwissProt	Q96AG4	Q96AG4	Leucine-rich repeat-containing protein 59 OS=Homo sapiens GN=LRRC59 PE=1 SV=1
	100	12	8	136.7	136.7	40	0+10+8+9+13+5+9+22+14+4+12+2+8+35+22+41+13+16	0+10+8+9+13+5+9+22+14+4+12+2+8+35+22+41+13+16	Trypsin	1360000	0.72	0.09	8	26688.5	9.68	HUMAN	SwissProt	P23396	P23396	40S ribosomal protein S3 OS=Homo sapiens GN=RPS3 PE=1 SV=2
	101	17	8	136.02	136.02|79.17	16	0+42+18+70+12+29+21+52+8+13+17+4+11+46+13+267	0+42+18+70+12+29+21+52+8+13+17+4+11+46+13+267|0+133+12+42+8+52+8+13+17+4+11+333	Trypsin	736000	1.09	0.43	8	69603	8.68	HUMAN	SwissProt	O60506	O60506|O43390	Heterogeneous nuclear ribonucleoprotein Q OS=Homo sapiens GN=SYNCRIP PE=1 SV=2
	102	20	8	135.45	135.45	27	0+20+25+4+22+50+19+3+14+48+14+3+12+24+10+159	0+20+25+4+22+50+19+3+14+48+14+3+12+24+10+159	Trypsin	1980000	0.93	0.23	16	47697.6	11.06	HUMAN	SwissProt	P36578	P36578	60S ribosomal protein L4 OS=Homo sapiens GN=RPL4 PE=1 SV=5
	103	15	9	134.87	134.87	8	0+86+19+44+12+11+19+70+15+272+8+21+17+264+14+233+9+75+13+243	0+86+19+44+12+11+19+70+15+272+8+21+17+264+14+233+9+75+13+243	Trypsin	429000	1.18	0.19	11	161690	5.59	HUMAN	SwissProt	Q6YHK3	Q6YHK3	CD109 antigen OS=Homo sapiens GN=CD109 PE=1 SV=2
	104	17	7	134.7	134.7|14.12	23	0+79+25+55+21+61+10+44+12+92+25+8+33+66	0+79+25+55+21+61+10+44+12+92+25+8+33+66|0+241+10+279	Trypsin	593000	0.95	0.08	7	58024.5	6.24	HUMAN	SwissProt	P40227	P40227|Q92526	T-complex protein 1 subunit zeta OS=Homo sapiens GN=CCT6A PE=1 SV=3
	105	16	7	133.48	133.48|71.39|69.65	41	0+16+26+31+15+14+15+18+12+4+10+28	0+16+26+31+15+14+15+18+12+4+10+28|0+16+26+31+15+61+12+28|0+16+26+93+12+2+12+28	Trypsin	5050000	5.45	3.44	10	21656	6.33	HUMAN	SwissProt	P01116	P01116|P01112|P01111	GTPase KRas OS=Homo sapiens GN=KRAS PE=1 SV=1
	106	12	9	133.14	133.14|31.56	7	0+73+10+51+23+167+12+199+15+18+11+225+11+48+7+79+9+210+16+347	0+73+10+51+23+167+12+199+15+18+11+225+11+48+7+79+9+210+16+347|0+94+10+452+15+1055	Trypsin	446000	0.55	0.2	8	174386	8.82	HUMAN	SwissProt	P11388	P11388|Q02880	DNA topoisomerase 2-alpha OS=Homo sapiens GN=TOP2A PE=1 SV=3
	107	7	7	132.35	132.35	6	0+67+12+473+22+24+14+450+22+141+21+218	0+67+12+473+22+24+14+450+22+141+21+218	Trypsin	615000	0.22	0.3	5	138912	5.61	HUMAN	SwissProt	P02452	P02452	Collagen alpha-1(I) chain OS=Homo sapiens GN=COL1A1 PE=1 SV=4
	108	18	7	130.99	130.99	14	0+124+11+7+7+18+10+19+23+219+26+64	0+124+11+7+7+18+10+19+23+219+26+64	Trypsin	1200000	1.81	0.72	7	59425.8	4.33	HUMAN	SwissProt	P14314	P14314	Glucosidase 2 subunit beta OS=Homo sapiens GN=PRKCSH PE=1 SV=2
	109	23	7	130.74	130.74|114.55|92.97	31	0+6+9+28+53+15+11+28+18+78+14+70	0+6+9+28+53+15+11+28+18+78+14+70|0+43+53+15+11+28+18+78+14+63|0+42+17+51+11+28+18+78+14+44+16+8	Trypsin	639000	0.95	0.12	11	37512.3	5.94	HUMAN	SwissProt	P62136	P62136|P36873|P62140	Serine/threonine-protein phosphatase PP1-alpha catalytic subunit OS=Homo sapiens GN=PPP1CA PE=1 SV=1
	110	12	8	130.31	130.31	15	0+44+11+2+14+5+11+55+11+22+14+155+16+45+14+164	0+44+11+2+14+5+11+55+11+22+14+155+16+45+14+164	Trypsin	988000	0.37	0.1	9	65102.6	5.92	HUMAN	SwissProt	Q13740	Q13740	CD166 antigen OS=Homo sapiens GN=ALCAM PE=1 SV=2
	111	31	6	129.75	129.75|106.17|103.92|82.42|64.74|58.43|57.94|50.35|44.11|38.53|38.53|38.53|20.79|17.74|17.74|17.74|17.74|17.74|17.74|17.74|17.74|17.74|17.74|17.74|17.74|17.74	47	0+10+11+6+19+12+11+10+21+37+33+31	0+10+11+6+19+12+11+10+21+37+33+31|0+61+11+10+13+1+29+31+14+1+30+14|0+13+11+6+19+12+11+68+33+32|0+10+11+37+11+68+33+31|0+15+11+37+11+41+12+19+12+50|0+11+11+37+11+91+11+28|0+10+11+37+11+84+14+40|0+15+11+37+11+41+12+81|0+92+11+13+10+62+11+45|0+10+11+37+11+143|0+10+11+37+11+138|0+10+11+37+11+132|0+10+11+182|0+80+11+136|0+83+11+135|0+63+11+143|0+72+11+137|0+80+11+132|0+72+11+136|0+59+11+143|0+72+11+13…	Trypsin	3080000	1.06	0.42	28	22171.3	5.55	HUMAN	SwissProt	Q9H0U4	Q9H0U4|P61106|P62820|Q92928|P20340|P61026|P61006|Q9NRW1|Q6IQ22|P59190|Q92930|Q15286|P51153|Q96E17|Q9H082|Q14964|P20336|Q96AX2|P20337|Q96DA2|O95716|P20338|P61018|Q86YS6|Q15771|A6NDJ8	Ras-related protein Rab-1B OS=Homo sapiens GN=RAB1B PE=1 SV=1
	112	13	8	129.34	129.34	26	0+188+23+10+20+19+9+52+23+10+11+1+9+19+9+19+10	0+188+23+10+20+19+9+52+23+10+11+1+9+19+9+19+10	Trypsin	937000	1.35	0.23	9	47629.1	5.63	HUMAN	SwissProt	Q8NBS9	Q8NBS9	Thioredoxin domain-containing protein 5 OS=Homo sapiens GN=TXNDC5 PE=1 SV=2
	113	15	8	129.02	129.02	21	0+104+16+49+13+18+9+43+19+29+11+4+12+24+10+44+6+41	0+104+16+49+13+18+9+43+19+29+11+4+12+24+10+44+6+41	Trypsin	1250000	0.66	0.1	10	49541.8	7.26	HUMAN	SwissProt	P49411	P49411	Elongation factor Tu, mitochondrial OS=Homo sapiens GN=TUFM PE=1 SV=2
	114	21	8	128.91	128.91|88.08|28.59|16.49|14.54|12.52	14	0+87+25+97+15+90+13+11+7+22+33+232+15+85	0+87+25+97+15+90+13+11+7+22+33+232+15+85|0+114+12+55+15+161+11+20+24+292|0+95+12+19+15+240|0+27+13+378|0+100+12+231|0+39+15+280	Trypsin	1000000	0.8	0.19	15	84660.2	4.94	HUMAN	SwissProt	P07900	P07900|Q12931|Q58FF8|Q58FG1|Q14568|Q58FG0	Heat shock protein HSP 90-alpha OS=Homo sapiens GN=HSP90AA1 PE=1 SV=5
	115	19	7	128.66	128.66	40	0+45+19+21+35+65+23+27+42+17	0+45+19+21+35+65+23+27+42+17	Trypsin	2100000	0.83	0.08	9	31566.7	7.5	HUMAN	SwissProt	P45880	P45880	Voltage-dependent anion-selective channel protein 2 OS=Homo sapiens GN=VDAC2 PE=1 SV=2
	116	14	9	128.37	128.37	8	0+288+10+88+16+8+8+82+11+113+10+27+8+56+11+31+18+330+10+137	0+288+10+88+16+8+8+82+11+113+10+27+8+56+11+31+18+330+10+137	Trypsin	410000	0.87	0.19	9	144499	5.82	HUMAN	SwissProt	P41252	P41252	Isoleucyl-tRNA synthetase, cytoplasmic OS=Homo sapiens GN=IARS PE=1 SV=2
	117	24	7	127.09	127.09	32	0+9+10+58+17+40+14+18+11+4+18+3+10+36	0+9+10+58+17+40+14+18+11+4+18+3+10+36	Trypsin	2000000	1.03	0.2	10	29225.9	10.66	HUMAN	SwissProt	P18124	P18124	60S ribosomal protein L7 OS=Homo sapiens GN=RPL7 PE=1 SV=1
[truncated: 795 more rows]
